# Supplementary material for: Crystal-structure studies of 4-phenyl­piperazin-1-ium 4-eth­oxy­benzoate monohydrate, 4-phenyl­piperazin-1-ium 4-meth­oxy­benzoate monohydrate, 4-phenyl­piperazin-1-ium 4-methyl­benzoate monohydrate and 4-phenyl­piperazin-1-ium tri­fluoro­acetate 0.12-hydrate
Source: Acta Crystallogr E Crystallogr Commun. 2022 Jun 10;78(Pt 7):709–15. doi: 10.1107/S2056989022006004 (PMC9260359; doi:10.1107/S2056989022006004)
Supplement: Supplementary file 1 [file e-78-00709-sup1.cif]

##############################################################################
#                                                                            #
# This CIF contains the data in a paper accepted for publication in          #
# Acta Crystallographica Section E. It conforms to the requirements of       #
# Notes for Authors for Acta Crystallographica Section E, and has been       #
# peer reviewed under the auspices of the IUCr Commission on Journals.       #
#                                                                            #
# Full details of the Crystallographic Information File format               #
# are given in the paper "The Crystallographic Information File (CIF):       #
# a New Standard Archive File for Crystallography" by S. R. Hall, F. H.      #
# Allen and I. D. Brown [Acta Cryst. (1991), A47, 655-685].                  #
#                                                                            #
# The current version of the core CIF dictionary is obtainable from          #
# ftp://ftp.iucr.org/pub/cif_core.dic.                                       #
#                                                                            #
# Software is freely available for graphical display of the structure(s)     #
# in this CIF. For information consult the CIF software page                 #
# http://www.iucr.org/resources/cif/software.                                #
#                                                                            #
# This file may be used for bona fide research purposes within the           #
# scientific community so long as proper attribution is given to the journal # 
# article from which it was obtained.                                        #
#                                                                            #
##############################################################################
data_global
_audit_creation_method     'WinGX routine CIF_UPDATE'
_audit_conform_dict_name     cif_core.dic
_audit_conform_dict_version     2.4.3
_journal_data_validation_number     ?
_journal_date_recd_electronic     2022-05-02
_journal_date_accepted     2022-06-05
_journal_name_full     'Acta Crystallographica, Section E'
_journal_year     2022
_journal_volume     78
_journal_issue      7
_journal_page_first     0
_journal_page_last     0
_journal_paper_category     GO
_journal_paper_doi     10.1107/S2056989022006004
_journal_coeditor_code     DJ2048
_publ_contact_author_name
;
Santiago Garcia-Granda
;
_publ_contact_author_address
;
Department of Physical and Analytical Chemistry,
Faculty of Chemistry,
Oviedo University-CINN,
33006 Oviedo,
Spain
;
_publ_contact_author_email     'sgg@uniovi.es'
_publ_contact_author_fax     '0034985103125'
_publ_contact_author_phone     '0034985103477'
_publ_section_title
;
Crystal-structure studies of 4-phenylpiperazin-1-ium 4-ethoxybenzoate
monohydrate, 4-phenylpiperazin-1-ium 4-methoxybenzoate monohydrate,
4-phenylpiperazin-1-ium 4-methylbenzoate monohydrate and
4-phenylpiperazin-1-ium trifluoroacetate 0.12-hydrate
;
loop_
    _publ_author_name
    _publ_author_footnote
    _publ_author_address
    'Ninganayaka Mahesha'
;
;
;
Department of Studies in Chemistry,
University of Mysore, Manasagangotri,
Mysore-570 006, India
;
    'Haruvegowda  Kiran Kumar'
;
;
;
Department of Studies in Chemistry,
University of Mysore, Manasagangotri,
Mysore-570 006, India
;
    'Akkurt, Mehmet'
;
;
;
Department of Physics,
Faculty of Sciences,
Erciyes University,
38039 Kayseri,
Turkey
;
    'Hemmige S. Yathirajan'
;
;
;
Department of Studies in Chemistry,
University of Mysore, Manasagangotri,
Mysore-570 006, India
;
    'Sabine Foro'
;
;
;
Institute of Materials Science,
Darmstadt University of Technology,
Alarich-Weiss-Strasse 2,
D-64287 Darmstadt, Germany
;
    'Mohammed S. M. Abdelbaky'
;
;
;
Department of Physical and Analytical Chemistry,
Faculty of Chemistry,
Oviedo University-CINN,
Oviedo 33006,
Spain
;
    'Santiago Garcia-Granda' .
;
Department of Physical and Analytical Chemistry,
Faculty of Chemistry,
Oviedo University-CINN,
Oviedo 33006,
Spain
;
_publ_section_synopsis
;
Four novel piperazinium salts are reported, and based on 1-phenylpiperazinium
as a common cation in the asymmetric units that include additionally water
molecules, and different <i>P</i>-substituent benzoate anions or a
trifluoroacetate anion. They are hydrated and there are three crystallized as
1:1 salts while the fourth is a 2:2 salt. Their crystal packing depends on
strong strips or sheets stabilized by hydrogen bonds of type N---H...O and
O---H...O and other interactions as C---H...O, C---H...\p and C---H...F in the
trifluoroacetate-based one.
;
data_I
_audit_creation_method     'WinGX routine CIF_UPDATE'
_audit_conform_dict_name     cif_core.dic
_audit_conform_dict_version     2.4.5
_chemical_name_systematic
;
4-Phenylpiperazin-1-ium 4-ethoxybenzoate monohydrate
;
_chemical_formula_moiety     'C10 H15 N2 +, C9 H9 O3 -, H2 O'
_chemical_formula_sum     'C19 H26 N2 O4'
_chemical_formula_iupac     'C10 H15 N2 +, C9 H9 O3 -, H2 O'
_chemical_formula_weight     346.42
_symmetry_cell_setting     triclinic
_symmetry_space_group_name_H-M     'P -1'
_symmetry_space_group_name_Hall     '-P 1'
loop_
    _symmetry_equiv_pos_as_xyz
    'x, y, z'
    '-x, -y, -z'
_cell_length_a     6.1635(5)
_cell_length_b     7.5946(6)
_cell_length_c     20.458(2)
_cell_angle_alpha     79.545(7)
_cell_angle_beta     86.521(7)
_cell_angle_gamma     83.791(7)
_cell_volume     935.38(14)
_cell_formula_units_Z     2
_cell_measurement_reflns_used     2352
_cell_measurement_theta_min     3.04
_cell_measurement_theta_max     27.79
_cell_measurement_temperature     293(2)
_exptl_crystal_description     plate
_exptl_crystal_colour     colourless
_exptl_crystal_size_max     0.48
_exptl_crystal_size_mid     0.42
_exptl_crystal_size_min     0.1
_exptl_crystal_density_diffrn     1.23
_exptl_crystal_density_method     'not measured'
_exptl_crystal_F_000     372
_exptl_absorpt_coefficient_mu     0.086
_exptl_absorpt_correction_type     multi-scan
_exptl_absorpt_process_details
;
(CrysAlis RED; Oxford
Diffraction, 2009)
;
_exptl_absorpt_correction_T_min     0.623
_exptl_absorpt_correction_T_max     1.000
_exptl_special_details     ?
_diffrn_ambient_temperature     293(2)
_diffrn_radiation_type     MoK\a
_diffrn_radiation_wavelength     0.71073
_diffrn_measurement_device_type     'Oxford Diffraction Xcalibur'
_diffrn_measurement_method     '\w scans'
_diffrn_detector     'Sapphire CCD'
_diffrn_reflns_number     5989
_diffrn_reflns_av_R_equivalents     0.0215
_diffrn_reflns_av_unetI/netI     0.0382
_diffrn_reflns_theta_min     3.04
_diffrn_reflns_theta_max     25.349
_diffrn_reflns_theta_full     25.349
_diffrn_measured_fraction_theta_max     0.998
_diffrn_measured_fraction_theta_full     0.998
_diffrn_reflns_limit_h_min     -7
_diffrn_reflns_limit_h_max     7
_diffrn_reflns_limit_k_min     -9
_diffrn_reflns_limit_k_max     9
_diffrn_reflns_limit_l_min     -24
_diffrn_reflns_limit_l_max     14
_diffrn_radiation_probe     x-ray
_reflns_number_total     3429
_reflns_number_gt     2159
_reflns_threshold_expression     'I > 2\s(I)'
_refine_ls_structure_factor_coef     Fsqd
_refine_ls_matrix_type     full
_refine_ls_R_factor_all     0.1015
_refine_ls_R_factor_gt     0.0538
_refine_ls_wR_factor_gt     0.1036
_refine_ls_wR_factor_ref     0.1238
_refine_ls_goodness_of_fit_ref     1.078
_refine_ls_restrained_S_all     1.079
_refine_ls_number_reflns     3424
_refine_ls_number_parameters     244
_refine_ls_number_restraints     2
_refine_ls_number_constraints     0
_refine_ls_hydrogen_treatment     mixed
_refine_ls_weighting_scheme     calc
_refine_ls_weighting_details
              'w=1/[\s^2^(Fo^2^)+(0.0392P)^2^+0.2859P] where P=(Fo^2^+2Fc^2^)/3'
_atom_sites_solution_hydrogens     mixed
_atom_sites_solution_primary     direct
_atom_sites_solution_secondary     direct
_refine_ls_shift/su_max     0
_refine_ls_shift/su_mean     0
_refine_diff_density_max     0.153
_refine_diff_density_min     -0.15
_refine_ls_extinction_method
;
SHELXL2018/3 (Sheldrick 2015b)
;
_refine_ls_extinction_coef     0.0058(17)
_refine_ls_extinction_expression
                                    Fc^*^=kFc[1+0.001xFc^2^\l^3^/sin(2\q)]^-1/4^
loop_
    _atom_type_symbol
    _atom_type_description
    _atom_type_scat_dispersion_real
    _atom_type_scat_dispersion_imag
    _atom_type_scat_source
    C C 0.0033 0.0016 'International Tables Vol C Tables 4.2.6.8 and 6.1.1.4'
    H H 0 0 'International Tables Vol C Tables 4.2.6.8 and 6.1.1.4'
    N N 0.0061 0.0033 'International Tables Vol C Tables 4.2.6.8 and 6.1.1.4'
    O O 0.0106 0.006 'International Tables Vol C Tables 4.2.6.8 and 6.1.1.4'
_computing_data_collection
;
CrysAlis CCD (Oxford Diffraction, 2009)
;
_computing_cell_refinement
;
CrysAlis RED (Oxford Diffraction, 2009)
;
_computing_data_reduction
;
CrysAlis RED (Oxford Diffraction, 2009)
;
_computing_structure_solution
;
SHELXT (Sheldrick, 2015a)
;
_computing_structure_refinement
;
SHELXL2014 (Sheldrick, 2015b)
;
_computing_molecular_graphics
;
Mercury (Macrae <i>et al.</i>,  2020)
;
_computing_publication_material
;
SHELXL2014 (Sheldrick, 2015b), PLATON (Spek, 2020) and publCIF
(Westrip, 2010)
;
loop_
    _atom_site_type_symbol
    _atom_site_label
    _atom_site_fract_x
    _atom_site_fract_y
    _atom_site_fract_z
    _atom_site_U_iso_or_equiv
    _atom_site_adp_type
    _atom_site_calc_flag
    _atom_site_occupancy
    _atom_site_disorder_assembly
    _atom_site_disorder_group
    C C1 0.1990(4) 0.7508(4) 0.79338(12) 0.0626(7) Uani d 1 . .
    H H1 0.069252 0.809989 0.776125 0.075 Uiso calc 1 . .
    C C2 0.2437(5) 0.7539(4) 0.85869(13) 0.0782(9) Uani d 1 . .
    H H2 0.142853 0.814295 0.884641 0.094 Uiso calc 1 . .
    C C3 0.4331(5) 0.6699(4) 0.88559(14) 0.0759(9) Uani d 1 . .
    H H3 0.462163 0.672073 0.929504 0.091 Uiso calc 1 . .
    C C4 0.5786(5) 0.5827(4) 0.84658(14) 0.0753(8) Uani d 1 . .
    H H4 0.709095 0.525999 0.864083 0.09 Uiso calc 1 . .
    C C5 0.5363(4) 0.5771(3) 0.78183(12) 0.0579(7) Uani d 1 . .
    H H5 0.638106 0.515837 0.756445 0.069 Uiso calc 1 . .
    C C6 0.3432(3) 0.6615(3) 0.75355(10) 0.0407(5) Uani d 1 . .
    C C7 0.1046(3) 0.7635(3) 0.66062(11) 0.0484(6) Uani d 1 . .
    H H7A 0.130663 0.888733 0.656771 0.058 Uiso calc 1 . .
    H H7B -0.01969 0.742138 0.691398 0.058 Uiso calc 1 . .
    C C8 0.0502(3) 0.7292(3) 0.59343(11) 0.0496(6) Uani d 1 . .
    H H8A 0.005085 0.609001 0.59798 0.059 Uiso calc 1 . .
    H H8B -0.07032 0.814458 0.576145 0.059 Uiso calc 1 . .
    C C9 0.4290(3) 0.6216(3) 0.57366(10) 0.0480(6) Uani d 1 . .
    H H9A 0.555062 0.634835 0.543053 0.058 Uiso calc 1 . .
    H H9B 0.392361 0.498713 0.578625 0.058 Uiso calc 1 . .
    C C10 0.4839(3) 0.6594(3) 0.64012(10) 0.0447(6) Uani d 1 . .
    H H10A 0.602615 0.572985 0.657958 0.054 Uiso calc 1 . .
    H H10B 0.5333 0.778458 0.634186 0.054 Uiso calc 1 . .
    C C11 0.2356(4) 0.7988(3) 0.37750(13) 0.0504(6) Uani d 1 . .
    C C12 0.1740(3) 0.8093(3) 0.30715(11) 0.0409(5) Uani d 1 . .
    C C13 -0.0108(3) 0.7381(3) 0.29259(11) 0.0462(6) Uani d 1 . .
    H H13 -0.09987 0.685018 0.327326 0.055 Uiso calc 1 . .
    C C14 -0.0669(4) 0.7436(3) 0.22762(11) 0.0496(6) Uani d 1 . .
    H H14 -0.191724 0.694349 0.218988 0.06 Uiso calc 1 . .
    C C15 0.0633(4) 0.8223(3) 0.17610(11) 0.0480(6) Uani d 1 . .
    C C16 0.2462(4) 0.8988(3) 0.18948(12) 0.0547(6) Uani d 1 . .
    H H16 0.332264 0.955074 0.154649 0.066 Uiso calc 1 . .
    C C17 0.3005(4) 0.8916(3) 0.25403(12) 0.0521(6) Uani d 1 . .
    H H17 0.424178 0.942678 0.262421 0.063 Uiso calc 1 . .
    C C18 -0.1614(5) 0.7562(5) 0.09410(14) 0.0931(10) Uani d 1 . .
    H H18A -0.293805 0.818359 0.110377 0.112 Uiso calc 1 . .
    H H18B -0.155291 0.63023 0.114607 0.112 Uiso calc 1 . .
    C C19 -0.1605(8) 0.7747(7) 0.02032(17) 0.178(2) Uani d 1 . .
    H H19A -0.195823 0.898767 0.00101 0.268 Uiso calc 1 . .
    H H19B -0.266871 0.703796 0.008494 0.268 Uiso calc 1 . .
    H H19C -0.018288 0.73364 0.003915 0.268 Uiso calc 1 . .
    N N1 0.2969(3) 0.6493(2) 0.68767(8) 0.0382(4) Uani d 1 . .
    N N2 0.2420(3) 0.7474(3) 0.54621(10) 0.0452(5) Uani d 1 . .
    O O1 0.1211(3) 0.7133(2) 0.42359(8) 0.0622(5) Uani d 1 . .
    O O2 0.3970(3) 0.8727(3) 0.38724(10) 0.0885(7) Uani d 1 . .
    O O3 0.0253(3) 0.8330(2) 0.11014(8) 0.0681(5) Uani d 1 . .
    O OW1 0.7230(4) 0.8819(2) 0.46338(9) 0.0591(5) Uani d 1 . .
    H HN1 0.275(4) 0.860(2) 0.5421(11) 0.056(7) Uiso d 1 . .
    H HN2 0.208(4) 0.729(3) 0.5044(9) 0.067(8) Uiso d 1 . .
    H HW1 0.612(5) 0.879(4) 0.4385(15) 0.102(11) Uiso d 1 . .
    H HW2 0.842(5) 0.825(4) 0.4445(15) 0.102(12) Uiso d 1 . .
loop_
    _atom_site_aniso_label
    _atom_site_aniso_U_11
    _atom_site_aniso_U_22
    _atom_site_aniso_U_33
    _atom_site_aniso_U_12
    _atom_site_aniso_U_13
    _atom_site_aniso_U_23
    C1 0.0719(17) 0.0673(18) 0.0465(15) 0.0151(14) -0.0066(13) -0.0156(13)
    C2 0.103(2) 0.079(2) 0.0522(17) 0.0150(18) -0.0020(16) -0.0248(15)
    C3 0.106(2) 0.076(2) 0.0510(17) -0.0055(18) -0.0223(17) -0.0207(15)
    C4 0.0735(18) 0.090(2) 0.0636(18) 0.0027(16) -0.0267(15) -0.0145(17)
    C5 0.0561(15) 0.0696(18) 0.0486(15) 0.0031(13) -0.0116(12) -0.0147(13)
    C6 0.0467(12) 0.0353(13) 0.0414(13) -0.0092(10) -0.0045(10) -0.0067(10)
    C7 0.0399(12) 0.0595(16) 0.0441(13) 0.0007(11) -0.0025(10) -0.0078(11)
    C8 0.0407(12) 0.0622(16) 0.0445(14) -0.0045(11) -0.0053(10) -0.0053(11)
    C9 0.0480(13) 0.0512(15) 0.0423(13) -0.0011(11) 0.0026(10) -0.0057(11)
    C10 0.0396(12) 0.0496(14) 0.0435(13) -0.0024(10) -0.0018(10) -0.0062(11)
    C11 0.0524(14) 0.0427(14) 0.0593(17) 0.0050(12) -0.0162(13) -0.0190(12)
    C12 0.0398(12) 0.0373(13) 0.0475(13) -0.0007(10) -0.0072(10) -0.0121(10)
    C13 0.0494(13) 0.0462(14) 0.0432(13) -0.0111(11) -0.0024(11) -0.0048(11)
    C14 0.0502(13) 0.0519(15) 0.0490(14) -0.0163(11) -0.0091(11) -0.0063(12)
    C15 0.0556(14) 0.0469(15) 0.0412(14) -0.0042(11) -0.0052(11) -0.0065(11)
    C16 0.0534(14) 0.0566(16) 0.0533(16) -0.0136(12) 0.0088(12) -0.0063(12)
    C17 0.0409(12) 0.0533(16) 0.0659(17) -0.0098(11) -0.0026(12) -0.0174(13)
    C18 0.111(2) 0.121(3) 0.0572(18) -0.046(2) -0.0218(17) -0.0148(18)
    C19 0.242(6) 0.251(6) 0.063(2) -0.137(5) -0.039(3) -0.007(3)
    N1 0.0374(9) 0.0419(11) 0.0350(10) -0.0028(8) -0.0021(8) -0.0062(8)
    N2 0.0548(12) 0.0428(13) 0.0390(11) -0.0088(10) -0.0079(9) -0.0058(9)
    O1 0.0706(11) 0.0703(12) 0.0465(10) -0.0048(10) -0.0127(9) -0.0108(9)
    O2 0.0835(13) 0.1109(17) 0.0825(14) -0.0368(12) -0.0321(11) -0.0215(12)
    O3 0.0816(12) 0.0792(13) 0.0450(10) -0.0182(10) -0.0052(9) -0.0080(9)
    OW1 0.0593(11) 0.0598(12) 0.0604(12) -0.0122(10) -0.0135(10) -0.0092(9)
_geom_special_details
;
 All esds (except the esd in the dihedral angle between two l.s. planes)
 are estimated using the full covariance matrix.  The cell esds are taken
 into account individually in the estimation of esds in distances, angles
 and torsion angles; correlations between esds in cell parameters are only
 used when they are defined by crystal symmetry.  An approximate (isotropic)
 treatment of cell esds is used for estimating esds involving l.s. planes.
;
loop_
    _geom_bond_atom_site_label_1
    _geom_bond_atom_site_label_2
    _geom_bond_site_symmetry_2
    _geom_bond_distance
    _geom_bond_publ_flag
    C1 C6 . 1.377(3) ?
    C1 C2 . 1.385(3) ?
    C1 H1 . 0.93 ?
    C2 C3 . 1.365(4) ?
    C2 H2 . 0.93 ?
    C3 C4 . 1.362(4) ?
    C3 H3 . 0.93 ?
    C4 C5 . 1.375(3) ?
    C4 H4 . 0.93 ?
    C5 C6 . 1.395(3) ?
    C5 H5 . 0.93 ?
    C6 N1 . 1.416(3) ?
    C7 N1 . 1.465(2) ?
    C7 C8 . 1.508(3) ?
    C7 H7A . 0.97 ?
    C7 H7B . 0.97 ?
    C8 N2 . 1.482(3) ?
    C8 H8A . 0.97 ?
    C8 H8B . 0.97 ?
    C9 N2 . 1.484(3) ?
    C9 C10 . 1.504(3) ?
    C9 H9A . 0.97 ?
    C9 H9B . 0.97 ?
    C10 N1 . 1.462(3) ?
    C10 H10A . 0.97 ?
    C10 H10B . 0.97 ?
    C11 O2 . 1.237(3) ?
    C11 O1 . 1.267(3) ?
    C11 C12 . 1.497(3) ?
    C12 C13 . 1.383(3) ?
    C12 C17 . 1.391(3) ?
    C13 C14 . 1.386(3) ?
    C13 H13 . 0.93 ?
    C14 C15 . 1.373(3) ?
    C14 H14 . 0.93 ?
    C15 O3 . 1.370(3) ?
    C15 C16 . 1.386(3) ?
    C16 C17 . 1.372(3) ?
    C16 H16 . 0.93 ?
    C17 H17 . 0.93 ?
    C18 O3 . 1.425(3) ?
    C18 C19 . 1.490(4) ?
    C18 H18A . 0.97 ?
    C18 H18B . 0.97 ?
    C19 H19A . 0.96 ?
    C19 H19B . 0.96 ?
    C19 H19C . 0.96 ?
    N2 HN1 . 0.887(16) ?
    N2 HN2 . 0.930(16) ?
    OW1 HW1 . 0.88(3) ?
    OW1 HW2 . 0.91(3) ?
loop_
    _geom_angle_atom_site_label_1
    _geom_angle_atom_site_label_2
    _geom_angle_atom_site_label_3
    _geom_angle_site_symmetry_1
    _geom_angle_site_symmetry_3
    _geom_angle
    _geom_angle_publ_flag
    C6 C1 C2 . . 121.2(2) ?
    C6 C1 H1 . . 119.4 ?
    C2 C1 H1 . . 119.4 ?
    C3 C2 C1 . . 121.1(3) ?
    C3 C2 H2 . . 119.4 ?
    C1 C2 H2 . . 119.4 ?
    C4 C3 C2 . . 118.4(3) ?
    C4 C3 H3 . . 120.8 ?
    C2 C3 H3 . . 120.8 ?
    C3 C4 C5 . . 121.3(3) ?
    C3 C4 H4 . . 119.4 ?
    C5 C4 H4 . . 119.4 ?
    C4 C5 C6 . . 121.1(2) ?
    C4 C5 H5 . . 119.4 ?
    C6 C5 H5 . . 119.4 ?
    C1 C6 C5 . . 116.9(2) ?
    C1 C6 N1 . . 122.23(19) ?
    C5 C6 N1 . . 120.8(2) ?
    N1 C7 C8 . . 112.74(18) ?
    N1 C7 H7A . . 109 ?
    C8 C7 H7A . . 109 ?
    N1 C7 H7B . . 109 ?
    C8 C7 H7B . . 109 ?
    H7A C7 H7B . . 107.8 ?
    N2 C8 C7 . . 110.70(17) ?
    N2 C8 H8A . . 109.5 ?
    C7 C8 H8A . . 109.5 ?
    N2 C8 H8B . . 109.5 ?
    C7 C8 H8B . . 109.5 ?
    H8A C8 H8B . . 108.1 ?
    N2 C9 C10 . . 110.47(18) ?
    N2 C9 H9A . . 109.6 ?
    C10 C9 H9A . . 109.6 ?
    N2 C9 H9B . . 109.6 ?
    C10 C9 H9B . . 109.6 ?
    H9A C9 H9B . . 108.1 ?
    N1 C10 C9 . . 112.16(17) ?
    N1 C10 H10A . . 109.2 ?
    C9 C10 H10A . . 109.2 ?
    N1 C10 H10B . . 109.2 ?
    C9 C10 H10B . . 109.2 ?
    H10A C10 H10B . . 107.9 ?
    O2 C11 O1 . . 123.7(2) ?
    O2 C11 C12 . . 118.0(2) ?
    O1 C11 C12 . . 118.2(2) ?
    C13 C12 C17 . . 117.6(2) ?
    C13 C12 C11 . . 121.3(2) ?
    C17 C12 C11 . . 121.1(2) ?
    C12 C13 C14 . . 121.8(2) ?
    C12 C13 H13 . . 119.1 ?
    C14 C13 H13 . . 119.1 ?
    C15 C14 C13 . . 119.4(2) ?
    C15 C14 H14 . . 120.3 ?
    C13 C14 H14 . . 120.3 ?
    O3 C15 C14 . . 124.4(2) ?
    O3 C15 C16 . . 115.8(2) ?
    C14 C15 C16 . . 119.8(2) ?
    C17 C16 C15 . . 120.1(2) ?
    C17 C16 H16 . . 119.9 ?
    C15 C16 H16 . . 119.9 ?
    C16 C17 C12 . . 121.2(2) ?
    C16 C17 H17 . . 119.4 ?
    C12 C17 H17 . . 119.4 ?
    O3 C18 C19 . . 107.7(3) ?
    O3 C18 H18A . . 110.2 ?
    C19 C18 H18A . . 110.2 ?
    O3 C18 H18B . . 110.2 ?
    C19 C18 H18B . . 110.2 ?
    H18A C18 H18B . . 108.5 ?
    C18 C19 H19A . . 109.5 ?
    C18 C19 H19B . . 109.5 ?
    H19A C19 H19B . . 109.5 ?
    C18 C19 H19C . . 109.5 ?
    H19A C19 H19C . . 109.5 ?
    H19B C19 H19C . . 109.5 ?
    C6 N1 C10 . . 115.21(16) ?
    C6 N1 C7 . . 115.50(17) ?
    C10 N1 C7 . . 111.72(16) ?
    C8 N2 C9 . . 109.60(17) ?
    C8 N2 HN1 . . 106.9(15) ?
    C9 N2 HN1 . . 109.4(15) ?
    C8 N2 HN2 . . 110.8(15) ?
    C9 N2 HN2 . . 112.2(15) ?
    HN1 N2 HN2 . . 108(2) ?
    C15 O3 C18 . . 117.7(2) ?
    HW1 OW1 HW2 . . 107(3) ?
loop_
    _geom_torsion_atom_site_label_1
    _geom_torsion_atom_site_label_2
    _geom_torsion_atom_site_label_3
    _geom_torsion_atom_site_label_4
    _geom_torsion_site_symmetry_1
    _geom_torsion_site_symmetry_2
    _geom_torsion_site_symmetry_3
    _geom_torsion_site_symmetry_4
    _geom_torsion
    _geom_torsion_publ_flag
    C6 C1 C2 C3 . . . . 0.6(4) ?
    C1 C2 C3 C4 . . . . 0.2(5) ?
    C2 C3 C4 C5 . . . . -0.7(5) ?
    C3 C4 C5 C6 . . . . 0.5(4) ?
    C2 C1 C6 C5 . . . . -0.8(4) ?
    C2 C1 C6 N1 . . . . 177.0(2) ?
    C4 C5 C6 C1 . . . . 0.3(4) ?
    C4 C5 C6 N1 . . . . -177.6(2) ?
    N1 C7 C8 N2 . . . . -54.6(3) ?
    N2 C9 C10 N1 . . . . 56.7(2) ?
    O2 C11 C12 C13 . . . . -176.6(2) ?
    O1 C11 C12 C13 . . . . 4.1(3) ?
    O2 C11 C12 C17 . . . . 3.3(3) ?
    O1 C11 C12 C17 . . . . -176.0(2) ?
    C17 C12 C13 C14 . . . . 1.6(3) ?
    C11 C12 C13 C14 . . . . -178.6(2) ?
    C12 C13 C14 C15 . . . . -0.3(3) ?
    C13 C14 C15 O3 . . . . 179.1(2) ?
    C13 C14 C15 C16 . . . . -1.4(3) ?
    O3 C15 C16 C17 . . . . -178.7(2) ?
    C14 C15 C16 C17 . . . . 1.8(4) ?
    C15 C16 C17 C12 . . . . -0.4(4) ?
    C13 C12 C17 C16 . . . . -1.2(3) ?
    C11 C12 C17 C16 . . . . 178.9(2) ?
    C1 C6 N1 C10 . . . . 143.0(2) ?
    C5 C6 N1 C10 . . . . -39.3(3) ?
    C1 C6 N1 C7 . . . . 10.3(3) ?
    C5 C6 N1 C7 . . . . -171.9(2) ?
    C9 C10 N1 C6 . . . . 172.59(17) ?
    C9 C10 N1 C7 . . . . -53.0(2) ?
    C8 C7 N1 C6 . . . . -173.71(18) ?
    C8 C7 N1 C10 . . . . 52.0(2) ?
    C7 C8 N2 C9 . . . . 57.2(2) ?
    C10 C9 N2 C8 . . . . -58.4(2) ?
    C14 C15 O3 C18 . . . . -0.4(4) ?
    C16 C15 O3 C18 . . . . -179.9(2) ?
    C19 C18 O3 C15 . . . . -176.7(3) ?
loop_
    _geom_hbond_atom_site_label_D
    _geom_hbond_atom_site_label_H
    _geom_hbond_atom_site_label_A
    _geom_hbond_site_symmetry_A
    _geom_hbond_distance_DH
    _geom_hbond_distance_HA
    _geom_hbond_distance_DA
    _geom_hbond_angle_DHA
    _geom_hbond_publ_flag
    N2 HN1 OW1 2_676 0.888(17) 1.944(16) 2.817(3) 167(2) yes
    N2 HN2 O1 . 0.931(19) 1.80(2) 2.724(3) 174(2) yes
    OW1 HW1 O2 . 0.88(3) 1.75(3) 2.630(3) 178(4) yes
    OW1 HW2 O1 1_655 0.91(3) 1.89(3) 2.789(3) 167(3) yes
    C9 H9A OW1 . 0.97 2.52 3.308(3) 138 yes
    C1 H1 Cg1 2_576 0.93 2.91 3.607(3) 133 yes
    C5 H5 Cg1 2_666 0.93 2.79 3.570(3) 142 yes
    C18 H18B Cg3 2_566 0.97 2.88 3.737(4) 148 yes
_shelx_hkl_file
;
   0   0  -3 5753.72 42.6365   3
   0   0  -4 16822.5 83.9234   1
   0   0  -4 16983.8 84.3525   3
   0   0  -5 6559.84 60.7787   3
   0   0  -5 6654.75 59.9215   1
   0   0  -6 5102.02 59.5151   3
   0   0  -6 5194.68 58.7269   1
   0   0  -7 6514.04 69.9254   1
   0   0  -7 6323.90 78.5984   2
   0   0  -7 6525.22 72.8182   3
   0   0  -8 17.1516 21.2298   2
   0   0  -8 11.2920 17.4227   3
   0   0  -8 18.9016 19.4782   1
   0   0  -9 21417.8 149.468   3
   0   0  -9 21321.8 159.505   2
   0   0  -9 21146.4 142.179   1
   0   0 -10 1445.48 44.3705   1
   0   0 -10 1413.68 51.6028   2
   0   0 -10 1464.46 47.6885   3
   0   0 -11 62.5877 24.0795   1
   0   0 -11 45.8408 31.1334   2
   0   0 -11 51.4594 24.9862   3
   0   0 -12 770.320 40.5512   1
   0   0 -12 934.629 44.7991   3
   0   0 -12 808.845 47.7687   2
   0   0 -13 471.050 35.0039   1
   0   0 -13 580.868 41.8858   3
   0   0 -13 484.860 44.0043   2
   0   0 -14 1307.96 62.0417   2
   0   0 -14 1232.47 53.9332   3
   0   0 -14 1168.26 50.1785   1
   0   0 -15 1012.61 62.2156   2
   0   0 -15 983.445 53.2437   3
   0   0 -15 1039.19 51.1835   1
   0   0 -16 68.6574 29.9152   3
   0   0 -16 28.8639 29.2956   1
   0   0 -16 44.4352 43.9662   2
   0   0 -17 374.266 43.2621   3
   0   0 -17 266.915 52.9686   2
   0   0 -17 255.610 38.0681   1
   0   0 -18 275.290 52.2040   2
   0   0 -18 297.460 40.4153   3
   0   0 -19 400.794 46.0126   3
   0   0 -19 281.368 56.3508   2
   0   0 -20 146.284 53.0694   2
   0   0 -20 93.1849 37.8709   3
   0   0 -21-11.1588 47.2675   2
   0   0 -21 176.193 43.6166   3
   0   0 -22-50.9984 52.9860   2
   0   0 -23 189.388 64.2773   2
   0   0 -24 25.5590 63.5479   2
   0   0 -25 428.967 79.1679   2
   0   1 -24 268.083 74.1271   2
   0   1 -23-35.6326 63.3450   2
   0   1 -22 121.598 66.6957   2
   0   1 -21 204.701 66.2922   2
   0   1 -20 266.690 61.2720   2
   0   1 -19 1582.96 90.8255   2
   0   1 -18 18.7909 46.8283   2
   0   1 -17 4.41355 48.4451   2
   0   1 -17 90.1911 35.8502   1
   0   1 -16 1853.72 63.3120   1
   0   1 -16 1940.63 85.8961   2
   0   1 -15 1473.37 78.7068   2
   0   1 -15 1618.24 59.8337   1
   0   1 -14 8995.09 145.183   2
   0   1 -14 9340.79 120.005   1
   0   1 -13 1336.61 65.0429   2
   0   1 -13 1318.43 50.3555   1
   0   1 -12 3840.97 72.1070   1
   0   1 -12 3576.54 89.8459   2
   0   1 -11 60.2464 24.0894   1
   0   1 -11 40.3321 36.9768   2
   0   1 -10 5373.95 77.7402   1
   0   1 -10 5151.86 94.6703   2
   0   1  -9 94.5177 22.2854   1
   0   1  -9 109.071 29.9773   2
   0   1  -8 881.353 42.2299   2
   0   1  -8 942.444 34.3141   1
   0   1  -7 285.425 29.1167   2
   0   1  -7 383.629 25.0276   1
   0   1  -6 149.989 24.6753   2
   0   1  -6 117.533 18.4310   1
   0   1  -5 6188.69 75.7613   2
   0   1  -5 6080.25 62.2301   1
   0   1  -4 326.414 27.0596   2
   0   1  -4 388.970 21.3525   1
   0   1  -3 1357.40 35.8056   2
   0   1  -3 1285.81 28.1896   1
   0   1  -2 27.8628 18.3560   2
   0   1  -2 46.0465 14.6559   1
   0   1  -1 953.966 22.5882   1
   0   1  -1 960.012 26.6663   2
   0   1   2 7811.85 58.1372   2
   0  -1  -3-4.25215 11.9465   3
   0   1   3-3.52229 15.8688   2
   0  -1  -4 3361.80 39.7190   3
   0  -1  -4 3151.92 43.0753   1
   0  -1  -5 6517.43 60.1443   3
   0  -1  -5 6321.97 64.6806   1
   0  -1  -6 1089.87 29.4211   3
   0  -1  -6 1050.84 32.0219   1
   0  -1  -7 4969.01 61.0711   3
   0  -1  -7 4702.15 63.4191   1
   0  -1  -8 6527.00 78.5830   1
   0  -1  -8 6675.09 75.7453   3
   0  -1  -9 10167.1 102.738   1
   0  -1  -9 9982.73 97.7521   3
   0  -1 -10 1978.05 52.2560   1
   0  -1 -10 1977.95 49.1515   3
   0  -1 -11 27281.5 184.312   1
   0  -1 -11 26789.9 175.765   3
   0  -1 -12 74.5186 28.5146   1
   0  -1 -12 197.738 30.0179   3
   0  -1 -13 2229.46 60.2014   3
   0  -1 -13 2360.68 63.3798   1
   0  -1 -14 182.199 30.4809   1
   0  -1 -14 196.226 31.2271   3
   0  -1 -15 67.2687 30.2095   3
   0  -1 -15 73.6388 28.1259   1
   0  -1 -16 894.712 49.8083   3
   0  -1 -16 965.373 48.8223   1
   0  -1 -17 67.6816 44.9271   2
   0  -1 -17 67.6620 34.0792   3
   0  -1 -17-3.31409 29.4326   1
   0  -1 -18 14.1961 33.3897   1
   0  -1 -18 89.4057 44.9967   2
   0  -1 -18 55.9473 31.0403   3
   0  -1 -19 167.338 51.3548   2
   0  -1 -19 161.507 40.0941   3
   0  -1 -20 92.5789 45.6016   2
   0  -1 -20 124.042 38.0393   3
   0  -1 -21 88.6086 51.0047   2
   0  -1 -21-24.7734 39.0549   3
   0  -1 -22 153.184 56.8405   2
   0  -1 -22 163.835 38.8782   3
   0  -1 -23 128.983 46.0798   3
   0  -1 -23 60.6934 57.5388   2
   0  -1 -24 582.974 57.4548   3
   0  -1 -24 613.909 74.4080   2
   0  -1 -25 533.089 55.7794   3
   0  -1 -25 402.565 77.0248   2
   0   2 -23 40.6869 64.5719   2
   0   2 -22-0.28018 59.1490   2
   0   2 -21-57.2905 56.2138   2
   0   2 -20 856.913 75.6963   2
   0   2 -19 165.244 62.4259   2
   0   2 -18 12.9443 56.4561   2
   0   2 -17 718.596 71.5024   2
   0   2 -16 435.051 45.5266   1
   0   2 -16 349.463 60.7226   2
   0   2 -15 4220.59 117.603   2
   0   2 -15 4126.70 90.7999   1
   0   2 -14 312.913 40.9057   1
   0   2 -14 261.341 55.0417   2
   0   2 -13 776.465 44.4068   1
   0   2 -13 705.973 60.5545   2
   0   2 -12 167.704 45.3794   2
   0   2 -12 214.421 33.1818   1
   0   2 -11 822.033 54.9642   2
   0   2 -11 845.872 40.7479   1
   0   2 -10 464.680 34.7170   1
   0   2 -10 432.958 45.0114   2
   0   2  -9 6969.09 117.884   2
   0   2  -9 6941.81 91.8391   1
   0   2  -8 1384.19 44.7562   1
   0   2  -8 1438.58 55.9099   2
   0   2  -7 265.279 25.7580   1
   0   2  -7 241.658 35.3827   2
   0   2  -6 2836.59 68.4755   2
   0   2  -6 3068.20 56.3958   1
   0   2  -5 137.913 30.3066   2
   0   2  -5 100.882 22.1106   1
   0   2  -4 14210.8 108.760   1
   0   2  -4 14260.5 133.700   2
   0   2  -3 10986.8 92.1880   1
   0   2  -3 11004.2 113.271   2
   0   2  -2 698.663 30.5406   1
   0   2  -2 659.857 20.0460   4
   0   2  -2 581.363 36.1183   2
   0   2  -1 69215.6 254.983   2
   0   2  -1 68762.3 218.999   1
   0   2   0 192665. 416.578   2
   0   2   0 193147. 367.889   1
   0   2   1 157591. 332.240   1
   0   2   1 158866. 367.288   2
   0   2   2 296.114 30.0893   2
   0   2   2 272.902 25.4235   1
   0  -2  -3 867.536 27.4107   3
   0   2   3 793.958 32.7339   2
   0  -2  -4 53.7902 15.3999   3
   0   2   4 59.0048 21.2210   2
   0   2   5 51.0611 21.6796   2
   0  -2  -5 43.4380 15.6907   3
   0  -2  -6 57.5481 15.7457   3
   0  -2  -7 2908.24 50.2299   3
   0  -2  -7 2880.49 56.5345   1
   0  -2  -8-1.15991 20.2083   1
   0  -2  -8-0.98629 16.7569   3
   0  -2  -9 3207.52 58.2558   3
   0  -2  -9 3141.25 63.3848   1
   0  -2 -10 5489.30 78.2495   3
   0  -2 -10 5378.20 84.9861   1
   0  -2 -11 3270.65 65.0502   3
   0  -2 -11 3135.64 69.5191   1
   0  -2 -12 380.791 28.7749   3
   0  -2 -12 300.076 34.2990   1
   0  -2 -13 883.572 40.6439   3
   0  -2 -13 837.995 44.3457   1
   0  -2 -14 907.549 47.5820   1
   0  -2 -14 934.172 42.9106   3
   0  -2 -15 1241.65 55.7120   1
   0  -2 -15 1241.63 50.9951   3
   0  -2 -16 111.982 32.5769   3
   0  -2 -16 107.422 33.5697   1
   0  -2 -17-75.3045 28.1515   3
   0  -2 -17-2.38073 28.8172   1
   0  -2 -18-16.9979 30.0985   3
   0  -2 -18 85.4803 31.9791   1
   0  -2 -19 30.4277 29.9395   3
   0  -2 -19-7.57898 35.0420   1
   0  -2 -20 280.287 37.4049   3
   0  -2 -21 92.0743 50.8711   2
   0  -2 -21 73.0717 34.0495   3
   0  -2 -22-97.2872 38.5794   3
   0  -2 -22-8.75140 51.1066   2
   0  -2 -23 87.3459 44.4133   3
   0  -2 -23 123.227 58.0003   2
   0  -2 -24 38.5963 54.0024   2
   0  -2 -24 3.68575 45.7327   3
   0  -2 -25 20.9176 63.4619   2
   0  -2 -25 7.79631 53.1230   3
   0  -2 -26 43.6009 59.6717   3
   0   3 -22 101.550 68.4567   2
   0   3 -21 91.9519 63.1410   2
   0   3 -20 85.7966 60.7890   2
   0   3 -19 884.885 83.6467   2
   0   3 -18 1401.71 88.3223   2
   0   3 -17 407.205 66.3093   2
   0   3 -16 1399.93 87.3538   2
   0   3 -15 548.913 70.5251   2
   0   3 -15 630.938 51.1527   1
   0   3 -14 5540.84 134.807   2
   0   3 -14 5179.03 100.787   1
   0   3 -13 524.313 64.1539   2
   0   3 -13 472.840 46.5601   1
   0   3 -12 433.982 54.4493   2
   0   3 -12 341.617 40.7517   1
   0   3 -11 1739.88 77.0448   2
   0   3 -11 1748.29 59.3614   1
   0   3 -10 510.804 39.8494   1
   0   3 -10 597.215 55.8209   2
   0   3  -9 613.768 54.3234   2
   0   3  -9 648.345 40.4653   1
   0   3  -8 395.105 34.7432   1
   0   3  -8 381.267 47.6180   2
   0   3  -7 120.776 29.0111   1
   0   3  -7 56.9557 37.4343   2
   0   3  -6 596.267 36.8650   1
   0   3  -6 551.260 45.9009   2
   0   3  -5-7.66206 33.5788   2
   0   3  -5 14.3557 24.9548   1
   0   3  -5 0.90686 14.6887   4
   0   3  -4 6609.75 108.791   2
   0   3  -4 6532.83 63.7756   4
   0   3  -4 6419.74 89.4624   1
   0   3  -3 288.544 34.7108   2
   0   3  -3 301.834 31.4024   1
   0   3  -3 297.923 18.6395   4
   0   3  -2 5.23420 28.0532   2
   0   3  -2-19.2098 25.0297   1
   0   3  -1 152.236 28.6342   2
   0   3  -1 142.985 26.6386   1
   0   3   0 1227.05 48.1803   2
   0   3   0 1130.74 42.7033   1
   0   3   1 1653.20 53.8533   2
   0   3   1 1696.69 48.2632   1
   0   3   2 756.410 35.7848   1
   0   3   2 753.939 42.3437   2
   0   3   3 5533.89 85.5726   2
   0   3   4 1809.61 52.3839   2
   0  -3  -4 1862.42 46.3822   3
   0  -3  -5 176.071 23.1744   3
   0   3   5 201.028 30.5667   2
   0   3   6 2305.18 59.7455   2
   0  -3  -6 2397.60 52.6783   3
   0  -3  -7 2780.09 57.8744   3
   0   3   7 2949.75 67.5238   2
   0  -3  -8 3263.99 63.1305   3
   0  -3  -9 8108.54 110.409   1
   0  -3  -9 8175.05 97.8405   3
   0  -3 -10 5848.71 85.1768   3
   0  -3 -10 5840.58 97.2701   1
   0  -3 -11 1771.97 51.8146   3
   0  -3 -11 1647.30 58.0632   1
   0  -3 -12 1983.60 63.2806   1
   0  -3 -12 2050.14 56.0776   3
   0  -3 -13 207.412 27.6912   3
   0  -3 -13 158.698 34.9726   1
   0  -3 -14 117.475 30.9661   1
   0  -3 -14 209.997 29.5147   3
   0  -3 -15 2836.67 71.8896   3
   0  -3 -15 3068.39 81.6395   1
   0  -3 -16 5026.73 103.697   1
   0  -3 -16 4614.85 94.0211   3
   0  -3 -17 36.7822 27.9404   3
   0  -3 -17-6.78448 31.2373   1
   0  -3 -18 5.23993 30.2256   3
   0  -3 -18 29.1682 33.4367   1
   0  -3 -19 343.447 42.8201   1
   0  -3 -19 376.219 39.6152   3
   0  -3 -20 6.41131 37.5209   1
   0  -3 -20 42.3311 31.3815   3
   0  -3 -21-37.5326 32.4335   3
   0  -3 -22 88.8062 35.7185   3
   0  -3 -23-59.2124 41.8242   3
   0  -3 -24 157.997 46.3147   3
   0  -3 -25 758.753 87.1982   2
   0  -3 -25 545.313 55.2492   3
   0  -3 -26-38.8323 60.4720   3
   0   4 -20 194.605 65.7872   2
   0   4 -19 422.985 70.6075   2
   0   4 -18 183.422 62.8897   2
   0   4 -17 13.1772 61.7086   2
   0   4 -16 1714.81 100.623   2
   0   4 -15 892.998 77.5450   2
   0   4 -14 1913.62 98.5712   2
   0   4 -14 2023.19 75.9858   1
   0   4 -13 590.827 49.7602   1
   0   4 -13 448.685 64.7919   2
   0   4 -12 26.1194 35.0269   1
   0   4 -12-131.172 49.8007   2
   0   4 -11 93.5699 33.5013   1
   0   4 -11 97.2544 51.4261   2
   0   4 -10 29.0137 51.0080   2
   0   4 -10-19.1000 30.3663   1
   0   4  -9 170.683 49.7003   2
   0   4  -9 130.654 37.2992   1
   0   4  -8 370.042 53.0151   2
   0   4  -8 405.225 39.8398   1
   0   4  -7 148.517 44.7190   2
   0   4  -7 153.153 34.3104   1
   0   4  -6 208.723 41.8400   2
   0   4  -6 271.435 37.2371   1
   0   4  -5 786.491 47.3080   1
   0   4  -5 788.020 54.7287   2
   0   4  -4 3381.36 77.2548   1
   0   4  -4 3337.63 89.3818   2
   0   4  -3 1161.42 59.9106   2
   0   4  -3 1300.54 53.0583   1
   0   4  -2-24.4662 31.1578   2
   0   4  -2-7.84597 29.2367   1
   0   4  -1 1745.38 65.0506   2
   0   4  -1 1707.77 56.8859   1
   0   4   0 160.385 36.0912   2
   0   4   0 139.946 31.3400   1
   0   4   1 384.379 37.1563   1
   0   4   1 396.876 43.0943   2
   0   4   2 106.454 33.1389   1
   0   4   2 83.8520 38.1835   2
   0   4   3 548.865 45.1289   2
   0   4   3 510.821 39.4600   1
   0   4   4 3974.17 84.3331   2
   0  -4  -5 2970.57 66.8508   3
   0   4   5 2987.68 76.6541   2
   0   4   6 284.228 36.8790   2
   0  -4  -6 226.149 31.9518   3
   0   4   7 962.737 50.2235   2
   0  -4  -7 897.870 41.7766   3
   0  -4  -8 122.373 28.0690   3
   0   4   8 81.4224 31.9999   2
   0   4   9 202.280 37.1001   2
   0  -4  -9 225.193 30.7791   3
   0  -4 -10 914.748 44.6220   3
   0  -4 -11 4967.82 90.3306   3
   0  -4 -11 5015.88 104.574   1
   0  -4 -12 204.782 40.8119   1
   0  -4 -12 194.107 30.8910   3
   0  -4 -13 324.433 46.0508   1
   0  -4 -13 325.964 31.1802   3
   0  -4 -14 912.506 48.1617   3
   0  -4 -14 911.262 56.9458   1
   0  -4 -15 3302.77 82.3820   3
   0  -4 -15 3568.09 97.5466   1
   0  -4 -16 236.468 45.3823   1
   0  -4 -16 189.247 33.0538   3
   0  -4 -17 506.159 41.0921   3
   0  -4 -17 497.520 52.1428   1
   0  -4 -18-126.164 37.0677   1
   0  -4 -18 35.7415 28.1397   3
   0  -4 -19 460.747 47.7304   1
   0  -4 -19 328.650 37.8149   3
   0  -4 -20 165.026 32.6241   3
   0  -4 -20 71.9971 41.6003   1
   0  -4 -21 20.7323 44.6493   1
   0  -4 -21-37.2132 34.7128   3
   0  -4 -22 377.394 42.9186   3
   0  -4 -23 91.7453 43.2726   3
   0  -4 -24 358.962 47.2862   3
   0  -4 -25 190.700 52.7356   3
   0   5 -18 256.036 72.8067   2
   0   5 -17 931.358 89.5859   2
   0   5 -16 508.519 78.6523   2
   0   5 -15 205.297 60.1610   2
   0   5 -14 8.51582 56.3890   2
   0   5 -13-208.250 57.6701   2
   0   5 -13 0.00000 41.0357   1
   0   5 -12-48.6689 53.6232   2
   0   5 -12 5.44817 40.7524   1
   0   5 -11 4.53070 40.4487   1
   0   5 -11-35.2126 56.6898   2
   0   5 -10-115.659 48.5981   2
   0   5 -10-17.6940 36.9120   1
   0   5  -9 23.4166 52.7455   2
   0   5  -9 71.0986 38.6079   1
   0   5  -8 189.324 39.9037   1
   0   5  -8 202.687 52.4599   2
   0   5  -7 332.495 45.5333   1
   0   5  -7 326.211 54.9316   2
   0   5  -6 632.769 49.4847   1
   0   5  -6 696.791 63.8670   2
   0   5  -5 579.298 50.6189   1
   0   5  -5 454.668 55.8931   2
   0   5  -4 5498.14 126.384   2
   0   5  -4 5367.41 108.480   1
   0   5  -3 1740.83 78.1416   2
   0   5  -3 1842.83 69.1354   1
   0   5  -2 38.5204 36.7217   1
   0   5  -2 0.46579 37.3447   2
   0   5  -1 661.561 46.1194   1
   0   5  -1 666.647 53.9756   2
   0   5   0 174.701 44.8303   2
   0   5   0 244.257 40.6160   1
   0   5   1 700.148 55.5452   2
   0   5   1 588.896 45.4779   1
   0   5   2 967.520 52.0950   1
   0   5   2 1015.62 61.1731   2
   0   5   3 466.603 52.9907   2
   0   5   3 481.070 42.2236   1
   0   5   4 430.825 46.7471   2
   0   5   5 83.7096 38.0940   2
   0  -5  -6 1363.33 55.8141   3
   0   5   6 1428.95 65.8651   2
   0   5   7 1220.86 65.1637   2
   0  -5  -7 1095.91 51.8131   3
   0   5   8 8.81467 38.1667   2
   0  -5  -8-0.11023 28.8336   3
   0   5   9 256.467 44.6975   2
   0  -5  -9 298.884 37.6069   3
   0   5  10 800.004 53.9837   2
   0  -5 -10 683.542 47.1984   3
   0  -5 -11 431.631 41.6187   3
   0  -5 -12-30.1148 31.3573   3
   0  -5 -12 86.8164 44.1354   1
   0  -5 -13 462.226 57.5657   1
   0  -5 -13 396.913 39.9010   3
   0  -5 -14 1190.66 69.7228   1
   0  -5 -14 1193.94 57.2801   3
   0  -5 -15 354.691 41.1677   3
   0  -5 -15 369.725 54.8746   1
   0  -5 -16 1958.94 86.0760   1
   0  -5 -16 1572.97 65.5372   3
   0  -5 -17 330.160 54.0335   1
   0  -5 -17 499.248 45.6886   3
   0  -5 -18 46.6191 36.0761   3
   0  -5 -18-47.9640 43.2689   1
   0  -5 -19 117.191 35.8108   3
   0  -5 -19 106.867 47.3391   1
   0  -5 -20 82.3975 39.4073   3
   0  -5 -20-9.01264 50.6030   1
   0  -5 -21-23.4245 40.1286   3
   0  -5 -21 154.963 50.7528   1
   0  -5 -22 170.477 44.9117   3
   0  -5 -23 34.9509 44.4502   3
   0   6 -16 204.331 70.9688   2
   0   6 -15 140.151 67.3856   2
   0   6 -14 401.821 60.9909   2
   0   6 -13 156.087 57.5867   2
   0   6 -12 167.369 47.9359   1
   0   6 -12 264.725 61.3335   2
   0   6 -11-21.1745 51.8639   2
   0   6 -11-9.79095 42.2395   1
   0   6 -10 93.2628 52.7060   2
   0   6 -10 55.3560 46.6835   1
   0   6  -9 60.1935 40.8861   1
   0   6  -9 45.4574 47.4603   2
   0   6  -8 2.07422 46.2983   2
   0   6  -8 68.9517 40.8841   1
   0   6  -7-91.7149 38.0786   1
   0   6  -7 77.1060 51.5226   2
   0   6  -6 20.0896 43.8437   2
   0   6  -6 61.1497 43.4004   1
   0   6  -5 45.7517 46.4317   2
   0   6  -5-33.0508 42.2477   1
   0   6  -4 1293.83 70.7383   1
   0   6  -4 1251.94 79.0200   2
   0   6  -3 787.955 58.5284   1
   0   6  -3 893.403 66.9715   2
   0   6  -2 324.076 50.9860   2
   0   6  -2 218.065 45.4600   1
   0   6  -1 982.787 62.7080   1
   0   6  -1 931.059 68.1557   2
   0   6   0 477.193 63.1258   2
   0   6   0 443.432 49.5363   1
   0   6   1 113.706 38.5164   1
   0   6   1-26.7492 46.0633   2
   0   6   2 399.981 55.8907   2
   0   6   2 368.210 44.8129   1
   0   6   3 514.168 53.8893   2
   0   6   4 160.696 41.7147   2
   0   6   5 3260.43 97.8013   2
   0  -6  -6 369.371 43.3833   3
   0   6   6 380.208 55.8717   2
   0  -6  -7-26.1856 33.6797   3
   0   6   7 29.4975 48.5916   2
   0  -6  -8 452.502 44.3550   3
   0   6   8 452.327 55.6837   2
   0  -6  -9 28.0102 31.9709   3
   0   6   9 42.2430 43.3484   2
   0   6  10-41.3427 46.3690   2
   0  -6 -10 38.3420 36.2301   3
   0   6  11 551.542 58.2758   2
   0  -6 -11 576.991 49.1311   3
   0  -6 -12-3.70534 32.5010   3
   0  -6 -13 199.667 58.8807   1
   0  -6 -13 126.905 39.1295   3
   0  -6 -14 407.133 45.4579   3
   0  -6 -14 400.127 63.0621   1
   0  -6 -15 921.897 60.0489   3
   0  -6 -15 1213.75 80.4624   1
   0  -6 -16 1362.69 65.4038   3
   0  -6 -16 1907.92 95.2200   1
   0  -6 -17 157.372 37.7084   3
   0  -6 -17-20.2259 52.3747   1
   0  -6 -18-37.3510 39.6161   3
   0  -6 -18-134.525 52.5387   1
   0  -6 -19 337.384 54.5011   1
   0  -6 -20-186.111 59.8147   1
   0  -6 -21 109.509 62.8915   1
   0  -6 -22 127.078 65.0629   1
   0   7 -13 1.28726 73.1201   2
   0   7 -12-167.442 67.8200   2
   0   7 -11-156.629 63.4735   2
   0   7 -11-29.7492 55.0767   1
   0   7 -10 125.805 59.5528   2
   0   7 -10 25.4206 50.8300   1
   0   7  -9 159.624 49.2284   1
   0   7  -9 42.7267 54.9203   2
   0   7  -8 62.7813 48.0984   1
   0   7  -8 86.2945 56.5982   2
   0   7  -7 122.862 54.0894   2
   0   7  -7-55.1797 45.9537   1
   0   7  -6 104.675 45.0988   1
   0   7  -6 14.5080 55.0353   2
   0   7  -5 487.415 56.9447   1
   0   7  -5 559.872 67.6565   2
   0   7  -4 174.465 52.0516   1
   0   7  -4 280.250 53.0142   2
   0   7  -3 1696.08 91.6867   2
   0   7  -3 1858.36 83.7248   1
   0   7  -2 288.334 49.7439   1
   0   7  -2 286.620 55.8898   2
   0   7  -1 38.2899 49.6838   2
   0   7  -1-2.42410 40.2410   1
   0   7   0-26.8631 46.6270   2
   0   7   0 89.9756 41.7957   1
   0   7   1 12.6647 46.7136   2
   0   7   1-15.5612 40.2892   1
   0   7   2 127.046 51.5912   2
   0   7   3 47.3262 48.9742   2
   0   7   4 31.1080 41.6881   2
   0   7   5 189.061 47.2664   2
   0  -7  -6 258.100 44.8895   3
   0   7   6 289.790 56.8408   2
   0  -7  -7 783.410 58.0976   3
   0   7   7 758.693 68.6870   2
   0   7   8 42.3238 52.8561   2
   0  -7  -8-38.6865 40.3839   3
   0   7   9 300.369 59.3302   2
   0  -7  -9 227.010 44.7937   3
   0   7  10 204.951 59.6001   2
   0  -7 -10 236.276 45.3352   3
   0  -7 -11 56.0116 41.3125   3
   0   7  11 67.4246 49.8661   2
   0  -7 -12 27.1638 40.4099   3
   0   7  12-104.672 49.2187   2
   0  -7 -13 77.5314 46.1457   3
   0  -7 -14 113.995 62.7169   1
   0  -7 -15 166.832 59.5904   1
   0  -7 -16 390.496 66.8308   1
   0  -7 -17 169.440 63.7319   1
   0  -7 -18 97.8953 65.3096   1
   0  -7 -19-2.48738 72.0397   1
   0  -7 -20-160.122 72.7046   1
   0  -7 -21-117.489 78.8943   1
   0  -7 -22-60.7997 78.5396   1
   0   8 -10 239.910 59.4808   1
   0   8  -9-3.88274 73.3050   2
   0   8  -9 63.0906 60.2825   1
   0   8  -8-73.4044 56.9869   1
   0   8  -8 38.3056 69.9422   2
   0   8  -7 124.761 64.6792   2
   0   8  -7-150.183 54.2212   1
   0   8  -6 28.8186 61.2117   2
   0   8  -6-3.85656 52.7794   1
   0   8  -5 63.3759 61.5162   2
   0   8  -5 7.91804 48.6364   1
   0   8  -4 7.30092 48.5162   1
   0   8  -4-204.989 58.7908   2
   0   8  -3 50.7722 52.2834   1
   0   8  -3-261.484 56.9466   2
   0   8  -2 70.6536 56.2501   2
   0   8  -2 258.686 50.1325   1
   0   8  -1 636.460 63.6939   1
   0   8  -1 404.805 70.3536   2
   0   8   0 222.090 62.9492   2
   0   8   0 240.105 48.8445   1
   0   8   1 140.167 54.3705   2
   0   8   2 148.998 52.8234   2
   0   8   3 76.2245 50.1584   2
   0   8   4 819.558 67.1535   2
   0   8   5 105.572 49.6172   2
   0  -8  -6 213.267 50.6219   3
   0   8   6 232.618 58.9056   2
   0  -8  -7 28.6820 42.4168   3
   0   8   7 59.4417 56.1700   2
   0   8   8 75.5066 55.5616   2
   0   8   9 109.526 52.9160   2
   0   8  10 0.70207 51.3967   2
   0   8  11-133.599 53.0867   2
   0   8  12 12.9115 54.4466   2
   0   8  13 15.3682 55.8528   2
   0  -8 -14 78.3436 70.8996   1
   0  -8 -15 374.399 74.8592   1
   0  -8 -16 964.439 87.4038   1
   0  -8 -17 307.769 82.0628   1
   0  -8 -18 185.258 80.9751   1
   0   9  -6 109.332 60.4698   1
   0   9  -5 64.8623 61.8399   1
   0   9  -4 62.0302 59.5363   1
   0   9  -4-61.7317 75.3531   2
   0   9  -3-42.8427 56.3997   1
   0   9  -3 90.9965 75.3657   2
   0   9  -2 406.250 58.0171   1
   0   9  -2 332.138 74.6268   2
   0   9  -1 133.687 72.8927   2
   0   9   0 18.2273 67.7981   2
   0   9   1 550.212 72.4910   2
   0   9   2-19.3141 62.2005   2
   0   9   3 204.299 62.5232   2
   0   9   4 157.778 61.1259   2
   0   9   5 14.4022 68.8615   2
   0   9   6 40.2318 67.5228   2
   0   9   7 544.851 85.6512   2
   0   9   8 184.719 76.7525   2
   0   9   9-56.1973 65.8150   2
   0   9  10 150.188 69.3767   2
   0   9  11-247.625 65.3257   2
   0   9  12 185.854 68.8198   2
   0   9  13-6.67467 68.5835   2
  -1   9  10 43.0781 64.5970   2
  -1   9   9-71.0567 64.5893   2
  -1   9   8 116.284 73.5060   2
  -1   9   7 73.4794 73.0916   2
  -1   9   6 78.3068 65.6692   2
  -1   9   5-10.7332 62.4538   2
  -1   9   4 89.1276 61.0010   2
  -1   9   3 19.9695 61.5134   2
  -1   9   2 278.753 61.2437   2
  -1   9   1 97.9833 65.7472   2
  -1   9   0 551.089 76.7737   2
  -1   9  -1 202.072 70.4254   2
   1  -8 -16 260.904 83.9894   1
   1  -8 -15 419.865 81.1751   1
   1  -8 -14 365.652 73.4566   1
   1  -8 -13 446.166 76.1705   1
  -1   8  13 332.995 67.0199   2
  -1   8  12 48.3669 59.7095   2
   1  -8 -12 170.705 66.9979   1
  -1   8  11 164.660 60.9602   2
  -1   8  10 78.1680 59.9407   2
  -1   8   9-23.7526 61.8278   2
  -1   8   8 462.359 82.1547   2
  -1   8   7 516.434 77.1509   2
  -1   8   6 45.0979 62.1241   2
  -1   8   5 88.4126 58.6297   2
  -1   8   4 21.8592 49.7204   2
  -1   8   3 60.7564 51.2775   2
  -1   8   2 60.2266 51.7636   2
  -1   8   1 102.631 58.5002   2
  -1   8   0 357.194 70.3207   2
  -1   8  -1 318.439 70.3996   2
  -1   8  -2 1517.44 101.907   2
  -1   8  -3 287.777 72.9049   2
  -1   8  -4-155.359 62.6569   2
  -1   8  -5-129.713 65.0228   2
  -1   8  -5 66.3525 49.4542   1
  -1   8  -6-77.5364 51.8634   1
  -1   8  -6 24.7586 64.9172   2
  -1   8  -7-134.032 68.4605   2
  -1   8  -8-132.560 72.2580   2
   1  -7 -20-25.4596 80.4752   1
   1  -7 -19 17.8509 74.4846   1
   1  -7 -18-59.2791 68.8176   1
   1  -7 -17-43.1320 66.3928   1
   1  -7 -16-5.26735 65.2545   1
   1  -7 -15-37.5242 61.7302   1
   1  -7 -14 86.3935 59.1216   1
   1  -7 -13 226.410 66.1607   1
  -1   7  12 127.060 50.7820   2
   1  -7 -12 131.503 62.9033   1
  -1   7  11 92.7759 51.9025   2
  -1   7  10 67.7014 54.9138   2
  -1   7   9 34.0703 51.9659   2
  -1   7   8 132.051 52.3766   2
  -1   7   7 68.7808 54.0364   2
  -1   7   6 310.118 61.5486   2
  -1   7   5 9.61866 52.4423   2
  -1   7   4 15.3074 44.9538   2
  -1   7   3 24.1312 45.1182   2
  -1   7   2 129.226 54.6134   2
  -1   7   1 197.992 60.8057   2
  -1   7   0 243.878 62.2045   2
  -1   7  -1 781.117 75.2782   2
  -1   7  -2-11.3020 54.4573   2
  -1   7  -3 45.1335 40.1505   1
  -1   7  -3-5.29361 52.7905   2
  -1   7  -4 18.9253 52.7401   2
  -1   7  -4 131.111 44.2104   1
  -1   7  -5 529.681 55.1139   1
  -1   7  -5 525.525 66.9688   2
  -1   7  -6 242.513 59.2039   2
  -1   7  -6 76.8129 42.3372   1
  -1   7  -7 15.6062 57.0720   2
  -1   7  -7 30.0562 45.2179   1
  -1   7  -8 24.5058 59.9057   2
  -1   7  -9 89.6604 60.7193   2
  -1   7 -10 95.9344 63.6750   2
  -1   7 -11 137.392 68.6317   2
  -1   7 -12 34.1260 70.7588   2
   1  -6 -22 108.294 71.2169   1
   1  -6 -21 19.5854 64.1382   1
   1  -6 -20 33.4137 60.4469   1
   1  -6 -19-163.083 59.0462   1
   1  -6 -18 73.6156 55.5591   1
   1  -6 -17 195.865 59.2816   1
   1  -6 -16 134.762 54.7607   1
   1  -6 -15 152.291 54.1085   1
   1  -6 -14 40.9024 51.0441   1
   1  -6 -13 1204.16 79.9209   1
  -1   6  12 230.327 49.7713   2
   1  -6 -12 328.004 61.2251   1
  -1   6  11 331.400 53.2206   2
   1  -6 -11 367.584 59.2807   1
  -1   6  10 1.07179 47.9831   2
  -1   6   9 164.768 49.4185   2
  -1   6   8 48.3009 44.5531   2
  -1   6   7 386.928 59.4929   2
  -1   6   6 148.323 53.4743   2
  -1   6   5 225.300 55.1414   2
  -1   6   4 275.191 54.5091   2
  -1   6   3 30.9624 48.5933   2
  -1   6   2 74.3347 51.4541   2
  -1   6   1 1462.93 84.9979   2
  -1   6   0 1110.75 79.9250   2
  -1   6  -1 357.630 63.3603   2
  -1   6  -2 413.859 66.2688   2
  -1   6  -2 456.391 48.2259   1
  -1   6  -3 3642.99 96.0141   1
  -1   6  -3 3551.35 124.447   2
  -1   6  -4 433.248 71.1012   2
  -1   6  -4 243.679 44.1044   1
  -1   6  -5 236.446 56.8968   2
  -1   6  -5 256.021 41.5656   1
  -1   6  -6 84.7421 45.0767   2
  -1   6  -6 19.7853 35.0351   1
  -1   6  -7-117.262 37.6237   1
  -1   6  -7-21.9830 50.7909   2
  -1   6  -8 39.9374 46.3699   2
  -1   6  -8-5.30932 36.7441   1
  -1   6  -9 143.789 50.7715   2
  -1   6 -10-58.8902 51.7460   2
  -1   6 -11-84.6731 54.0620   2
  -1   6 -12 139.127 57.0836   2
  -1   6 -13 12.2548 59.0435   2
  -1   6 -14-57.4397 64.3426   2
  -1   6 -15 56.6931 69.0994   2
  -1   6 -16 81.1079 70.2868   2
   1  -5 -24 80.5192 68.0184   1
   1  -5 -23 22.4944 62.7005   1
   1  -5 -22 105.151 59.5370   1
   1  -5 -21 182.139 54.8534   1
   1  -5 -20-15.1187 49.6825   1
   1  -5 -19-29.6228 49.7059   1
   1  -5 -18 4.70024 45.4102   1
   1  -5 -17-23.1537 47.6331   1
   1  -5 -16 1536.85 84.5002   1
   1  -5 -15 271.800 56.0977   1
   1  -5 -14-5.27342 46.2210   1
   1  -5 -13 381.974 56.4885   1
   1  -5 -12 1246.36 75.5352   1
   1  -5 -11 1716.77 57.8227   3
   1  -5 -11 1797.57 83.4595   1
   1  -5 -10 32.1579 24.7699   3
  -1   5  10 0.74039 41.7473   2
   1  -5 -10-8.62544 43.6172   1
  -1   5   9 1.76342 41.2354   2
   1  -5  -9 10.8956 25.5676   3
  -1   5   8 720.746 57.0716   2
   1  -5  -8 726.352 41.7737   3
  -1   5   7 18.9507 41.9324   2
   1  -5  -7-65.5330 23.3419   3
  -1   5   6-1.74493 43.3525   2
   1  -5  -6-34.1758 22.7773   3
  -1   5   5 561.481 54.9108   2
   1  -5  -5 552.725 36.2243   3
  -1   5   4 36.2085 41.2900   2
  -1   5   3 341.237 49.7055   2
  -1   5   2 2768.89 93.0620   2
  -1   5   1 450.160 57.2397   2
  -1   5   0 11.0023 49.0875   2
  -1   5  -1 1964.95 83.0564   2
  -1   5  -1 1795.31 63.4904   1
  -1   5  -2 1099.41 66.2237   2
  -1   5  -2 1143.42 55.1382   1
  -1   5  -3 2575.66 95.3321   2
  -1   5  -3 2641.55 75.4171   1
  -1   5  -4 102.530 37.6248   1
  -1   5  -4 134.814 52.5241   2
  -1   5  -5 2076.30 69.0906   1
  -1   5  -5 2122.41 93.2784   2
  -1   5  -6 207.450 39.5299   1
  -1   5  -6 143.041 54.9355   2
  -1   5  -7 641.583 63.7482   2
  -1   5  -7 622.835 48.4452   1
  -1   5  -8 588.645 66.2416   2
  -1   5  -8 605.775 47.8627   1
  -1   5  -9 290.634 59.9746   2
  -1   5  -9 304.902 42.6189   1
  -1   5 -10 851.032 72.1125   2
  -1   5 -11 507.956 65.3041   2
  -1   5 -12 1906.23 97.8626   2
  -1   5 -13 582.487 68.0602   2
  -1   5 -14 3565.18 131.145   2
  -1   5 -15 579.200 75.7029   2
  -1   5 -16 269.413 68.6030   2
  -1   5 -17 312.949 64.9245   2
  -1   5 -18 9.56256 67.0068   2
   1  -4 -24 122.002 61.9437   1
   1  -4 -23-96.6237 57.9330   1
   1  -4 -22-0.41559 51.4524   1
   1  -4 -21-115.079 47.7067   1
   1  -4 -20 143.953 47.0154   1
   1  -4 -19-113.515 42.4971   1
   1  -4 -18 8.43687 42.2541   1
   1  -4 -17 1115.50 68.4048   1
   1  -4 -16 2093.34 84.5299   1
   1  -4 -16 1960.26 62.8172   3
   1  -4 -15 252.444 29.6608   3
   1  -4 -15 248.352 46.7690   1
   1  -4 -14 406.165 50.8276   1
   1  -4 -14 295.079 30.4274   3
   1  -4 -13 447.894 31.9637   3
   1  -4 -13 331.809 48.7658   1
   1  -4 -12 535.143 30.5667   3
   1  -4 -12 551.265 50.9561   1
   1  -4 -11 692.015 52.3432   1
   1  -4 -11 547.081 32.6091   3
   1  -4 -10 907.945 56.9655   1
   1  -4 -10 821.350 36.9509   3
   1  -4  -9 13.2552 18.9949   3
   1  -4  -9 74.7779 40.2636   1
  -1   4   9 17.1321 37.2288   2
   1  -4  -8 56.4515 38.3156   1
  -1   4   8 60.4160 39.3568   2
   1  -4  -8 73.4221 22.8031   3
  -1   4   7 49.3868 36.2239   2
   1  -4  -7 92.8304 22.7940   3
   1  -4  -7 81.1402 14.4997   5
  -1   4   6 1454.98 64.9786   2
   1  -4  -6 1335.47 33.4084   5
   1  -4  -6 1442.83 45.8983   3
   1  -4  -5 2169.93 41.4937   5
  -1   4   5 2250.06 75.1442   2
   1  -4  -5 2288.36 55.2427   3
  -1   4   4 568.035 53.1378   2
   1  -4  -4 696.941 28.1206   5
   1  -4  -3 4204.15 59.7271   5
  -1   4   3 3985.32 98.4846   2
   1  -4  -2 10608.0 95.3983   5
  -1   4   2 10318.6 150.568   2
  -1   4   1 12741.2 165.904   2
  -1   4   0 9374.77 143.018   2
  -1   4  -1 83.5430 30.0500   1
  -1   4  -1 96.8207 42.4151   2
  -1   4  -2 4685.33 106.003   2
  -1   4  -2 4647.73 83.4695   1
  -1   4  -3 574.902 41.1157   1
  -1   4  -3 449.124 50.0252   2
  -1   4  -4 3428.86 96.8986   2
  -1   4  -4 3452.70 73.6497   1
  -1   4  -5 31.5084 39.2383   2
  -1   4  -5 51.8076 22.4523   4
  -1   4  -5 41.6978 28.1978   1
  -1   4  -6 494.441 31.7281   4
  -1   4  -6 431.541 51.2972   2
  -1   4  -6 474.705 37.8599   1
  -1   4  -7-12.9850 30.6672   1
  -1   4  -7 31.2162 44.6766   2
  -1   4  -7-40.6422 19.8769   4
  -1   4  -8 17.5219 24.2552   4
  -1   4  -8-1.87690 40.4386   2
  -1   4  -8-5.72355 27.5017   1
  -1   4  -9-3.93819 46.9150   2
  -1   4  -9 6.90124 27.2525   1
  -1   4 -10-173.794 49.2360   2
  -1   4 -10 16.5177 31.9821   1
  -1   4 -11-7.55165 50.8094   2
  -1   4 -12 70.8004 56.3874   2
  -1   4 -13 309.051 60.9115   2
  -1   4 -14 322.038 67.3487   2
  -1   4 -15 35.1046 59.0429   2
  -1   4 -16 19.3402 55.8123   2
  -1   4 -17 364.230 66.4287   2
  -1   4 -18-58.3439 57.8801   2
  -1   4 -19-11.2794 64.1996   2
  -1   4 -20-88.6863 68.7593   2
   1  -3 -23 207.764 53.8810   1
   1  -3 -22-111.010 49.0790   1
   1  -3 -21-19.7452 37.3688   3
   1  -3 -21 113.901 45.1651   1
   1  -3 -20 138.129 41.1660   1
   1  -3 -20 20.7768 32.4218   3
   1  -3 -19 77.1460 37.2043   1
   1  -3 -19 63.3511 31.1745   3
   1  -3 -18-20.0807 38.0115   1
   1  -3 -18-63.3133 27.8956   3
   1  -3 -17 3031.33 78.3293   3
   1  -3 -17 3498.96 101.054   1
   1  -3 -16 263.015 35.1197   3
   1  -3 -16 168.489 47.0635   1
   1  -3 -15 10063.9 152.338   1
   1  -3 -15 9590.18 121.911   3
   1  -3 -14 26.6892 34.6712   1
   1  -3 -14 22.6833 20.6952   3
   1  -3 -13 799.240 36.8536   3
   1  -3 -13 799.080 51.2582   1
   1  -3 -12 467.606 46.4714   1
   1  -3 -12 496.629 30.5263   3
   1  -3 -11 4693.50 98.6036   1
   1  -3 -11 4729.02 74.6766   3
   1  -3 -10 97.1232 17.5700   3
   1  -3 -10 125.247 34.4128   1
   1  -3  -9 51.8116 15.8028   3
   1  -3  -9 73.6809 33.1270   1
   1  -3  -9 51.6126 14.1968   5
   1  -3  -8 4568.44 88.6790   1
   1  -3  -8 4358.11 53.5185   5
   1  -3  -8 4571.39 64.2740   3
  -1   3   7 6790.19 104.553   2
   1  -3  -7 6716.31 103.489   1
   1  -3  -7 6759.13 76.1901   3
   1  -3  -7 6423.10 63.7690   5
  -1   3   6 202.383 33.7423   2
   1  -3  -6 219.942 18.5253   5
   1  -3  -6 163.899 19.6045   3
   1  -3  -5 2676.27 41.9974   5
   1  -3  -5 2769.61 48.9312   3
  -1   3   5 2679.65 69.1085   2
   1  -3  -4 3868.97 56.7401   3
  -1   3   4 3846.90 78.8554   2
   1  -3  -4 3893.38 50.6975   5
  -1   3   3 363.909 41.1928   2
   1  -3  -3 365.004 22.3709   5
  -1   3   2 12099.9 137.184   2
   1  -3  -2 12172.6 92.8802   5
  -1   3   1 47501.6 270.840   2
   1  -3  -1 47723.8 182.582   5
  -1   3   0 93.7094 37.7672   2
   1  -3   0 181.384 23.7954   5
  -1   3  -1 289.576 29.4074   1
  -1   3  -1 309.320 37.8389   2
   1  -3   1 331.549 25.6289   5
  -1   3  -2 1822.34 49.4653   1
  -1   3  -2 2069.14 65.5749   2
  -1   3  -3 7023.51 87.8240   1
  -1   3  -3 7048.99 86.1800   4
  -1   3  -3 6805.16 111.813   2
  -1   3  -4 6864.03 85.0687   4
  -1   3  -4 6754.81 116.339   2
  -1   3  -4 6640.90 88.6652   1
  -1   3  -5 2115.63 53.7411   1
  -1   3  -5 2063.70 72.5684   2
  -1   3  -5 2119.05 52.2789   4
  -1   3  -6 54.5972 22.5375   4
  -1   3  -6 32.9981 36.3869   2
  -1   3  -6 16.0298 23.0247   1
  -1   3  -7 98.2851 38.5104   2
  -1   3  -7 210.265 26.3493   1
  -1   3  -7 123.571 25.1810   4
  -1   3  -8 31.6939 42.9347   2
  -1   3  -8 23.1526 22.5982   1
  -1   3  -9 471.098 35.5448   1
  -1   3  -9 508.491 52.6666   2
  -1   3 -10 1794.30 53.8539   1
  -1   3 -10 1706.99 79.1383   2
  -1   3 -11 124.247 45.2945   2
  -1   3 -11 172.604 29.7538   1
  -1   3 -12 1510.61 80.7041   2
  -1   3 -13 1928.59 89.1040   2
  -1   3 -14 4082.52 120.165   2
  -1   3 -15 83.6967 54.0193   2
  -1   3 -16 2592.99 104.615   2
  -1   3 -17 139.694 58.1063   2
  -1   3 -18 66.0938 51.7675   2
  -1   3 -19 11.2712 55.0998   2
  -1   3 -20 93.8406 55.8947   2
  -1   3 -21 286.727 64.7778   2
  -1   3 -22 92.5341 68.2244   2
   1  -2 -25 972.925 98.2180   2
   1  -2 -25 1113.71 61.5640   3
   1  -2 -24 263.616 63.6165   2
   1  -2 -24 138.848 46.4505   3
   1  -2 -23 148.614 59.8406   2
   1  -2 -23-11.1890 51.9561   1
   1  -2 -23 128.956 43.5786   3
   1  -2 -22 38.1320 48.6081   1
   1  -2 -22-23.4756 39.8862   3
   1  -2 -21 16.5760 44.0005   1
   1  -2 -21-11.9401 38.4395   3
   1  -2 -20 96.5082 39.9494   1
   1  -2 -20 105.624 34.1868   3
   1  -2 -19 35.4095 38.4893   1
   1  -2 -19-32.7653 31.7708   3
   1  -2 -18 15.6074 38.0563   1
   1  -2 -18 36.3840 29.2424   3
   1  -2 -17 1037.98 63.1207   1
   1  -2 -17 980.094 54.8747   3
   1  -2 -16 3475.06 94.9601   1
   1  -2 -16 3105.09 79.2393   3
   1  -2 -15 3.61341 35.3615   1
   1  -2 -15 50.1276 27.3765   3
   1  -2 -14 389.652 31.3366   3
   1  -2 -14 412.691 43.1802   1
   1  -2 -13 1018.33 52.8535   1
   1  -2 -13 1017.06 40.9252   3
   1  -2 -12-36.6425 18.2160   3
   1  -2 -12 14.0092 28.9173   1
   1  -2 -11 1984.22 48.0236   3
   1  -2 -11 1973.64 62.8757   1
   1  -2 -10 2634.17 68.4804   1
   1  -2 -10 2589.17 51.2842   3
   1  -2  -9 1306.31 35.5026   3
   1  -2  -9 1184.71 49.4198   1
   1  -2  -8 1670.74 37.3793   3
   1  -2  -8 1611.34 52.6618   1
   1  -2  -7 2584.46 61.6375   1
   1  -2  -7 2544.73 42.3798   3
   1  -2  -6 1540.04 48.0546   1
   1  -2  -6 1567.05 31.7007   3
   1  -2  -5 9496.52 69.4206   3
   1  -2  -5 9514.87 101.972   1
  -1   2   5 9535.24 102.061   2
  -1   2   4 3412.22 63.8015   2
   1  -2  -4 3360.31 45.3022   5
   1  -2  -4 3424.00 62.0496   1
   1  -2  -4 3523.24 41.5780   3
  -1   2   3 676.697 36.7993   2
   1  -2  -3 595.314 20.7206   3
   1  -2  -3 620.459 24.7033   5
   1  -2  -2 109276. 241.431   5
  -1   2   2 109348. 325.589   2
  -1   2   1 1709.53 54.0632   2
   1  -2  -1 1865.46 36.8514   5
   1  -2   0 55665.2 182.000   5
  -1   2   0 56027.0 245.578   2
  -1   2  -1 867.607 29.6544   1
   1  -2   1 776.039 27.6575   5
  -1   2  -1 724.452 38.3892   2
  -1   2  -2 944.310 32.4519   4
   1  -2   2 958.888 29.8279   5
  -1   2  -2 939.893 30.5213   1
  -1   2  -2 935.197 41.7224   2
  -1   2  -3 2816.07 64.1492   2
   1  -2   3 2974.86 47.2981   5
  -1   2  -3 2811.44 50.9447   4
  -1   2  -3 2901.33 48.6074   1
  -1   2  -4 1256.78 33.8866   1
  -1   2  -4 1152.76 47.8061   2
  -1   2  -4 1179.86 37.3677   4
  -1   2  -5 5986.96 68.4742   1
  -1   2  -5 5809.14 96.6077   2
  -1   2  -6 1804.00 41.8944   1
  -1   2  -6 1723.08 60.2082   2
  -1   2  -7 1405.59 40.7249   1
  -1   2  -7 1415.66 57.8726   2
  -1   2  -8 2507.81 52.2164   1
  -1   2  -8 2519.88 71.7258   2
  -1   2  -9 265.940 25.7678   1
  -1   2  -9 284.730 40.1894   2
  -1   2 -10 2907.21 84.1269   2
  -1   2 -10 3054.06 59.0257   1
  -1   2 -11 178.444 41.7359   2
  -1   2 -11 118.861 24.0215   1
  -1   2 -12 460.794 48.1510   2
  -1   2 -12 553.519 33.7330   1
  -1   2 -13 240.826 48.0038   2
  -1   2 -14 33.3048 45.7167   2
  -1   2 -15 387.956 54.4846   2
  -1   2 -16 110.415 49.7621   2
  -1   2 -17 737.326 67.0823   2
  -1   2 -18 1618.18 89.5687   2
  -1   2 -19 629.013 66.9345   2
  -1   2 -20 27.2811 49.2536   2
  -1   2 -21 183.312 58.1519   2
  -1   2 -22 178.324 57.4204   2
  -1   2 -23 359.258 70.8002   2
   1  -1 -25-17.1977 65.6822   2
   1  -1 -24 40.4699 58.7301   2
   1  -1 -23 78.4061 56.4601   2
   1  -1 -22-130.709 56.3067   2
   1  -1 -22 10.5162 49.9163   1
   1  -1 -21 146.189 34.7939   3
   1  -1 -21 15.2717 47.5394   2
   1  -1 -20 109.270 52.7559   2
   1  -1 -20 43.8071 43.0666   1
   1  -1 -20 151.055 34.7221   3
   1  -1 -19 377.005 44.7839   3
   1  -1 -19 333.523 58.8790   2
   1  -1 -19 333.645 45.6936   1
   1  -1 -18 157.047 35.6541   3
   1  -1 -18 111.520 45.4070   1
   1  -1 -17 4767.75 112.892   1
   1  -1 -17 4162.23 98.4091   3
   1  -1 -16 13613.7 163.674   3
   1  -1 -16 15000.0 181.969   1
   1  -1 -15 4162.85 89.1397   3
   1  -1 -15 4283.08 99.7444   1
   1  -1 -14 4176.95 94.1569   1
   1  -1 -14 3830.39 82.5664   3
   1  -1 -13 10.7210 31.2866   1
   1  -1 -13 36.6334 23.2940   3
   1  -1 -12 3261.22 78.6759   1
   1  -1 -12 2985.52 64.4003   3
   1  -1 -11 1806.50 48.4913   3
   1  -1 -11 1787.45 58.6349   1
   1  -1 -10 886.631 33.8715   3
   1  -1 -10 825.505 44.2546   1
   1  -1  -9 40.1390 17.2537   3
   1  -1  -9 43.9469 26.8092   1
   1  -1  -8 1586.01 35.8622   3
   1  -1  -8 1627.09 51.1384   1
   1  -1  -7 8949.68 74.7932   3
   1  -1  -7 9080.99 102.026   1
   1  -1  -6 47.5862 21.1959   1
   1  -1  -6 56.4156 11.4096   3
   1  -1  -5 2918.63 54.7585   1
   1  -1  -5 2918.59 35.3428   3
   1  -1  -4 9109.00 86.6692   1
   1  -1  -4 9069.89 53.0733   3
  -1   1   3 8993.39 78.8961   2
   1  -1  -3 8813.59 80.0582   1
  -1   1   2 24730.6 124.584   2
   1  -1  -2 25074.7 121.524   1
   1  -1  -1 204963. 1218.61   5
  -1   1   1 206352. 339.137   2
   1  -1  -1 206806. 1274.83   1
  -1   1   0 21454.4 120.071   2
  -1   1   0 22775.3 100.516   0
   1  -1   0 22257.7 103.156   5
  -1   1  -1 8719.83 62.8315   0
  -1   1  -1 8222.98 72.6205   4
  -1   1  -1 8581.35 77.8616   2
   1  -1   1 8480.58 64.2411   5
  -1   1  -2 1.36903 12.4241   0
  -1   1  -2-8.05936 19.0191   4
   1  -1   2 0.86441 16.4740   5
  -1   1  -2 1.00178 20.1732   2
  -1   1  -3 281.472 15.0350   0
  -1   1  -3 228.104 16.6121   3
  -1   1  -3 244.533 26.8773   2
   1  -1   3 241.589 17.1489   5
  -1   1  -4 3.83269 9.59809   0
  -1   1  -4 22.7241 20.9765   2
   1  -1   4 5.73061 13.5398   5
  -1   1  -4 3.74529 11.7386   1
  -1   1  -4-1.90327 14.3272   3
  -1   1  -5 2527.45 45.0709   3
  -1   1  -5 2477.59 33.6097   1
   1  -1   5 2423.58 38.8489   5
  -1   1  -5 2369.50 32.8707   0
  -1   1  -5 2374.25 54.0606   2
  -1   1  -6 3559.80 56.4644   3
  -1   1  -6 3464.59 39.1246   0
  -1   1  -6 3554.26 42.2748   1
  -1   1  -6 3418.07 66.2175   2
  -1   1  -7 268.110 34.4631   2
  -1   1  -7 305.660 25.7391   3
  -1   1  -7 258.443 18.2867   1
  -1   1  -8 277.123 19.9528   1
  -1   1  -8 270.264 34.1747   2
  -1   1  -8 291.717 29.1976   3
  -1   1  -9 12315.3 135.460   2
  -1   1  -9 12146.0 91.4303   1
  -1   1  -9 12353.4 123.893   3
  -1   1 -10 2756.65 48.8664   1
  -1   1 -10 2767.77 65.2616   3
  -1   1 -10 2659.12 72.3993   2
  -1   1 -11 14.2300 31.4824   2
  -1   1 -11 35.4082 20.2441   1
  -1   1 -11 36.2797 28.7226   3
  -1   1 -12 1136.80 51.0403   3
  -1   1 -12 1001.65 38.2976   1
  -1   1 -12 1038.93 57.2710   2
  -1   1 -13 84.0208 38.3900   2
  -1   1 -13 149.699 35.8439   3
  -1   1 -14 342.750 42.0463   3
  -1   1 -14 337.539 45.2738   2
  -1   1 -15-39.3972 41.5789   2
  -1   1 -15 35.0324 31.9980   3
  -1   1 -16 497.856 48.3745   3
  -1   1 -16 393.057 56.8273   2
  -1   1 -17 343.617 58.7155   2
  -1   1 -17 630.258 54.4757   3
  -1   1 -18 711.070 58.0336   3
  -1   1 -18 657.702 66.9774   2
  -1   1 -19 8.21433 50.3151   2
  -1   1 -20 481.941 69.3073   2
  -1   1 -21 79.6300 56.5439   2
  -1   1 -22 11.9376 60.7434   2
  -1   1 -23 18.7809 58.6476   2
  -1   1 -24 220.626 72.0758   2
   1   0 -24 123.236 68.6660   2
   1   0 -23 20.9271 60.7421   2
   1   0 -22 0.72687 62.2256   2
   1   0 -21 76.5303 58.7333   2
   1   0 -21 94.2958 46.6800   1
   1   0 -20 257.410 47.3896   1
   1   0 -20 131.564 56.5991   2
   1   0 -19 1.34839 51.9630   2
   1   0 -19 13.7353 40.2373   1
   1   0 -18 74.1494 43.4291   1
   1   0 -18 66.8491 52.3724   2
   1   0 -17 2882.93 100.620   2
   1   0 -17 2577.32 88.4976   1
   1   0 -16 2859.33 91.4841   1
   1   0 -16 2744.98 103.598   2
   1   0 -15 515.233 43.4586   3
   1   0 -15 412.090 54.3750   2
   1   0 -15 370.414 45.0224   1
   1   0 -14 875.477 59.2142   2
   1   0 -14 779.643 52.5551   1
   1   0 -14 770.686 45.1945   3
   1   0 -13 668.601 48.0819   1
   1   0 -13 707.904 53.5263   2
   1   0 -13 736.990 41.4434   3
   1   0 -12 1154.56 57.2440   2
   1   0 -12 1126.97 54.3209   1
   1   0 -12 1144.77 46.1460   3
   1   0 -11 608.285 42.7735   1
   1   0 -11 754.282 36.8520   3
   1   0 -10 502.864 38.0011   1
   1   0 -10 583.796 32.5889   3
   1   0  -9 284.833 25.2569   3
   1   0  -9 326.547 33.7404   1
   1   0  -8 3133.51 64.3886   1
   1   0  -8 3147.97 54.3206   3
   1   0  -7 1436.71 45.2205   1
  -1   0   7 1427.30 22.8138   0
   1   0  -7 1430.05 36.5890   3
   1   0  -6 14504.6 117.080   1
   1   0  -6 14474.7 96.7743   3
  -1   0   6 14333.9 68.6856   0
  -1   0   5 20748.1 83.0202   0
   1   0  -5 20416.0 132.387   1
   1   0  -4 11.8687 20.7135   1
  -1   0   4-2.44050 9.94558   0
  -1   0   3 2285.42 29.7957   0
   1   0  -3 2222.93 39.8347   1
   1   0  -2 1268.17 29.3391   1
  -1   0   2 1239.09 23.3462   0
  -1   0   1 42.7982 10.6157   0
   1   0  -1 39.4978 13.3173   1
  -1   0   0 5558.05 50.8658   4
  -1   0   0 5603.91 45.5461   0
  -1   0  -1 10689.5 61.9276   0
  -1   0  -1 10624.4 68.4458   4
   1   0   2 1819.24 28.3955   5
  -1   0  -2 1885.82 27.9602   0
  -1   0  -3 10757.6 62.7863   0
  -1   0  -3 10720.5 66.5653   3
   1   0   3 10701.6 62.7985   5
   1   0   4 772.976 20.5103   5
  -1   0  -4 866.823 25.4969   2
  -1   0  -4 875.960 20.1723   0
  -1   0  -4 862.224 25.0153   3
  -1   0  -5 5175.38 44.7048   0
  -1   0  -5 4956.77 57.9934   2
  -1   0  -5 5319.28 58.2014   3
   1   0   5 5050.78 45.5273   5
  -1   0  -6 14330.7 103.022   2
   1   0   6 14400.5 75.6689   5
  -1   0  -6 14336.6 74.3651   0
  -1   0  -6 14343.7 102.566   3
  -1   0  -7 19764.5 129.621   2
  -1   0  -7 20136.0 129.097   3
  -1   0  -7 19952.4 88.0333   0
  -1   0  -7 19857.0 88.0286   1
  -1   0  -8 45194.9 132.935   0
  -1   0  -8 46163.9 209.825   2
  -1   0  -8 45439.2 148.632   1
  -1   0  -8 45910.0 207.280   3
  -1   0  -9 8872.50 73.4711   1
  -1   0  -9 8664.99 58.6968   0
  -1   0  -9 9217.64 100.307   3
  -1   0  -9 8534.22 99.3168   2
  -1   0 -10 28299.6 183.040   3
  -1   0 -10 28055.4 138.609   1
  -1   0 -10 27297.6 103.972   0
  -1   0 -10 27852.0 186.348   2
  -1   0 -11 90.6698 31.0546   2
  -1   0 -11 54.5200 25.8129   3
  -1   0 -11 157.916 20.7990   1
  -1   0 -12 355.351 24.6274   1
  -1   0 -12 320.319 34.1000   3
  -1   0 -12 342.103 38.2425   2
  -1   0 -13 1273.87 53.5587   3
  -1   0 -13 1349.24 55.8369   2
  -1   0 -13 1227.37 38.9739   1
  -1   0 -14 32.7629 31.4477   3
  -1   0 -14 1.77596 32.4043   2
  -1   0 -15-1.95895 34.6311   2
  -1   0 -15-21.4241 31.4043   3
  -1   0 -16-6.40426 35.4045   2
  -1   0 -16 39.0274 33.2487   3
  -1   0 -17-3.89936 41.3891   2
  -1   0 -17 36.2158 35.3155   3
  -1   0 -18 767.646 58.0904   3
  -1   0 -18 867.264 66.7755   2
  -1   0 -19 1455.35 72.4555   3
  -1   0 -19 1657.18 86.4410   2
  -1   0 -20 104.081 52.5798   2
  -1   0 -20 97.9939 36.2602   3
  -1   0 -21-14.2850 47.9527   2
  -1   0 -21 61.7994 40.8650   3
  -1   0 -22 36.5180 49.5351   2
  -1   0 -22 114.057 43.0629   3
  -1   0 -23-8.84602 55.2165   2
  -1   0 -23 212.212 43.0068   3
  -1   0 -24 76.3383 60.8978   2
  -1   0 -24 301.102 46.7327   3
  -1   0 -25 142.046 70.3650   2
   1   1 -24 146.235 69.7742   2
   1   1 -23 37.2567 68.9737   2
   1   1 -22 177.555 61.4186   2
   1   1 -21-37.7956 58.2760   2
   1   1 -20 41.1866 60.7382   2
   1   1 -20 66.7279 43.7046   1
   1   1 -19 42.1488 57.1502   2
   1   1 -19 34.8296 39.9730   1
   1   1 -18 211.056 53.9040   2
   1   1 -18 203.864 44.8464   1
   1   1 -17 128.274 56.6144   2
   1   1 -17 277.856 48.8466   1
   1   1 -16 9209.42 146.019   1
   1   1 -16 9290.47 163.416   2
   1   1 -15 2244.17 90.1950   2
   1   1 -15 2294.19 81.4515   1
   1   1 -14 1426.08 63.3738   1
   1   1 -14 1427.84 70.5646   2
   1   1 -13 119.514 36.2138   1
   1   1 -13 92.0644 41.1760   2
   1   1 -12 1376.75 62.1317   2
   1   1 -12 1280.18 55.6711   1
   1   1 -11 1711.74 62.5702   2
   1   1 -11 1764.65 59.1320   1
   1   1 -10 1462.11 55.3276   2
   1   1 -10 1518.03 53.3558   1
   1   1  -9 655.490 39.1873   1
  -1  -1   9 595.295 14.1467   0
   1   1  -9 636.529 41.1364   2
   1   1  -8 110.745 26.8212   1
  -1  -1   8 110.868 8.55549   0
   1   1  -8 95.6717 27.9595   2
   1   1  -7 18.4792 21.9014   2
   1   1  -7 0.26222 23.4064   1
  -1  -1   7 0.81375 7.14978   0
  -1  -1   6 13055.8 65.1419   0
   1   1  -6 13116.1 112.994   1
   1   1  -6 13237.2 111.931   2
   1   1  -5 484.273 27.7430   2
   1   1  -5 505.362 29.1534   1
   1   1  -4 9353.44 81.9857   2
   1   1  -4 9150.76 85.5429   1
   1   1  -3 15350.3 95.2462   2
   1   1  -3 15126.5 102.772   1
   1   1  -2 93603.5 233.490   1
   1   1  -2 93831.5 209.405   2
   1   1  -1 27494.5 116.841   1
   1   1   0 172395. 1081.20   1
   1   1   1 44.2352 14.2751   1
  -1  -1  -2 2013.55 34.8408   3
  -1  -1  -3 199.575 20.2321   3
  -1  -1  -4 17117.9 100.949   3
  -1  -1  -5 5371.86 60.7651   3
  -1  -1  -6 12062.1 95.0348   3
  -1  -1  -6 11966.0 73.7575   1
   1   1   6 12106.2 53.1328   5
  -1  -1  -7 5034.13 66.5905   3
  -1  -1  -7 4967.35 53.0765   1
  -1  -1  -8 12162.1 87.8946   1
  -1  -1  -8 11926.3 107.660   3
  -1  -1  -9 6238.93 83.4398   3
  -1  -1  -9 6525.11 69.0988   1
  -1  -1 -10 1723.93 49.6799   3
  -1  -1 -10 1726.05 41.6611   1
  -1  -1 -11 1103.49 44.0556   3
  -1  -1 -11 1149.75 37.4426   1
  -1  -1 -12 1604.23 51.8605   3
  -1  -1 -12 1511.93 43.3427   1
  -1  -1 -13 2907.28 69.9943   3
  -1  -1 -13 2823.59 59.6182   1
  -1  -1 -13 2948.04 75.9707   2
  -1  -1 -14 2221.84 72.2550   2
  -1  -1 -14 2129.44 63.5238   3
  -1  -1 -14 2329.46 57.8524   1
  -1  -1 -15 375.061 34.5144   3
  -1  -1 -15 430.459 46.2048   2
  -1  -1 -16 70.9885 38.1202   2
  -1  -1 -16 90.9917 30.4209   3
  -1  -1 -17 38.8151 30.6376   3
  -1  -1 -17 37.0798 39.5005   2
  -1  -1 -18 35.9786 40.7129   2
  -1  -1 -18-18.4208 33.1346   3
  -1  -1 -19 1241.36 72.7049   2
  -1  -1 -19 1058.07 64.2126   3
  -1  -1 -20 687.534 52.6591   3
  -1  -1 -20 725.253 66.9072   2
  -1  -1 -21 303.799 57.9454   2
  -1  -1 -21 284.914 48.0923   3
  -1  -1 -22 77.4069 37.0161   3
  -1  -1 -22 43.7100 50.5294   2
  -1  -1 -23 29.1926 44.9332   3
  -1  -1 -23-73.5920 58.2916   2
  -1  -1 -24 58.4582 42.9948   3
  -1  -1 -24 64.4089 59.6955   2
  -1  -1 -25 203.824 53.5943   3
  -1  -1 -25 109.646 62.9531   2
  -1  -1 -26 152.236 67.7076   2
   1   2 -23-145.257 75.3563   2
   1   2 -22 25.3697 65.9449   2
   1   2 -21 73.7897 64.3471   2
   1   2 -20 178.818 63.2072   2
   1   2 -20-11.0349 42.5813   1
   1   2 -19 553.046 58.3322   1
   1   2 -19 519.768 75.7320   2
   1   2 -18-29.8934 60.0197   2
   1   2 -18-28.1405 43.7324   1
   1   2 -17 647.891 54.5329   1
   1   2 -17 476.199 69.3918   2
   1   2 -16 3150.02 94.2208   1
   1   2 -16 3259.11 112.228   2
   1   2 -15 1379.13 66.6113   1
   1   2 -15 1264.52 80.6880   2
   1   2 -14-12.6847 49.9413   2
   1   2 -14 30.4296 41.2169   1
   1   2 -13 738.416 58.5723   2
   1   2 -13 763.167 50.3144   1
   1   2 -12 818.016 49.0823   1
   1   2 -12 690.809 56.3615   2
   1   2 -11 249.120 42.9522   2
   1   2 -11 282.027 36.7242   1
   1   2 -10 419.645 39.3934   1
   1   2 -10 473.537 45.0585   2
   1   2  -9 94.7073 34.8248   2
   1   2  -9 109.109 31.7296   1
   1   2  -8 44.4379 32.7357   2
   1   2  -8 28.3358 26.9199   1
   1   2  -7 4629.97 85.0201   2
   1   2  -7 4571.52 77.8603   1
   1   2  -6 3106.04 68.3686   2
   1   2  -6 3002.70 62.2604   1
   1   2  -5 5420.77 82.6727   2
   1   2  -5 5545.67 78.9121   1
   1   2  -4 12258.3 109.995   1
   1   2  -4 12428.0 117.352   2
   1   2  -3 248.231 25.6979   1
   1   2  -3 238.280 26.1364   2
   1   2  -2 1791.67 43.9345   1
   1   2  -2 1915.00 46.9841   2
   1   2  -1 91167.4 269.250   1
   1   2  -1 91705.1 271.897   2
   1   2   0 53707.3 199.737   2
   1   2   0 53853.7 199.867   1
   1   2   1 30881.1 144.488   2
   1   2   1 30882.2 149.922   1
   1   2   2 3328.42 48.9566   2
   1   2   2 3528.61 53.1884   1
  -1  -2  -3 67.1699 21.6669   3
   1   2   3 81.0043 19.8406   1
   1   2   3 65.3024 16.3556   2
   1   2   4 61.8803 17.8643   1
  -1  -2  -4 43.2673 19.4106   3
   1   2   4 40.6875 16.9213   2
  -1  -2  -5 512.103 29.3513   3
  -1  -2  -6 1910.28 46.1297   3
  -1  -2  -7 6140.53 79.0979   3
  -1  -2  -8 24525.2 158.440   3
  -1  -2  -9 36392.3 199.724   3
  -1  -2  -9 36189.2 179.336   1
  -1  -2 -10 7433.46 96.8868   3
  -1  -2 -10 7326.92 86.0088   1
  -1  -2 -11 6157.49 82.8224   1
  -1  -2 -11 6474.43 93.8216   3
  -1  -2 -12 12.3892 22.9121   1
  -1  -2 -12 15.8986 22.5425   3
  -1  -2 -13 409.177 33.4437   3
  -1  -2 -13 356.775 28.6389   1
  -1  -2 -14 729.647 37.9668   1
  -1  -2 -14 807.708 43.9057   3
  -1  -2 -15 50.0156 25.8872   3
  -1  -2 -15 81.2158 25.3891   1
  -1  -2 -16 19.1346 32.4529   3
  -1  -2 -17 191.670 31.0048   3
  -1  -2 -18 124.324 30.3014   3
  -1  -2 -19 97.0304 46.2154   2
  -1  -2 -19 114.674 33.8986   3
  -1  -2 -20 30.8067 32.6724   3
  -1  -2 -20 119.386 49.2950   2
  -1  -2 -21 122.628 36.5281   3
  -1  -2 -21 112.371 51.7648   2
  -1  -2 -22-48.3166 36.8549   3
  -1  -2 -22-65.9529 44.2762   2
  -1  -2 -23 16.2610 51.1259   2
  -1  -2 -23 34.3936 42.2089   3
  -1  -2 -24-90.2890 51.7494   2
  -1  -2 -24-40.9925 47.3090   3
  -1  -2 -25 106.039 59.4626   2
  -1  -2 -25-15.1076 46.6293   3
  -1  -2 -26 78.7118 64.5745   2
   1   3 -22 300.010 74.6172   2
   1   3 -21 16.4881 66.0295   2
   1   3 -20 362.983 71.7110   2
   1   3 -19 112.971 57.8124   2
   1   3 -19-106.304 43.3771   1
   1   3 -18-4.40538 40.7405   1
   1   3 -18 23.8046 52.7660   2
   1   3 -17 498.009 56.0981   1
   1   3 -17 577.722 65.6013   2
   1   3 -16 20.0126 41.2576   1
   1   3 -16 41.7912 51.4300   2
   1   3 -15 557.681 56.1086   1
   1   3 -15 687.214 64.8094   2
   1   3 -14 85.3952 47.5294   2
   1   3 -14 68.3159 41.7692   1
   1   3 -13 60.8976 39.1633   1
   1   3 -13 121.873 49.3008   2
   1   3 -12 2179.69 85.7331   2
   1   3 -12 2173.32 72.6595   1
   1   3 -11 17.9867 34.9747   1
   1   3 -11 32.9464 37.4305   2
   1   3 -10 131.882 40.5238   2
   1   3 -10 83.6034 35.0182   1
   1   3  -9 1422.15 57.6824   1
   1   3  -9 1357.79 65.8101   2
   1   3  -8 98.7093 34.1986   2
   1   3  -8 70.9157 31.6305   1
   1   3  -7 155.508 37.4884   2
   1   3  -7 82.7871 31.8256   1
   1   3  -6 5027.72 88.6110   1
   1   3  -6 5129.89 100.688   2
   1   3  -5 13325.3 151.321   2
   1   3  -5 13426.0 134.560   1
   1   3  -4 2220.81 61.1846   1
   1   3  -4 2322.31 68.7126   2
   1   3  -3 9653.51 111.608   1
   1   3  -3 10017.6 122.506   2
   1   3  -2 278.939 32.5301   2
   1   3  -2 312.576 34.1084   1
   1   3  -1 4757.01 77.8735   1
   1   3  -1 4698.89 81.2700   2
   1   3   0 21500.6 153.507   1
   1   3   0 20990.9 161.011   2
   1   3   1 15556.1 131.474   1
   1   3   1 15638.6 134.774   2
   1   3   2 1818.83 51.3316   2
   1   3   2 2022.20 52.8847   1
   1   3   3 1687.24 48.6717   1
   1   3   3 1600.13 46.4800   2
  -1  -3  -4 7354.20 95.0697   3
   1   3   4 7221.04 87.8792   2
   1   3   4 7308.34 90.0594   1
  -1  -3  -5 230.392 29.1828   3
   1   3   5 268.595 29.5260   2
   1   3   5 253.866 26.6529   1
   1   3   6 527.123 31.2371   2
  -1  -3  -6 567.556 35.9935   3
  -1  -3  -7 1099.75 44.1961   3
  -1  -3  -8 180.910 29.7236   3
  -1  -3  -9 9132.71 112.278   3
  -1  -3 -10 5514.06 90.3549   3
  -1  -3 -11 1035.70 45.0953   1
  -1  -3 -11 977.654 44.7933   3
  -1  -3 -12 153.608 28.5057   3
  -1  -3 -12 203.129 31.8524   1
  -1  -3 -13 357.197 33.1256   1
  -1  -3 -13 343.255 33.2576   3
  -1  -3 -14 21.5501 25.8798   1
  -1  -3 -14 58.4190 28.1061   3
  -1  -3 -15 698.928 42.9262   3
  -1  -3 -15 561.145 40.7272   1
  -1  -3 -16-93.6786 29.1984   1
  -1  -3 -16-4.57103 25.8036   3
  -1  -3 -17 142.284 32.0192   3
  -1  -3 -18 571.543 46.9523   3
  -1  -3 -19 474.410 43.9560   3
  -1  -3 -20 70.4071 32.8052   3
  -1  -3 -21 739.382 50.8190   3
  -1  -3 -22 110.225 35.5867   3
  -1  -3 -23 146.897 50.9477   2
  -1  -3 -23 150.803 37.3264   3
  -1  -3 -24 238.400 62.3139   2
  -1  -3 -24 212.146 41.6740   3
  -1  -3 -25 7.29742 47.3165   3
  -1  -3 -25 134.508 62.0149   2
  -1  -3 -26-79.7649 65.0987   2
   1   4 -20 328.627 72.0855   2
   1   4 -19 120.372 62.6217   2
   1   4 -18 461.341 77.4816   2
   1   4 -18 461.599 57.0138   1
   1   4 -17 88.6608 59.7061   2
   1   4 -17 128.722 47.8024   1
   1   4 -16 436.050 61.8684   2
   1   4 -16 397.150 53.7463   1
   1   4 -15 271.055 65.8515   2
   1   4 -15 217.581 45.3548   1
   1   4 -14 330.929 48.2259   1
   1   4 -14 548.857 66.2012   2
   1   4 -13 71.6582 53.2025   2
   1   4 -13-12.6269 39.8364   1
   1   4 -12 1.35761 38.8532   1
   1   4 -12-45.8969 45.5298   2
   1   4 -11 193.650 51.7746   2
   1   4 -11 229.073 40.7234   1
   1   4 -10 57.4331 44.5513   2
   1   4 -10 55.0952 35.3363   1
   1   4  -9 6.66656 40.3365   2
   1   4  -9 39.5016 35.4181   1
   1   4  -8 17.8300 35.4342   1
   1   4  -8-14.1885 37.9490   2
   1   4  -7 1166.19 65.0557   2
   1   4  -7 1237.09 58.3213   1
   1   4  -6 6488.07 109.940   1
   1   4  -6 6086.66 122.558   2
   1   4  -5 785.703 48.6801   1
   1   4  -5 782.652 52.8715   2
   1   4  -4 528.932 45.1211   2
   1   4  -4 481.773 43.0343   1
   1   4  -3 171.842 35.8045   2
   1   4  -3 153.003 37.5848   1
   1   4  -2 782.242 47.4644   1
   1   4  -2 912.367 51.2240   2
   1   4  -1 4912.62 91.1656   1
   1   4  -1 5047.30 100.028   2
   1   4   0 26621.8 198.599   1
   1   4   0 26489.3 211.049   2
   1   4   1 605.473 43.3408   1
   1   4   1 553.775 42.4966   2
   1   4   2 1042.13 47.4286   1
   1   4   2 1053.97 49.1882   2
   1   4   3 31.0325 29.6285   1
   1   4   3 91.3516 31.0711   2
   1   4   4 181.259 30.3480   2
   1   4   4 104.937 28.2907   1
   1   4   5 2148.46 62.0236   2
  -1  -4  -5 2289.36 65.3184   3
   1   4   5 2088.69 59.4548   1
   1   4   6 396.780 36.1717   2
  -1  -4  -6 376.682 36.5640   3
  -1  -4  -7-3.96018 29.8055   3
   1   4   7 37.0726 26.6173   2
   1   4   8 306.432 34.4273   2
  -1  -4  -8 253.529 35.6685   3
  -1  -4  -9 1788.50 62.5529   3
  -1  -4 -10-46.8069 26.9822   3
  -1  -4 -11 1912.63 64.6132   3
  -1  -4 -12 3385.54 84.6482   1
  -1  -4 -12 3296.86 82.0687   3
  -1  -4 -13 688.767 46.7191   3
  -1  -4 -13 811.591 50.3461   1
  -1  -4 -14 9.13468 31.9670   3
  -1  -4 -14 116.362 33.7874   1
  -1  -4 -15 25.8287 32.3238   1
  -1  -4 -15 44.9664 29.1028   3
  -1  -4 -16 174.985 37.3826   1
  -1  -4 -16 228.382 35.9326   3
  -1  -4 -17-6.87135 30.2343   3
  -1  -4 -17-5.35595 33.0171   1
  -1  -4 -18 151.645 35.4536   3
  -1  -4 -19 53.2251 33.0250   3
  -1  -4 -20 248.115 37.3874   3
  -1  -4 -21 183.675 38.6680   3
  -1  -4 -22 32.6655 43.5057   3
  -1  -4 -23-45.3587 42.9396   3
  -1  -4 -24 95.7573 44.3319   3
  -1  -4 -25-51.6928 47.9282   3
   1   5 -18 61.7707 69.0716   2
   1   5 -17-220.921 63.7117   2
   1   5 -17 346.096 52.0274   1
   1   5 -16-6.50831 60.2128   2
   1   5 -16 173.973 50.6194   1
   1   5 -15-0.53585 53.5630   2
   1   5 -15 23.5190 45.4827   1
   1   5 -14 16.3003 54.3675   2
   1   5 -14 47.9055 45.0847   1
   1   5 -13 62.9737 49.9688   2
   1   5 -13 35.0991 43.5743   1
   1   5 -12 334.138 64.3994   2
   1   5 -12 228.164 47.5739   1
   1   5 -11 1031.55 67.1337   1
   1   5 -11 1035.89 77.4237   2
   1   5 -10 321.486 57.2138   2
   1   5 -10 484.453 52.5259   1
   1   5  -9 438.968 57.8116   2
   1   5  -9 437.419 51.8334   1
   1   5  -8 159.506 49.4148   2
   1   5  -8 203.869 43.2341   1
   1   5  -7-5.24049 41.1080   2
   1   5  -7-28.1821 37.6578   1
   1   5  -6 2.26595 37.1323   2
   1   5  -6-2.81849 36.1968   1
   1   5  -5 1231.73 63.8357   1
   1   5  -5 1352.69 69.3189   2
   1   5  -4-7.31217 33.8567   2
   1   5  -4 6.07033 39.2094   1
   1   5  -3 49.7975 35.9247   2
   1   5  -3 56.1997 38.3370   1
   1   5  -2 265.029 43.3998   2
   1   5  -2 270.105 44.0467   1
   1   5  -1 130.600 39.4378   1
   1   5  -1 233.382 38.9409   2
   1   5   0-5.24096 35.9000   1
   1   5   0 0.68495 37.8072   2
   1   5   1 836.806 54.5073   1
   1   5   1 715.547 53.7507   2
   1   5   2 2489.78 82.1168   2
   1   5   2 2460.51 76.1567   1
   1   5   3 5319.38 110.354   2
   1   5   3 5191.78 102.717   1
   1   5   4 973.909 54.4979   1
   1   5   4 1070.39 56.7318   2
   1   5   5 943.954 52.8247   2
   1   5   5 762.629 47.4606   1
   1   5   6 3416.62 86.8092   2
  -1  -5  -6 3330.18 87.0639   3
   1   5   7 789.482 52.4169   2
  -1  -5  -7 676.566 50.2322   3
   1   5   8 1629.31 64.7996   2
  -1  -5  -8 1563.93 65.0051   3
   1   5   9 170.394 36.5482   2
  -1  -5  -9 153.493 41.1963   3
   1   5  10 342.421 41.8638   2
  -1  -5 -10 281.185 42.6987   3
  -1  -5 -11 827.129 54.8751   3
  -1  -5 -12 1518.18 67.1418   3
  -1  -5 -13 295.321 41.2837   3
  -1  -5 -14 250.017 40.9925   3
  -1  -5 -14 355.790 50.0862   1
  -1  -5 -15 4487.54 112.596   1
  -1  -5 -15 4440.25 106.350   3
  -1  -5 -16 90.5606 32.7782   3
  -1  -5 -16 123.008 43.4420   1
  -1  -5 -17-0.32701 42.2732   1
  -1  -5 -17 69.6871 33.2553   3
  -1  -5 -18 97.5753 36.4709   3
  -1  -5 -18 10.5705 40.8651   1
  -1  -5 -19-32.2007 37.7897   3
  -1  -5 -20 301.537 41.9155   3
  -1  -5 -21-65.8229 42.6421   3
  -1  -5 -22 91.8814 42.9798   3
  -1  -5 -23-177.430 49.2624   3
  -1  -5 -24 574.869 55.9770   3
   1   6 -16 240.497 75.5514   2
   1   6 -16-3.01747 57.9913   1
   1   6 -15-72.7844 54.0294   1
   1   6 -15 74.7560 66.2968   2
   1   6 -14-39.8062 62.2645   2
   1   6 -14 77.1043 51.7118   1
   1   6 -13-127.529 57.5051   2
   1   6 -13-111.213 47.4506   1
   1   6 -12 61.8074 45.7311   1
   1   6 -12-92.0911 56.1230   2
   1   6 -11 63.2757 55.8006   2
   1   6 -11 2.20450 43.0813   1
   1   6 -10 25.8278 49.1426   2
   1   6 -10 85.1843 45.9638   1
   1   6  -9-30.5214 50.4289   2
   1   6  -9 0.52074 47.8173   1
   1   6  -8 652.463 59.4166   1
   1   6  -8 730.998 67.3177   2
   1   6  -7 378.533 54.5459   1
   1   6  -7 332.961 53.6362   2
   1   6  -6 79.3368 50.2103   2
   1   6  -6 101.347 45.0361   1
   1   6  -5 91.4614 47.9951   2
   1   6  -5 64.3037 46.4594   1
   1   6  -4 136.029 43.3006   2
   1   6  -4 138.832 47.4404   1
   1   6  -3-25.6633 39.4715   2
   1   6  -3-3.18371 42.8315   1
   1   6  -2 177.873 48.1155   1
   1   6  -2 256.472 46.3312   2
   1   6  -1 26.2522 42.3638   1
   1   6  -1 30.5320 41.5189   2
   1   6   0-47.2580 37.9531   2
   1   6   0 7.10873 41.0031   1
   1   6   1 156.103 44.8958   1
   1   6   1 151.538 46.4706   2
   1   6   2 62.3475 43.2947   1
   1   6   2 19.4963 42.7379   2
   1   6   3 834.570 57.9190   1
   1   6   3 990.439 63.7743   2
   1   6   4 4.47297 38.9126   1
   1   6   4 82.6400 41.7688   2
   1   6   5 307.661 45.0321   2
   1   6   5 287.535 47.2163   1
   1   6   6 1975.60 79.4654   2
  -1  -6  -6 2148.87 78.1260   3
   1   6   7 146.636 44.6524   2
  -1  -6  -7 217.294 42.4103   3
  -1  -6  -8 55.5999 36.9322   3
   1   6   8 2.29344 40.1491   2
   1   6   9 21.9376 39.2536   2
  -1  -6  -9 16.4735 34.5032   3
   1   6  10 98.5796 47.0688   2
  -1  -6 -10 75.1208 39.6311   3
   1   6  11 17.6637 45.7565   2
  -1  -6 -11 19.2318 39.5629   3
  -1  -6 -12 429.559 53.9569   3
  -1  -6 -13 3335.77 101.066   3
  -1  -6 -14 210.833 47.6329   3
  -1  -6 -15 1053.51 75.1760   1
  -1  -6 -15 1024.35 67.3284   3
  -1  -6 -16 150.530 49.7963   1
  -1  -6 -16-101.288 45.7157   3
  -1  -6 -17 287.872 52.0458   1
  -1  -6 -17 113.813 41.7852   3
  -1  -6 -18 55.7802 50.9121   1
  -1  -6 -18 239.389 43.1679   3
  -1  -6 -19 17.1015 40.9785   3
  -1  -6 -20 158.626 45.1700   3
  -1  -6 -21-122.776 52.1954   3
  -1  -6 -22-14.9357 47.9399   3
  -1  -6 -23 90.8409 60.0642   3
   1   7 -15 49.6512 63.5935   1
   1   7 -14 127.616 76.0114   2
   1   7 -14 177.477 62.9237   1
   1   7 -13 121.148 73.2076   2
   1   7 -13 72.7902 59.8826   1
   1   7 -12 135.962 69.0451   2
   1   7 -12-148.748 57.5672   1
   1   7 -11 152.509 64.1513   2
   1   7 -11 23.8190 52.4664   1
   1   7 -10 339.283 58.2706   1
   1   7 -10 229.656 63.1302   2
   1   7  -9 109.762 47.7962   1
   1   7  -9 8.46234 61.7937   2
   1   7  -8 130.375 49.4429   1
   1   7  -8 184.248 56.4367   2
   1   7  -7-41.5141 47.2308   1
   1   7  -7-90.4439 53.9683   2
   1   7  -6 386.560 54.6199   2
   1   7  -6 168.471 54.4910   1
   1   7  -5 24.6549 48.9134   1
   1   7  -5-102.254 50.4507   2
   1   7  -4-38.7425 48.1188   1
   1   7  -4 131.316 47.7411   2
   1   7  -3-103.467 45.4368   2
   1   7  -3-14.3844 46.8481   1
   1   7  -2-6.17025 43.5738   1
   1   7  -2 25.8655 45.5600   2
   1   7  -1 126.549 45.8800   1
   1   7  -1 86.7037 46.5034   2
   1   7   0 305.412 52.7913   1
   1   7   0 287.068 56.7399   2
   1   7   1-37.3351 45.4901   1
   1   7   1-147.289 47.7909   2
   1   7   2-97.2137 41.3673   1
   1   7   2 7.34472 52.3428   2
   1   7   3 1010.80 66.1194   1
   1   7   3 1070.49 73.0377   2
   1   7   4 24.2765 47.7353   1
   1   7   4 136.253 49.4697   2
   1   7   5 1044.02 66.4719   2
   1   7   6 5.63981 47.6893   2
  -1  -7  -6 69.0157 43.6957   3
   1   7   7 123.156 52.0557   2
  -1  -7  -7 69.6093 42.6051   3
  -1  -7  -8-0.34509 42.2860   3
   1   7   8 91.1066 52.4221   2
  -1  -7  -9 199.596 47.4860   3
   1   7   9 208.185 48.8152   2
   1   7  10 63.4970 47.6407   2
  -1  -7 -10 127.673 45.3837   3
   1   7  11 202.840 51.4691   2
  -1  -7 -11 73.4365 52.1826   3
  -1  -7 -12 182.933 52.8588   3
   1   7  12 267.197 59.4540   2
  -1  -7 -13 134.907 49.5986   3
  -1  -7 -14 258.331 48.5152   3
  -1  -7 -15 2492.21 101.063   3
  -1  -7 -16 218.860 56.9725   3
  -1  -7 -16 377.606 66.0423   1
  -1  -7 -17 221.043 52.0234   3
  -1  -7 -17 511.062 70.1784   1
  -1  -7 -18-136.332 46.8657   3
  -1  -7 -18 212.056 64.2352   1
  -1  -7 -19 99.4472 66.7130   1
  -1  -7 -19 78.2505 49.4740   3
  -1  -7 -20-157.404 57.9160   3
  -1  -7 -21 167.829 58.8661   3
  -1  -7 -22-64.2657 59.6514   3
   1   8 -11 1.99229 64.0842   1
   1   8 -10 15.6618 61.6802   1
   1   8 -10 26.0969 80.6919   2
   1   8  -9 137.575 60.3529   1
   1   8  -9 321.979 73.2393   2
   1   8  -8 236.618 59.8477   1
   1   8  -8-31.1958 70.3239   2
   1   8  -7 397.708 57.6950   1
   1   8  -7 278.967 69.0634   2
   1   8  -6-29.8469 51.9005   1
   1   8  -6 249.689 65.0084   2
   1   8  -5 7.65531 49.3753   1
   1   8  -5-91.8449 61.3708   2
   1   8  -4 145.284 50.4675   1
   1   8  -4 19.7384 61.1325   2
   1   8  -3 68.4721 50.6084   1
   1   8  -3 70.3689 57.6448   2
   1   8  -2 193.721 57.2160   1
   1   8  -2-120.515 59.1844   2
   1   8  -1 355.397 57.4576   1
   1   8  -1 246.605 57.2946   2
   1   8   0 222.439 55.1895   1
   1   8   0 121.382 57.2868   2
   1   8   1 384.678 63.2008   2
   1   8   1 504.741 64.4055   1
   1   8   2 101.750 51.4429   2
   1   8   2 21.3331 51.1274   1
   1   8   3 8.81445 49.2657   2
   1   8   3 40.0059 48.6189   1
   1   8   4 64.0610 47.8857   2
   1   8   5 56.2982 48.6568   2
   1   8   6 373.532 61.8164   2
  -1  -8  -6 337.984 47.3619   3
   1   8   7 413.445 64.8606   2
  -1  -8  -7 357.573 49.7866   3
  -1  -8  -8-141.703 42.5937   3
   1   8   8 9.59088 49.8168   2
   1   8   9-23.6845 54.4074   2
  -1  -8  -9 15.0178 44.6322   3
   1   8  10 41.0180 52.7378   2
  -1  -8 -10 62.3942 51.7280   3
   1   8  11 116.045 52.3187   2
  -1  -8 -11-71.0184 50.9267   3
   1   8  12 118.756 53.3181   2
  -1  -8 -12 106.389 51.5092   3
  -1  -8 -13 223.189 52.9852   3
  -1  -8 -14 782.717 73.2896   3
  -1  -8 -15 210.595 55.6159   3
  -1  -8 -16 655.265 76.7181   1
  -1  -8 -16 523.301 60.2674   3
  -1  -8 -17-66.7655 53.7649   3
  -1  -8 -17 159.093 78.9949   1
  -1  -8 -18-122.145 57.6728   3
  -1  -8 -18 65.4638 81.1213   1
  -1  -8 -19 201.913 81.5160   1
   1   9  -5-228.753 78.4935   2
   1   9  -4 78.2505 60.4462   1
   1   9  -4-147.988 77.0757   2
   1   9  -3 0.00000 57.8841   1
   1   9  -3-93.7425 76.9960   2
   1   9  -2 98.5427 59.2779   1
   1   9  -2-88.8449 74.9366   2
   1   9  -1 74.8469 53.9410   1
   1   9  -1-64.0494 72.5065   2
   1   9   0 295.031 68.8629   2
   1   9   0 329.369 62.4230   1
   1   9   1 5.98945 50.4182   1
   1   9   1 89.5919 65.7728   2
   1   9   2-48.6075 65.6266   2
   1   9   2 125.173 55.0348   1
   1   9   3 195.678 61.6729   2
   1   9   4 255.905 61.9170   2
   1   9   5 71.6405 63.1557   2
  -1  -9  -5 92.6471 58.9005   3
  -1  -9  -6-60.0783 54.4827   3
   1   9   6-12.3779 62.7161   2
   1   9   7-131.700 64.0575   2
  -1  -9  -7 109.431 51.6618   3
  -1  -9  -8 31.3752 54.6886   3
   1   9   8 313.974 71.3303   2
   1   9   9 140.593 66.6675   2
  -1  -9  -9 47.9564 56.7861   3
   1   9  10 143.442 62.7115   2
  -1  -9 -10 104.507 58.8124   3
  -1  -9 -11-100.315 55.8573   3
   1   9  11-228.887 65.5907   2
  -1  -9 -12 83.2015 56.8992   3
   1   9  12 23.0912 65.1385   2
   1   9  13 89.1258 68.2991   2
  -1  -9 -13 126.424 61.1821   3
  -1  -9 -14 284.710 64.0580   3
   2  -8 -13 189.690 75.4162   1
  -2   8  13 145.507 66.4836   2
  -2   8  12 125.864 61.9414   2
   2  -8 -12 180.035 71.2657   1
  -2   8  11 33.8398 61.2295   2
   2  -8 -11 5.21711 66.0842   1
  -2   8  10 11.1960 65.3741   2
   2  -8 -10 197.127 61.2498   1
  -2   8   9 5.45915 61.3877   2
   2  -8  -9-30.7594 58.1667   1
  -2   8   8 15.6157 59.0284   2
  -2   8   7-5.78077 59.7727   2
  -2   8   6-5.72812 59.1286   2
  -2   8   5-153.743 57.2874   2
  -2   8   4 197.353 67.3731   2
  -2   8   3 726.134 76.6015   2
  -2   8   2 166.302 55.7783   2
  -2   8   1 128.648 57.9237   2
  -2   8   0 530.870 73.0881   2
  -2   8  -1 8.51149 60.0126   2
  -2   8  -2-89.1323 63.0798   2
  -2   8  -3 97.6906 64.4831   2
  -2   8  -4-51.5409 65.7682   2
  -2   8  -5-54.1165 65.6757   2
  -2   8  -6-158.662 70.3889   2
   2  -7 -18-154.572 78.2546   1
   2  -7 -17-1.19771 75.6046   1
   2  -7 -16-96.2847 69.9653   1
   2  -7 -15 101.014 68.1302   1
   2  -7 -14 723.340 83.2418   1
   2  -7 -13 1001.61 89.2353   1
  -2   7  12 112.189 54.6241   2
   2  -7 -12 260.564 66.8561   1
   2  -7 -11 785.367 74.9280   1
  -2   7  11 808.020 72.6727   2
   2  -7 -10 124.653 57.5932   1
  -2   7  10-51.1224 50.3000   2
  -2   7   9 0.22439 49.8262   2
   2  -7  -9 3.94902 49.6898   1
  -2   7   8 95.1896 51.0995   2
  -2   7   7-66.7653 50.4325   2
  -2   7   6 60.3714 55.1515   2
  -2   7   5 10.2196 54.4950   2
  -2   7   4 163.753 57.2903   2
  -2   7   3 208.848 56.7433   2
  -2   7   2 66.7650 50.8527   2
  -2   7   1 295.568 62.9309   2
  -2   7   0 227.690 59.9241   2
  -2   7  -1 218.545 67.6124   2
  -2   7  -2 379.870 66.8035   2
  -2   7  -3 12.1861 52.5812   2
  -2   7  -4-47.7924 53.2169   2
  -2   7  -5-102.163 55.8291   2
  -2   7  -6-140.543 56.5076   2
  -2   7  -7-1.98167 56.4216   2
  -2   7  -8 57.3518 62.9799   2
  -2   7  -9-33.4132 67.4905   2
  -2   7 -10 0.62884 68.2819   2
  -2   7 -11 58.8572 71.7719   2
   2  -6 -20 248.031 70.1628   1
   2  -6 -19-120.443 68.6920   1
   2  -6 -18 78.5235 64.9067   1
   2  -6 -17-2.29737 60.1351   1
   2  -6 -16 16.8253 55.4817   1
   2  -6 -15-194.554 53.6962   1
   2  -6 -14-140.967 50.9145   1
   2  -6 -13 58.1518 55.0504   1
   2  -6 -12 119.181 57.7179   1
  -2   6  11 386.357 56.3524   2
   2  -6 -11 443.759 64.0917   1
   2  -6 -10 30.5927 45.5507   1
  -2   6  10 41.6811 50.6290   2
   2  -6  -9 415.359 61.7880   1
  -2   6   9 227.212 56.4746   2
  -2   6   8 242.436 58.3973   2
   2  -6  -8 309.797 53.1275   1
  -2   6   7 222.510 59.7282   2
  -2   6   6 217.508 59.5830   2
  -2   6   5 277.804 56.8665   2
  -2   6   4 450.740 67.2053   2
  -2   6   3 3390.72 113.326   2
  -2   6   2 2396.53 99.9684   2
  -2   6   1 1760.34 93.4180   2
  -2   6   0 173.380 61.9162   2
  -2   6  -1 2185.00 102.512   2
  -2   6  -2 212.627 59.7527   2
  -2   6  -3 173.160 52.5167   2
  -2   6  -4-10.2953 53.1522   2
  -2   6  -5 36.4234 47.5282   2
  -2   6  -6 29.5295 45.2694   2
  -2   6  -7-94.0565 50.9776   2
  -2   6  -8 101.252 51.4730   2
  -2   6  -9 186.190 53.3334   2
  -2   6 -10 179.547 57.7043   2
  -2   6 -11 461.511 65.4389   2
  -2   6 -12 151.473 61.0287   2
  -2   6 -13 1116.87 92.2137   2
  -2   6 -14-142.092 68.3950   2
  -2   6 -15 14.9866 74.3772   2
   2  -5 -22-58.0646 62.7157   1
   2  -5 -21 146.601 63.1143   1
   2  -5 -20 28.9091 58.4198   1
   2  -5 -19 289.469 58.4716   1
   2  -5 -18 319.184 54.5849   1
   2  -5 -17 237.251 51.9337   1
   2  -5 -16-34.4776 45.8444   1
   2  -5 -14 84.7959 46.2781   1
   2  -5 -13 952.775 72.4098   1
   2  -5 -12 37.8153 47.7107   1
   2  -5 -11 1465.47 79.7295   1
   2  -5 -10 607.936 62.1901   1
  -2   5  10 450.082 52.7024   2
  -2   5   9 207.235 52.2615   2
   2  -5  -9 226.974 48.9510   1
  -2   5   8 119.810 44.5979   2
   2  -5  -8 185.677 47.7848   1
   2  -5  -7 153.703 43.3388   1
  -2   5   7 51.5435 42.4832   2
   2  -5  -6 27.5370 21.8379   5
  -2   5   6-12.4596 47.1421   2
   2  -5  -5 107.733 23.1468   5
  -2   5   5 114.371 47.7451   2
   2  -5  -4 592.912 34.8356   5
  -2   5   4 658.969 58.1149   2
   2  -5  -3 2928.74 63.0210   5
  -2   5   3 3083.41 96.6853   2
  -2   5   2 60.9962 47.3528   2
   2  -5  -2 111.958 28.5802   5
  -2   5   1 2002.81 85.0162   2
   2  -5  -1 1937.30 54.8490   5
  -2   5   0 282.266 54.1483   2
   2  -5   0 382.839 33.3983   5
  -2   5  -1 94.9139 50.1435   2
  -2   5  -2 400.423 58.9290   2
  -2   5  -3 2142.47 92.7528   2
  -2   5  -4 1272.09 78.7975   2
  -2   5  -5 226.490 50.3151   2
  -2   5  -6 134.839 47.6452   2
  -2   5  -7 61.6325 48.8623   2
  -2   5  -8 99.1019 51.6112   2
  -2   5  -9-23.9268 42.7841   2
  -2   5 -10 74.4835 50.1651   2
  -2   5 -11 51.0556 54.8480   2
  -2   5 -12-110.400 51.7226   2
  -2   5 -13 388.512 67.1962   2
  -2   5 -14 430.114 63.9954   2
  -2   5 -15 98.2684 59.7353   2
  -2   5 -16-3.58234 63.7433   2
  -2   5 -17-157.832 68.5002   2
  -2   5 -18 12.0354 71.1920   2
   2  -4 -24-182.879 66.3738   1
   2  -4 -23 37.9781 63.0134   1
   2  -4 -22 211.701 56.3075   1
   2  -4 -21 219.705 54.3108   1
   2  -4 -20-65.3330 51.0731   1
   2  -4 -19-59.6608 50.2612   1
   2  -4 -18 632.070 69.0896   1
   2  -4 -17 805.856 68.2237   1
   2  -4 -16 538.455 60.9425   1
   2  -4 -15 21.5349 40.7351   1
   2  -4 -14 290.707 51.1571   1
   2  -4 -13-5.88031 41.5803   1
   2  -4 -12 525.580 53.6331   1
   2  -4 -11-24.9491 44.1867   1
   2  -4 -10 8.71169 40.3218   1
   2  -4  -9 217.886 45.6486   1
  -2   4   9 118.557 39.7319   2
  -2   4   8 1018.31 58.1454   2
   2  -4  -8 998.520 36.4864   5
   2  -4  -8 1019.45 60.9294   1
  -2   4   7 140.925 43.7281   2
   2  -4  -7 94.8453 21.6382   5
   2  -4  -7 142.004 39.2841   1
  -2   4   6 974.314 63.2784   2
   2  -4  -6 1293.32 61.0380   1
   2  -4  -6 1191.21 39.1112   5
  -2   4   5 1642.07 72.5483   2
   2  -4  -5 1578.72 64.0784   1
   2  -4  -5 1619.34 44.9345   5
   2  -4  -4 3533.95 64.5792   5
  -2   4   4 3585.45 93.5727   2
  -2   4   3 130.120 47.6282   2
   2  -4  -3 111.958 25.4156   5
   2  -4  -2 14390.5 126.946   5
  -2   4   2 14399.8 178.457   2
   2  -4  -1 356.110 32.2101   5
  -2   4   1 295.945 54.8603   2
   2  -4   0 2685.19 60.1576   5
  -2   4   0 2509.72 87.2223   2
   2  -4   1 1212.15 45.1812   5
  -2   4  -1 924.549 64.3049   2
   2  -4   2 1853.47 52.4984   5
  -2   4  -2 1727.78 75.7481   2
   2  -4   3 2231.00 58.2999   5
  -2   4  -3 2212.57 80.9308   2
  -2   4  -4 942.319 64.7892   2
  -2   4  -5 1627.16 60.3041   4
  -2   4  -5 1505.64 75.9901   2
  -2   4  -5 1683.63 53.8571   1
  -2   4  -6 150.747 44.1698   2
  -2   4  -6 182.878 27.6599   1
  -2   4  -6 181.941 32.5339   4
  -2   4  -7 4.30304 42.3661   2
  -2   4  -7-4.15481 27.2977   4
  -2   4  -8 1264.02 55.3003   4
  -2   4  -8 1288.59 75.5601   2
  -2   4  -9 65.1215 44.8669   2
  -2   4  -9 71.1103 31.5969   4
  -2   4 -10 291.014 55.6234   2
  -2   4 -10 169.616 37.1569   4
  -2   4 -11 126.877 50.9427   2
  -2   4 -11 153.934 36.8014   4
  -2   4 -12 1422.74 65.7657   4
  -2   4 -12 1610.85 87.5292   2
  -2   4 -13 1462.87 90.3884   2
  -2   4 -14 2714.42 114.530   2
  -2   4 -15-56.2419 54.5518   2
  -2   4 -16-163.911 55.7951   2
  -2   4 -17-77.0776 58.2260   2
  -2   4 -18 73.8875 61.9987   2
  -2   4 -19 72.7636 67.9493   2
  -2   4 -20 271.473 72.1210   2
   2  -3 -25 2.02487 66.5723   1
   2  -3 -24 73.1890 62.9390   1
   2  -3 -23-104.671 58.3665   1
   2  -3 -22 43.6520 54.2626   1
   2  -3 -21 1.90000 51.2058   1
   2  -3 -20 70.4635 47.0656   1
   2  -3 -19 142.687 51.8171   1
   2  -3 -18 1415.70 80.1138   1
   2  -3 -17 284.536 57.6420   1
   2  -3 -16 1.68486 42.4674   1
   2  -3 -15 54.4241 47.3553   1
   2  -3 -14 86.3752 40.8549   1
   2  -3 -13 124.782 39.2862   1
   2  -3 -12 11.8315 39.1963   1
   2  -3 -11 260.336 45.0687   1
   2  -3 -10 135.303 38.9715   1
   2  -3  -9 349.668 46.3086   1
   2  -3  -8 350.861 27.7253   5
   2  -3  -8 279.233 39.6038   1
  -2   3   7 4803.63 94.8578   2
   2  -3  -7 4605.10 94.8009   1
   2  -3  -7 4615.62 71.6726   5
   2  -3  -6 69.5750 33.3538   1
   2  -3  -6 118.566 22.6373   5
  -2   3   6 48.6172 34.4591   2
  -2   3   5 207.951 38.1338   2
   2  -3  -5 265.222 15.6895   3
   2  -3  -5 347.565 36.5612   1
   2  -3  -5 255.178 26.1568   5
  -2   3   4 2651.18 74.1219   2
   2  -3  -4 2620.46 56.2871   5
   2  -3  -4 2624.66 38.4047   3
   2  -3  -4 2612.35 67.3739   1
   2  -3  -3 7257.45 86.9813   5
   2  -3  -3 7451.76 105.761   1
   2  -3  -3 7258.88 66.2541   3
  -2   3   3 7747.03 116.649   2
   2  -3  -2 2254.07 52.5040   5
  -2   3   2 1868.72 66.9386   2
   2  -3  -1 22114.5 147.579   5
  -2   3   1 21945.3 198.635   2
   2  -3   0 6349.77 83.4668   5
  -2   3   0 6379.87 114.643   2
   2  -3   1 3746.94 65.5792   5
  -2   3  -1 3684.88 90.9312   2
   2  -3   2 8348.05 95.8907   5
  -2   3  -2 8437.42 127.500   2
  -2   3  -3 117.635 34.5798   2
  -2   3  -3 116.400 33.8597   4
   2  -3   3 115.279 28.1741   5
  -2   3  -4 11605.5 130.595   4
   2  -3   4 11688.8 114.392   5
  -2   3  -4 11253.6 152.771   2
   2  -3   5 4674.27 75.7892   5
  -2   3  -5 4906.66 89.7069   4
  -2   3  -5 4726.92 106.650   2
  -2   3  -5 5143.44 75.6788   1
   2  -3   6 3029.08 63.5396   5
  -2   3  -6 3026.98 74.7888   4
  -2   3  -6 3265.18 90.4483   2
  -2   3  -6 3448.85 64.2137   1
  -2   3  -7 7194.11 112.556   4
  -2   3  -7 7786.52 94.1280   1
  -2   3  -7 7627.68 136.192   2
  -2   3  -8 784.732 48.6235   4
  -2   3  -8 729.682 55.5434   2
  -2   3  -9-3.14768 27.3864   4
  -2   3  -9 66.7238 42.1810   2
  -2   3 -10 713.610 62.6401   2
  -2   3 -10 760.958 48.5976   4
  -2   3 -11 540.018 44.8013   4
  -2   3 -11 577.571 59.3992   2
  -2   3 -12 28.6598 46.1779   2
  -2   3 -13 2930.14 104.944   2
  -2   3 -14 623.441 64.5794   2
  -2   3 -15 320.789 58.5939   2
  -2   3 -16-66.2316 54.0146   2
  -2   3 -17 279.233 62.7381   2
  -2   3 -18 28.6552 53.4902   2
  -2   3 -19 94.4081 56.7090   2
  -2   3 -20 52.7668 61.2688   2
  -2   3 -21 89.0535 67.6132   2
  -2   3 -22 131.474 73.8691   2
   2  -2 -25-33.9208 66.6323   1
   2  -2 -24-67.5461 68.9270   2
   2  -2 -24-57.8040 62.7918   1
   2  -2 -23-145.416 57.1516   1
   2  -2 -23-4.60185 56.7726   2
   2  -2 -22-12.1742 51.7281   1
   2  -2 -21 4.94894 47.8512   1
   2  -2 -20 10.7798 44.3054   1
   2  -2 -19 595.989 62.1041   1
   2  -2 -18 139.663 51.9034   1
   2  -2 -17 9979.03 170.476   1
   2  -2 -16 365.861 56.2104   1
   2  -2 -15 5871.61 125.532   1
   2  -2 -14 89.6219 40.0678   1
   2  -2 -13 523.061 32.3533   3
   2  -2 -13 549.851 49.7751   1
   2  -2 -12 51.3958 35.3737   1
   2  -2 -12-30.5527 19.7420   3
   2  -2 -11 12.4608 33.9456   1
   2  -2 -11 25.2288 15.7607   3
   2  -2 -10-16.2976 14.4481   3
   2  -2 -10 11.7598 30.8046   1
   2  -2  -9 249.108 34.1115   1
   2  -2  -9 279.820 17.8925   3
   2  -2  -8 585.948 43.4465   1
   2  -2  -8 556.030 20.7315   3
   2  -2  -7 3473.94 78.0243   1
   2  -2  -7 3402.17 42.1860   3
   2  -2  -6 4232.21 41.4788   3
   2  -2  -6 4219.13 81.1741   1
  -2   2   5 519.958 36.6283   2
   2  -2  -5 499.274 13.3328   3
   2  -2  -5 540.074 37.9888   1
   2  -2  -4-3.50922 24.1768   1
  -2   2   4-9.51002 25.1586   2
   2  -2  -3 601.332 35.0496   1
   2  -2  -3 606.012 31.2431   5
  -2   2   3 534.728 36.3030   2
  -2   2   2 7598.60 98.5010   2
   2  -2  -2 7776.37 92.9005   1
   2  -2  -2 7934.74 88.5450   5
   2  -2  -1 1192.38 40.1614   5
   2  -2  -1 1186.30 39.4822   1
  -2   2   1 1064.83 44.4128   2
   2  -2   0 682.724 30.8560   5
  -2   2   0 813.794 42.4765   2
  -2   2  -1-4.83295 28.3156   2
   2  -2   1 3.15966 20.6396   5
  -2   2  -2 31.3893 28.2585   2
  -2   2  -2 27.3752 27.4428   4
   2  -2   2 56.3192 22.7705   5
  -2   2  -3 9377.22 110.232   4
   2  -2   3 9636.21 96.2011   5
  -2   2  -3 9286.01 117.419   2
  -2   2  -4 87.0060 30.9599   2
  -2   2  -4 55.5855 28.5348   4
   2  -2   4 134.594 27.8206   5
  -2   2  -5 12829.2 132.344   4
   2  -2   5 12764.8 111.485   5
  -2   2  -5 12187.1 141.133   2
   2  -2   6 3983.51 65.5489   5
  -2   2  -6 3997.97 78.1912   4
  -2   2  -6 4033.12 86.2576   2
  -2   2  -6 4120.38 56.3733   1
  -2   2  -7 2060.24 63.1396   4
   2  -2   7 2217.19 51.3073   5
  -2   2  -7 2319.74 45.8611   1
  -2   2  -7 2153.46 69.5972   2
  -2   2  -8 3084.54 83.6732   2
  -2   2  -9 736.315 51.9660   2
  -2   2 -10 2310.10 81.3348   2
  -2   2 -11 155.625 43.6439   2
  -2   2 -12 2241.79 83.9010   2
  -2   2 -13 2827.18 94.7987   2
  -2   2 -14 1297.42 72.9224   2
  -2   2 -15 298.727 52.4754   2
  -2   2 -16 76.4531 43.4087   2
  -2   2 -17 231.042 52.6625   2
  -2   2 -18 46.1923 49.7700   2
  -2   2 -19 81.4357 47.8758   2
  -2   2 -20 97.0417 51.9143   2
  -2   2 -21-16.9230 58.0765   2
  -2   2 -22-48.8603 63.0234   2
  -2   2 -23 52.4397 68.7185   2
   2  -1 -25 373.297 68.2611   1
   2  -1 -24 274.398 74.9275   2
   2  -1 -24 206.483 61.0012   1
   2  -1 -23 18.1867 61.5958   2
   2  -1 -23-11.4911 58.1742   1
   2  -1 -22-30.1304 52.0539   1
   2  -1 -22-2.41086 59.0803   2
   2  -1 -21 147.751 54.7037   2
   2  -1 -21-60.6792 49.9209   1
   2  -1 -20 18.4463 48.9127   2
   2  -1 -20 40.5714 47.2804   1
   2  -1 -19 36.3044 49.0758   1
   2  -1 -18 305.169 57.2382   1
   2  -1 -17 1337.44 81.4684   1
   2  -1 -16 1038.77 65.6701   1
   2  -1 -15 803.486 63.1349   1
   2  -1 -14 110.016 39.7456   1
   2  -1 -14 170.576 28.4353   3
   2  -1 -13 17.7488 37.4622   1
   2  -1 -13 43.6886 21.0588   3
   2  -1 -12 139.122 38.2536   1
   2  -1 -12 215.626 23.2176   3
   2  -1 -11 136.312 37.3488   1
   2  -1 -11 175.467 21.7038   3
   2  -1 -10 851.222 33.2153   3
   2  -1 -10 796.782 47.2345   1
   2  -1  -9 247.606 36.8943   1
   2  -1  -9 276.992 22.6932   3
   2  -1  -8 3356.26 51.2184   3
   2  -1  -8 3406.40 76.4231   1
  -2   1   7 5379.38 67.5854   0
   2  -1  -7 5294.04 90.7807   1
  -2   1   6 19813.0 124.896   0
   2  -1  -6 19789.0 161.369   1
  -2   1   5 7399.94 77.2764   0
   2  -1  -5 7494.19 96.1680   1
  -2   1   4 244.809 19.9437   0
   2  -1  -4 235.593 26.7578   1
  -2   1   3 45.2815 14.8377   0
  -2   1   3 52.3668 20.3803   2
   2  -1  -3 99.4237 22.0017   1
  -2   1   2 16950.6 116.360   2
  -2   1   2 16913.0 114.228   0
   2  -1  -2 16827.9 121.144   1
  -2   1   1 6654.09 73.4296   2
   2  -1  -1 6584.92 72.5627   1
  -2   1   1 6620.14 72.9194   0
   2  -1   0 14535.9 98.9345   1
  -2   1   0 14572.5 106.646   0
  -2   1   0 14123.0 106.605   2
  -2   1  -1 12072.0 114.014   4
   2  -1   1 12124.4 101.735   5
   2  -1   1 12179.5 84.0170   1
  -2   1  -1 12302.2 104.404   2
  -2   1  -1 12117.0 97.2336   0
   2  -1   2 25134.2 111.308   1
  -2   1  -2 25032.7 101.859   3
  -2   1  -2 25171.8 161.536   4
   2  -1   2 24958.5 143.697   5
  -2   1  -2 25487.5 140.987   0
  -2   1  -2 25177.4 151.612   2
   2  -1   3 26923.1 146.111   5
  -2   1  -3 25978.6 117.167   3
  -2   1  -3 26319.3 168.171   4
   2  -1   3 26261.0 103.359   1
  -2   1  -3 26147.0 142.742   0
  -2   1  -3 26579.3 158.374   2
  -2   1  -4 1038.41 29.0734   3
   2  -1   4 1115.20 35.0925   5
  -2   1  -4 1080.73 40.8249   2
  -2   1  -4 973.367 42.7215   4
  -2   1  -4 1076.58 32.4292   0
  -2   1  -5 2417.38 46.0418   3
   2  -1   5 2628.16 49.8897   5
  -2   1  -5 2458.94 57.0983   2
  -2   1  -5 2485.81 60.0642   4
  -2   1  -5 2423.26 45.8862   0
   2  -1   6 911.504 34.4250   5
  -2   1  -6 823.880 32.8242   3
  -2   1  -6 740.704 40.2141   2
  -2   1  -6 821.733 28.9245   0
   2  -1   7 7164.27 78.6575   5
  -2   1  -7 7079.55 102.317   2
  -2   1  -7 7181.50 87.7990   3
  -2   1  -7 6987.34 75.0057   0
  -2   1  -8 8014.88 79.6205   0
   2  -1   8 8001.25 83.9301   5
  -2   1  -8 8364.71 101.370   3
  -2   1  -8 8127.94 111.509   2
  -2   1  -9 72.3093 31.0455   2
   2  -1   9 73.0258 19.6806   5
  -2   1  -9 28.6834 12.0675   0
  -2   1  -9 44.3664 23.1411   3
  -2   1 -10 173.798 15.6484   0
  -2   1 -10 210.523 36.3518   2
  -2   1 -10 241.667 30.7972   3
  -2   1 -11 575.023 43.1600   2
  -2   1 -11 673.147 43.0591   3
  -2   1 -12 778.424 47.9617   3
  -2   1 -12 749.226 49.0945   2
  -2   1 -13 2243.70 73.1364   3
  -2   1 -13 2244.72 78.3728   2
  -2   1 -14 3010.03 85.1080   3
  -2   1 -14 2960.80 91.2366   2
  -2   1 -15 440.132 46.2022   3
  -2   1 -15 518.488 54.1152   2
  -2   1 -16 531.501 52.1492   3
  -2   1 -16 440.068 50.7412   2
  -2   1 -17 263.286 53.1587   2
  -2   1 -17 292.338 47.4517   3
  -2   1 -18 21.7767 46.7796   2
  -2   1 -18 22.2780 40.0666   3
  -2   1 -19 138.706 43.9276   2
  -2   1 -19 126.240 44.2408   3
  -2   1 -20 129.496 54.0577   2
  -2   1 -20 214.173 49.0032   3
  -2   1 -21 12.5374 50.6584   2
  -2   1 -21 53.5633 44.4373   3
  -2   1 -22 61.6098 54.9150   2
  -2   1 -23 127.366 60.4295   2
  -2   1 -24-14.1927 68.4348   2
   2   0 -24-93.3675 64.9272   2
   2   0 -24 171.117 64.4961   1
   2   0 -23 93.4901 57.8972   2
   2   0 -23-20.6437 59.2057   1
   2   0 -22 132.720 61.5704   2
   2   0 -22 95.1661 53.6765   1
   2   0 -21 88.7903 56.0950   2
   2   0 -21 193.575 53.4647   1
   2   0 -20 59.2570 51.9060   2
   2   0 -20 10.9214 45.9602   1
   2   0 -19 83.4899 53.9350   2
   2   0 -19 55.8924 46.1714   1
   2   0 -18 734.904 67.3133   1
   2   0 -18 600.565 67.4069   2
   2   0 -17 7764.23 152.676   1
   2   0 -17 7297.37 153.662   2
   2   0 -16 6350.27 140.306   2
   2   0 -16 6109.04 134.313   1
   2   0 -15 5428.37 123.971   1
   2   0 -15 6034.36 128.198   2
   2   0 -14 1667.02 74.7893   1
   2   0 -14 1568.36 74.1294   2
   2   0 -13 2371.73 80.6480   1
   2   0 -12 2323.94 77.7887   1
   2   0 -11 1659.35 65.8657   1
  -2   0  10 3182.12 47.6857   0
   2   0 -10 3139.32 80.9726   1
  -2   0   9 3656.05 51.4623   0
   2   0  -9 3630.23 83.2431   1
   2   0  -8 5255.35 93.7557   1
  -2   0   8 5282.05 61.7572   0
  -2   0   7 617.076 25.7580   0
   2   0  -7 637.379 40.4345   1
  -2   0   6 25580.7 134.861   0
   2   0  -6 26062.5 180.992   1
  -2   0   5 5403.66 62.9409   0
   2   0  -5 5364.55 80.3286   1
   2   0  -4 14935.6 123.160   1
  -2   0   4 15530.4 104.503   0
   2   0  -3 6724.92 78.6863   1
  -2   0   3 6952.49 71.9303   0
   2   0  -2 3816.36 56.3197   1
  -2   0   2 4014.26 55.3557   0
   2   0  -1 58.2459 16.9717   1
  -2   0   1 52.0509 16.7627   0
   2   0   0 464.547 20.9265   1
  -2   0   0 498.779 23.5327   0
  -2   0  -1 7179.83 80.9729   4
  -2   0  -1 7044.04 52.2689   3
   2   0   1 7159.67 57.1984   1
  -2   0  -1 7635.35 75.3713   0
  -2   0  -2 12.9164 11.1387   3
  -2   0  -2-1.22970 21.2344   4
  -2   0  -2 26.5979 14.4822   0
  -2   0  -3 97.8861 17.3982   0
  -2   0  -3 60.3667 22.9631   4
  -2   0  -3 82.2718 13.5474   3
  -2   0  -3 80.4981 14.0906   2
   2   0   3 91.4944 19.4936   5
   2   0   4 9451.91 83.4189   5
  -2   0  -4 9395.92 78.4261   3
  -2   0  -4 9342.66 77.4444   2
  -2   0  -4 9630.62 85.7441   0
  -2   0  -5 107.868 18.3075   2
   2   0   5 123.811 19.1726   5
  -2   0  -5 115.876 16.9354   3
  -2   0  -5 117.286 16.1785   0
   2   0   6 3185.60 49.0476   5
  -2   0  -6 3251.23 54.6952   3
  -2   0  -6 3295.79 52.1667   0
  -2   0  -6 3287.78 54.3375   2
  -2   0  -7 2118.11 47.9899   3
   2   0   7 2009.33 41.4328   5
  -2   0  -7 2105.37 48.7016   2
  -2   0  -7 2154.89 43.0631   0
  -2   0  -8 88.9295 25.3643   2
   2   0   8 86.2392 17.4984   5
  -2   0  -8 121.044 22.0579   3
  -2   0  -8 91.7016 15.3198   0
  -2   0  -9 3099.63 63.3000   3
   2   0   9 3052.89 48.1023   5
  -2   0  -9 3205.93 51.2417   0
  -2   0  -9 3147.43 66.9541   2
  -2   0 -10 450.057 36.5472   2
  -2   0 -10 421.034 32.9289   3
   2   0  10 390.166 21.8484   5
  -2   0 -10 443.457 21.5657   0
  -2   0 -11 121.296 14.5957   0
  -2   0 -11 150.178 32.9333   2
  -2   0 -11 171.237 28.3645   3
  -2   0 -12 37.4931 28.3140   2
  -2   0 -12-14.6964 26.5465   3
  -2   0 -13 2812.12 79.4545   2
  -2   0 -13 2907.18 75.4967   3
  -2   0 -14 2435.46 74.2915   3
  -2   0 -14 2569.45 79.8302   2
  -2   0 -15 99.7254 38.5228   2
  -2   0 -15 65.0790 35.7209   3
  -2   0 -16 501.148 51.0247   2
  -2   0 -16 628.377 47.9127   3
  -2   0 -17 27.9873 43.1765   2
  -2   0 -17 45.2835 36.6253   3
  -2   0 -18 1553.56 74.0081   3
  -2   0 -18 1638.93 79.2293   2
  -2   0 -19-5.42601 43.7635   2
  -2   0 -19 65.4541 41.2394   3
  -2   0 -20 813.483 62.6739   3
  -2   0 -20 921.216 67.2455   2
  -2   0 -21 20.8393 53.1891   2
  -2   0 -21-43.7878 40.3353   3
  -2   0 -22 193.827 51.6690   2
  -2   0 -22 179.878 40.1805   3
  -2   0 -23 150.581 57.8577   2
  -2   0 -23 137.309 50.1591   3
  -2   0 -24 121.009 61.2389   2
  -2   0 -24 135.022 51.2692   3
  -2   0 -25 371.028 70.4665   2
   2   1 -24-118.205 68.5586   1
   2   1 -23-129.552 68.6089   2
   2   1 -23 119.468 65.1390   1
   2   1 -22 21.9047 63.8716   2
   2   1 -22 186.879 58.0681   1
   2   1 -21 260.130 64.1595   2
   2   1 -21 280.243 54.9036   1
   2   1 -20 94.3356 48.8090   1
   2   1 -20 107.167 57.5419   2
   2   1 -19-26.9488 53.1309   2
   2   1 -19 21.8481 44.5884   1
   2   1 -18 153.625 57.3077   2
   2   1 -18 274.117 54.1183   1
   2   1 -17 37.4049 48.9816   2
   2   1 -17-31.2268 50.6664   1
   2   1 -16 125.892 52.3925   2
   2   1 -16 35.7548 55.8878   1
   2   1 -15 1071.09 71.6538   1
   2   1 -15 1077.92 68.3498   2
   2   1 -14 52.7951 42.0059   2
   2   1 -14 11.3036 45.6185   1
   2   1 -13 268.700 42.8173   2
   2   1 -13 292.643 48.6308   1
   2   1 -12 363.088 41.8744   2
   2   1 -12 482.445 48.5618   1
   2   1 -11 414.599 44.2697   1
   2   1 -11 380.780 40.4449   2
   2   1 -10 144.657 32.5285   2
   2   1 -10 163.859 40.3486   1
   2   1  -9 157.066 31.6950   2
   2   1  -9 156.073 37.8634   1
  -2  -1   9 126.621 14.6553   0
  -2  -1   8 5483.51 61.9447   0
   2   1  -8 5333.08 93.9649   1
   2   1  -8 5495.75 87.2342   2
   2   1  -7 2529.44 58.0864   2
   2   1  -7 2383.06 64.1786   1
  -2  -1   7 2391.43 42.1471   0
   2   1  -6 13755.7 133.239   1
  -2  -1   6 13598.2 96.4818   0
   2   1  -6 13796.1 118.190   2
   2   1  -5 3790.36 70.2541   1
   2   1  -5 3755.84 58.9786   2
  -2  -1   5 3896.62 52.7296   0
  -2  -1   4 7562.17 71.9704   0
   2   1  -4 7813.98 75.5793   2
   2   1  -4 7528.84 91.2392   1
   2   1  -3 2559.41 52.9398   1
  -2  -1   3 2635.84 43.6580   0
   2   1  -3 2666.31 41.0888   2
   2   1  -2 29.6623 13.2906   2
  -2  -1   2 33.9970 13.2683   0
   2   1  -2 45.4398 20.4121   1
  -2  -1   1 3075.63 47.0025   0
   2   1  -1 3091.25 51.2572   1
  -2  -1   0 10264.9 84.9502   4
  -2  -1   0 10054.9 83.0004   0
   2   1   0 10227.7 83.4176   1
  -2  -1  -1 50.5417 16.2473   3
  -2  -1  -1 31.5042 13.1796   0
   2   1   1 38.1862 15.5507   1
  -2  -1  -1 39.0952 18.0379   4
  -2  -1  -2 409.419 20.9520   0
  -2  -1  -2 394.465 22.7925   3
   2   1   2 330.355 18.2929   1
  -2  -1  -2 341.597 22.6618   4
  -2  -1  -3 2541.66 46.0845   3
   2   1   3 2432.00 35.1218   1
  -2  -1  -4 4005.93 57.6648   3
   2   1   4 3980.05 40.0079   1
  -2  -1  -5 71.7700 12.1870   2
  -2  -1  -5 67.7578 20.0776   3
  -2  -1  -6 64.9975 14.5729   2
  -2  -1  -6 16.8855 18.6741   3
  -2  -1  -6 40.6938 13.9591   0
   2   1   6 44.5302 14.8211   5
  -2  -1  -7 43.6340 14.2822   0
  -2  -1  -7 49.8411 20.4574   3
   2   1   7 57.1158 13.4633   5
  -2  -1  -7 70.3799 17.7258   2
  -2  -1  -8 3143.70 35.0689   1
  -2  -1  -8 3102.76 50.4158   0
  -2  -1  -8 3057.43 61.1758   3
  -2  -1  -8 3009.72 52.6341   2
   2   1   8 3153.86 43.9003   5
   2   1   9 1073.19 27.8026   5
  -2  -1  -9 1155.49 31.6845   0
  -2  -1  -9 1087.46 41.4900   3
  -2  -1  -9 1068.43 23.2233   1
  -2  -1  -9 1107.62 37.7024   2
  -2  -1 -10 3082.29 60.7896   2
  -2  -1 -10 3151.25 50.5675   0
  -2  -1 -10 3068.06 66.3173   3
   2   1  10 2949.74 41.8542   5
  -2  -1 -11 652.871 36.3980   2
  -2  -1 -11 587.127 24.1313   0
  -2  -1 -11 590.247 36.0177   3
  -2  -1 -12 288.775 30.8929   2
  -2  -1 -12 334.758 32.8097   3
  -2  -1 -12 326.187 20.6465   0
  -2  -1 -13 2427.32 67.5490   3
  -2  -1 -13 2134.78 62.5487   2
  -2  -1 -14 394.343 38.1932   3
  -2  -1 -14 391.632 40.5221   2
  -2  -1 -15 460.330 41.1183   3
  -2  -1 -15 522.829 46.8500   2
  -2  -1 -16 31.7631 35.6665   2
  -2  -1 -16 42.3268 34.0137   3
  -2  -1 -17 184.052 41.2850   2
  -2  -1 -17 171.669 34.4974   3
  -2  -1 -18 115.860 42.2705   2
  -2  -1 -18 172.940 41.1136   3
  -2  -1 -19 108.590 43.2035   2
  -2  -1 -19 101.008 39.8113   3
  -2  -1 -20 116.626 43.7856   2
  -2  -1 -20 118.361 41.4093   3
  -2  -1 -21 119.053 47.9632   2
  -2  -1 -21 112.263 39.2430   3
  -2  -1 -22 5.77905 46.2813   2
  -2  -1 -22-48.3099 43.1383   3
  -2  -1 -23-130.328 51.4839   2
  -2  -1 -23 6.55823 41.8946   3
  -2  -1 -24 17.9258 58.5929   2
  -2  -1 -24 65.5759 51.9086   3
  -2  -1 -25 4.82389 63.9113   2
  -2  -1 -26 160.331 76.1547   2
   2   2 -23 6.71921 64.7769   1
   2   2 -22 39.8225 69.8121   2
   2   2 -22-1.14556 60.0707   1
   2   2 -21 11.4784 67.4729   2
   2   2 -21-9.38870 56.2759   1
   2   2 -20 74.3506 59.5285   2
   2   2 -20 182.825 58.8902   1
   2   2 -19-55.0303 62.6836   2
   2   2 -19 152.532 51.1344   1
   2   2 -18-13.8612 51.0076   2
   2   2 -18 75.2345 49.6152   1
   2   2 -17 389.037 70.5318   2
   2   2 -17 579.514 63.3218   1
   2   2 -16 3815.00 112.610   1
   2   2 -16 3901.66 121.115   2
   2   2 -15 92.8019 56.6150   2
   2   2 -15 89.1340 48.1150   1
   2   2 -14 111.883 43.2788   2
   2   2 -14 58.1297 47.0473   1
   2   2 -13 1669.43 75.6744   2
   2   2 -13 1548.90 69.9207   1
   2   2 -12 1570.93 69.7313   1
   2   2 -12 1656.95 70.9241   2
   2   2 -11 350.052 43.4222   1
   2   2 -11 400.670 47.5095   2
   2   2 -10 1350.49 61.7494   2
   2   2 -10 1347.65 61.6351   1
  -2  -2   9 3532.06 51.0756   0
   2   2  -9 3476.94 84.2409   1
   2   2  -9 3691.31 86.0910   2
   2   2  -8 5028.84 95.6397   1
   2   2  -8 4945.21 93.3019   2
  -2  -2   8 5070.02 61.1014   0
   2   2  -7 3241.21 77.0082   1
   2   2  -7 3159.87 72.9985   2
   2   2  -6 2739.00 68.3887   1
   2   2  -6 2673.05 63.3151   2
   2   2  -5 10.1310 25.3023   2
   2   2  -5-10.9888 27.2739   1
   2   2  -4 3745.10 72.4690   1
   2   2  -4 3791.66 65.4463   2
   2   2  -3 9921.30 107.002   1
   2   2  -3 9762.37 95.6755   2
   2   2  -2 1658.55 47.4569   1
   2   2  -2 1676.60 40.4259   2
   2   2  -1 20.8948 16.2196   2
   2   2  -1 23.9836 23.0400   1
  -2  -2   0 2146.51 35.7646   4
   2   2   0 2203.79 48.4677   1
   2   2   0 2249.49 38.7893   2
  -2  -2  -1 31.1023 13.4390   4
   2   2   1 24.2565 10.1301   2
   2   2   1 43.2288 19.9393   1
   2   2   2 3180.37 53.3951   1
  -2  -2  -3 1879.97 49.5720   3
   2   2   3 1735.89 40.3229   1
  -2  -2  -4 167.520 27.1630   3
   2   2   4 175.416 20.9781   1
  -2  -2  -5 20732.4 151.908   3
   2   2   5 21343.6 123.426   1
  -2  -2  -6 445.482 33.4811   3
   2   2   6 461.919 23.0891   1
  -2  -2  -7 7701.09 96.9855   3
   2   2   7 7422.96 61.3196   5
   2   2   8 43.7681 11.6810   5
  -2  -2  -8 76.9627 26.1463   3
   2   2   9 3750.08 40.4902   5
  -2  -2  -9 3812.05 73.5306   3
  -2  -2 -10 6.57855 23.3450   3
  -2  -2 -10 18.9570 15.0124   1
  -2  -2 -11 452.658 34.3438   3
  -2  -2 -11 440.688 25.2074   1
  -2  -2 -12 23.7534 25.5054   3
  -2  -2 -13-4.27650 27.6059   3
  -2  -2 -14 639.700 44.3396   3
  -2  -2 -15 22.4087 28.7233   2
  -2  -2 -15 26.2023 27.7351   3
  -2  -2 -16 727.429 50.6571   3
  -2  -2 -16 891.851 55.3951   2
  -2  -2 -17 314.394 41.1906   3
  -2  -2 -17 503.939 48.2068   2
  -2  -2 -18 843.537 54.0651   3
  -2  -2 -18 908.524 59.9919   2
  -2  -2 -19 1016.03 59.1368   3
  -2  -2 -19 1320.76 70.3889   2
  -2  -2 -20 499.588 47.1693   3
  -2  -2 -20 577.486 57.0382   2
  -2  -2 -21-20.6411 39.7293   2
  -2  -2 -21-73.1445 35.2207   3
  -2  -2 -22-89.3520 44.5104   2
  -2  -2 -22 53.5436 37.2299   3
  -2  -2 -23 49.0318 51.5553   2
  -2  -2 -23-59.8516 39.4885   3
  -2  -2 -24-15.3775 53.9477   2
  -2  -2 -24-39.7363 46.3847   3
  -2  -2 -25 229.033 59.8892   2
  -2  -2 -25 286.047 53.1379   3
  -2  -2 -26-5.90639 67.9459   2
   2   3 -22 368.883 68.6024   1
   2   3 -21 75.7196 71.3838   2
   2   3 -21 138.078 58.6157   1
   2   3 -20 157.805 62.3768   2
   2   3 -20 76.0912 54.5590   1
   2   3 -19 258.247 68.2832   2
   2   3 -19 159.732 51.7954   1
   2   3 -18 61.1930 56.4456   2
   2   3 -18-12.0163 45.7476   1
   2   3 -17 226.865 61.3171   2
   2   3 -17 80.7900 49.6837   1
   2   3 -16 156.949 60.0230   2
   2   3 -16 216.547 51.5650   1
   2   3 -15 48.5778 53.7183   2
   2   3 -15-104.932 45.0014   1
   2   3 -14 372.252 56.9623   2
   2   3 -14 355.443 53.4552   1
   2   3 -13 45.8963 44.8552   2
   2   3 -13-0.72470 40.5256   1
   2   3 -12 509.063 51.3453   1
   2   3 -12 516.754 58.8579   2
   2   3 -11 202.537 42.1926   2
   2   3 -11 95.4532 41.1286   1
   2   3 -10 29.2244 33.9137   2
   2   3 -10-29.4383 38.4449   1
   2   3  -9 446.426 43.4398   2
   2   3  -9 501.925 47.2730   1
   2   3  -8 23.9189 31.9165   2
   2   3  -8-4.37008 35.6770   1
   2   3  -7 350.160 42.5353   1
   2   3  -7 406.795 41.0504   2
   2   3  -6 55.5161 29.0677   2
   2   3  -6 27.3068 35.8432   1
   2   3  -5 4363.82 87.7171   1
   2   3  -5 4317.08 86.0907   2
   2   3  -4 2437.79 66.9145   1
   2   3  -4 2461.31 65.6929   2
   2   3  -3 1372.43 53.0457   1
   2   3  -3 1441.64 50.5844   2
   2   3  -2 794.580 43.9333   1
   2   3  -2 728.011 38.0879   2
   2   3  -1 18387.9 154.753   1
   2   3  -1 18282.3 148.202   2
   2   3   0 59.6013 22.2649   2
   2   3   0 66.3959 29.2144   1
  -2  -3  -1 8274.35 60.4242   4
   2   3   1 8426.87 102.105   1
   2   3   1 8508.91 92.5007   2
   2   3   2 996.518 41.2671   1
   2   3   2 1048.05 36.3151   2
   2   3   3 7.36934 17.1251   2
   2   3   3-5.76982 23.3527   1
   2   3   4 20195.3 128.930   2
   2   3   4 20672.1 152.035   1
  -2  -3  -4 19840.4 170.636   3
   2   3   5 11239.9 97.9441   2
  -2  -3  -5 11390.3 130.262   3
   2   3   5 11560.2 112.498   1
  -2  -3  -6 1785.48 58.9813   3
   2   3   6 1820.13 48.0578   1
  -2  -3  -7 1003.21 48.6407   3
  -2  -3  -8 3186.28 76.3043   3
  -2  -3  -9 1152.62 50.2533   3
  -2  -3 -10 3993.30 85.5127   3
  -2  -3 -11 3234.42 78.3263   3
  -2  -3 -12 1770.93 51.1307   1
  -2  -3 -12 1778.73 62.6938   3
  -2  -3 -13 4886.42 98.1577   3
  -2  -3 -14 410.007 40.9621   3
  -2  -3 -15 256.100 41.9323   3
  -2  -3 -16 1700.99 69.2417   3
  -2  -3 -17 28.5037 33.2311   3
  -2  -3 -18 124.524 37.8068   3
  -2  -3 -19 26.0151 34.9980   3
  -2  -3 -20 67.3034 31.6997   3
  -2  -3 -20-9.46315 40.7442   2
  -2  -3 -21 154.292 49.3798   2
  -2  -3 -21 48.2089 34.2716   3
  -2  -3 -22 103.719 50.1810   2
  -2  -3 -22-53.5737 38.3716   3
  -2  -3 -23-42.1965 50.0844   2
  -2  -3 -23 43.4940 42.6014   3
  -2  -3 -24-83.5952 47.0125   3
   2   4 -21-0.70814 66.3489   1
   2   4 -20 151.376 74.4594   2
   2   4 -20-65.9397 58.9905   1
   2   4 -19 29.2188 67.6932   2
   2   4 -19-49.5243 54.0279   1
   2   4 -18 125.790 62.2346   2
   2   4 -18-143.644 52.7476   1
   2   4 -17-42.8869 57.1790   2
   2   4 -17 9.12736 48.1043   1
   2   4 -16 124.777 52.4298   2
   2   4 -16 76.5123 47.5808   1
   2   4 -15 120.683 49.4760   2
   2   4 -15-68.7772 44.9859   1
   2   4 -14 334.286 54.9980   1
   2   4 -14 486.429 63.2146   2
   2   4 -13 66.5193 49.4531   2
   2   4 -13-91.9391 45.1403   1
   2   4 -12 976.912 63.7634   1
   2   4 -12 996.580 67.6399   2
   2   4 -11 154.781 49.1528   2
   2   4 -11 85.9199 43.2784   1
   2   4 -10 106.046 41.0383   2
   2   4 -10 121.852 44.9005   1
   2   4  -9 137.119 45.5549   2
   2   4  -9 84.6957 41.9044   1
   2   4  -8-18.1624 37.5942   2
   2   4  -8 16.7572 38.4027   1
   2   4  -7 34.3096 36.9665   2
   2   4  -7 55.8144 36.2286   1
   2   4  -6 82.3935 37.0862   2
   2   4  -6 190.564 41.8208   1
   2   4  -5 185.696 36.3124   2
   2   4  -5 218.732 43.7873   1
   2   4  -4 475.295 47.2751   1
   2   4  -4 479.094 42.4324   2
   2   4  -3 3032.39 81.2300   1
   2   4  -3 3126.84 81.8093   2
   2   4  -2 2025.58 69.0856   1
   2   4  -2 2066.82 66.5204   2
   2   4  -1 6878.13 111.538   1
   2   4  -1 7140.04 112.526   2
   2   4   0 2782.12 73.8329   1
   2   4   0 2654.40 69.4897   2
   2   4   1-6.69470 24.0059   2
   2   4   1 14.7784 32.1045   1
   2   4   2-7.84605 23.0526   2
   2   4   2 26.3014 26.3913   1
   2   4   3 120.073 32.8003   1
   2   4   3 198.366 26.0620   2
   2   4   4 10116.9 113.332   2
   2   4   4 9968.44 123.917   1
   2   4   5 2055.07 56.6555   2
  -2  -4  -5 2316.15 72.2886   3
   2   4   5 2093.46 62.2620   1
   2   4   6 954.630 41.4151   2
  -2  -4  -6 865.589 51.4483   3
   2   4   6 859.977 43.6309   1
   2   4   7 3293.21 67.7569   2
  -2  -4  -7 3049.47 82.7678   3
   2   4   7 2875.28 66.8770   1
  -2  -4  -8 5717.16 108.650   3
  -2  -4  -9 1143.48 58.8319   3
  -2  -4 -10 3526.42 89.9436   3
  -2  -4 -11 72.6749 38.3691   3
  -2  -4 -12 69.9502 37.3744   3
  -2  -4 -13 128.494 39.6459   3
  -2  -4 -14 1354.54 63.7652   3
  -2  -4 -15 1407.89 62.8223   3
  -2  -4 -16 24.4577 31.4408   3
  -2  -4 -17 507.264 51.0560   3
  -2  -4 -18 731.572 52.5941   3
  -2  -4 -19 150.826 36.4802   3
  -2  -4 -20 208.026 39.0561   3
  -2  -4 -21 115.494 36.3595   3
  -2  -4 -22-16.7059 36.9115   3
  -2  -4 -23 70.8279 44.6465   3
  -2  -4 -24 61.3365 49.3483   3
   2   5 -19 166.930 63.2514   1
   2   5 -18 183.611 78.7615   2
   2   5 -18 203.939 59.4382   1
   2   5 -17-37.8779 70.6867   2
   2   5 -17 136.843 54.1743   1
   2   5 -16-83.6471 64.8171   2
   2   5 -16 39.4479 49.8303   1
   2   5 -15-158.635 59.3969   2
   2   5 -15 65.4327 46.8877   1
   2   5 -14 4.83183 57.3446   2
   2   5 -14 137.094 48.9613   1
   2   5 -13 89.1349 52.2092   2
   2   5 -13 141.506 50.0052   1
   2   5 -12-50.2675 47.3926   2
   2   5 -12 0.53116 48.7778   1
   2   5 -11 27.9731 48.0809   2
   2   5 -11 48.5685 41.3221   1
   2   5 -10 97.9609 48.9703   2
   2   5 -10 167.794 49.6850   1
   2   5  -9 108.775 47.2144   2
   2   5  -9 225.297 48.4180   1
   2   5  -8 73.5770 42.7375   2
   2   5  -8 156.447 48.4018   1
   2   5  -7 187.748 46.1019   2
   2   5  -7 187.123 45.6592   1
   2   5  -6 139.947 37.1172   2
   2   5  -6 134.929 45.6427   1
   2   5  -5 55.9633 35.2665   2
   2   5  -5 94.7253 45.2390   1
   2   5  -4 1419.42 69.1496   1
   2   5  -4 1431.97 71.9427   2
   2   5  -3 1665.83 73.6034   1
   2   5  -3 1635.02 70.3791   2
   2   5  -2 34.7722 30.6019   2
   2   5  -2 55.2723 43.7610   1
   2   5  -1 458.962 50.7888   1
   2   5  -1 496.542 44.3745   2
   2   5   0 3572.17 91.1119   1
   2   5   0 3299.32 86.3396   2
   2   5   1 871.462 54.8143   1
   2   5   1 637.009 46.0234   2
   2   5   2 275.569 42.8455   1
   2   5   2 275.977 39.3556   2
   2   5   3 377.859 44.1813   1
   2   5   3 364.177 39.3995   2
   2   5   4 660.395 48.4907   1
   2   5   4 622.555 43.0975   2
  -2  -5  -5 3882.05 98.8562   3
   2   5   5 3836.25 89.8602   1
   2   5   5 3707.80 86.7826   2
   2   5   6 1403.34 59.4066   2
  -2  -5  -6 1601.63 72.5186   3
   2   5   6 1454.52 59.2995   1
   2   5   7 870.078 50.9415   2
  -2  -5  -7 981.938 63.3806   3
   2   5   7 815.464 47.6526   1
   2   5   8 1362.01 55.7680   2
  -2  -5  -8 1401.18 70.2199   3
   2   5   9 3745.22 84.5633   2
  -2  -5  -9 3623.02 98.8265   3
  -2  -5 -10 633.338 55.3275   3
  -2  -5 -11 288.479 49.0038   3
  -2  -5 -12 1779.62 76.8671   3
  -2  -5 -13 5124.93 118.836   3
  -2  -5 -14 439.066 55.5604   3
  -2  -5 -15 2713.69 92.7106   3
  -2  -5 -16 77.9443 45.0585   3
  -2  -5 -17 48.0420 35.7608   3
  -2  -5 -18 63.6234 38.6047   3
  -2  -5 -19 11.0807 35.9048   3
  -2  -5 -20 20.9353 40.5656   3
  -2  -5 -21 79.6556 38.8901   3
  -2  -5 -22-120.720 48.8600   3
  -2  -5 -23 292.948 47.9349   3
   2   6 -17 50.0757 62.5404   1
   2   6 -16-16.0732 59.0135   1
   2   6 -15-81.2191 73.4563   2
   2   6 -15 101.687 54.2023   1
   2   6 -14-148.622 67.7325   2
   2   6 -14 79.6826 54.7459   1
   2   6 -13-96.8828 63.4323   2
   2   6 -13 18.4105 49.1736   1
   2   6 -12 25.7998 57.8970   2
   2   6 -12 158.195 56.2375   1
   2   6 -11 874.769 70.7066   1
   2   6 -11 645.461 64.9234   2
   2   6 -10 108.198 50.5752   2
   2   6 -10 37.8067 47.6067   1
   2   6  -9 4.13585 48.5617   2
   2   6  -9-15.6230 46.0974   1
   2   6  -8 21.4722 50.6880   2
   2   6  -8 51.9605 48.9818   1
   2   6  -7 881.218 69.5272   1
   2   6  -7 878.519 64.3478   2
   2   6  -6 386.764 51.6214   2
   2   6  -6 571.607 60.0569   1
   2   6  -5 134.088 44.6280   2
   2   6  -5 27.7460 48.5355   1
   2   6  -4-61.5638 40.3666   2
   2   6  -4-32.5950 46.4716   1
   2   6  -3 545.754 60.2661   1
   2   6  -3 504.534 52.8166   2
   2   6  -2 110.084 41.9483   2
   2   6  -2 57.9029 48.9270   1
   2   6  -1 4365.30 111.284   1
   2   6  -1 4110.64 111.972   2
   2   6   0 61.7604 44.7414   1
   2   6   0 24.8245 43.7019   2
   2   6   1 777.500 61.9927   1
   2   6   1 841.018 62.6053   2
   2   6   2 146.821 42.9336   1
   2   6   2 178.246 44.1214   2
   2   6   3 599.651 54.5655   1
   2   6   3 702.784 57.9039   2
   2   6   4 1541.65 70.4628   1
   2   6   4 1675.84 70.2026   2
   2   6   5 48.8995 41.5277   1
   2   6   5 121.919 42.7826   2
   2   6   6 109.809 40.6260   1
   2   6   6 99.9858 42.3944   2
  -2  -6  -6 50.0241 41.1485   3
   2   6   7 23.9411 35.0104   1
  -2  -6  -7 32.2855 42.3914   3
   2   6   7 16.4820 40.9662   2
   2   6   8 709.288 51.6800   2
  -2  -6  -8 760.555 59.7675   3
   2   6   9-6.86325 40.6995   2
  -2  -6  -9-28.3898 44.3244   3
   2   6  10 746.014 55.5562   2
  -2  -6 -10 670.663 64.3529   3
  -2  -6 -11 1905.95 85.3472   3
  -2  -6 -12 404.808 58.0062   3
  -2  -6 -13-2.52423 49.6745   3
  -2  -6 -14 2878.21 102.350   3
  -2  -6 -15 240.634 54.1826   3
  -2  -6 -16 655.952 64.8003   3
  -2  -6 -17 85.5956 46.9291   3
  -2  -6 -18 208.822 44.1792   3
  -2  -6 -19 245.673 41.0691   3
  -2  -6 -20 264.040 48.8792   3
  -2  -6 -21 331.658 51.1409   3
  -2  -6 -22-69.1010 56.0721   3
   2   7 -14-90.7514 83.0582   2
   2   7 -13-80.5845 78.3170   2
   2   7 -13 153.126 64.6541   1
   2   7 -12 15.9256 73.5278   2
   2   7 -12-164.177 56.4902   1
   2   7 -11 233.589 68.6963   2
   2   7 -11 16.5875 55.7168   1
   2   7 -10 282.730 60.9841   2
   2   7 -10 150.742 52.8610   1
   2   7  -9-210.621 61.9111   2
   2   7  -9-17.6388 48.4792   1
   2   7  -8 193.642 58.4125   2
   2   7  -8 166.896 52.3936   1
   2   7  -7 41.6868 54.1485   2
   2   7  -7 94.8069 56.6300   1
   2   7  -6 27.8010 52.5130   2
   2   7  -6 11.5195 54.1985   1
   2   7  -5 31.6227 51.3168   2
   2   7  -5-90.5148 53.1587   1
   2   7  -4 57.8707 50.4363   1
   2   7  -4 138.740 55.5937   2
   2   7  -3 131.462 52.9801   1
   2   7  -3 182.154 47.6445   2
   2   7  -2 737.493 67.8408   1
   2   7  -2 761.645 68.0132   2
   2   7  -1 171.111 55.2037   1
   2   7  -1-59.7339 44.9769   2
   2   7   0 557.002 60.9476   1
   2   7   0 745.768 66.7145   2
   2   7   1 538.372 61.9980   2
   2   7   1 563.760 64.8733   1
   2   7   2 198.875 52.4930   1
   2   7   2 199.537 51.4623   2
   2   7   3 49.9564 44.5229   1
   2   7   3 33.3618 46.1276   2
   2   7   4 21.8052 41.9080   1
   2   7   4 89.0742 45.8355   2
   2   7   5 47.7583 37.8360   1
   2   7   5 48.9708 41.4254   2
   2   7   6-9.05609 38.3532   1
  -2  -7  -6-11.4558 47.1262   3
  -2  -7  -7 54.3494 50.4190   3
  -2  -7  -8-20.2558 48.7498   3
  -2  -7  -9 257.205 54.3037   3
  -2  -7 -10 834.187 67.3039   3
  -2  -7 -11 361.857 60.5315   3
  -2  -7 -12-0.81828 52.9402   3
  -2  -7 -13 2685.24 107.622   3
  -2  -7 -14 74.6688 54.5628   3
  -2  -7 -15 1450.98 84.6619   3
  -2  -7 -16 71.2425 55.2787   3
  -2  -7 -17-148.428 53.4162   3
  -2  -7 -18-42.0661 53.0886   3
  -2  -7 -19-149.776 50.9540   3
  -2  -7 -20 95.6927 60.9351   3
   2   8 -10 288.816 80.3332   2
   2   8  -9 116.566 78.3996   2
   2   8  -9 235.606 60.1903   1
   2   8  -8 206.162 60.0376   1
   2   8  -8 97.5771 72.7720   2
   2   8  -7 54.8092 60.0758   1
   2   8  -7-25.4547 73.3398   2
   2   8  -6 21.7744 55.5011   1
   2   8  -6 341.996 69.9675   2
   2   8  -5 57.8011 51.9883   1
   2   8  -5 81.3455 67.3634   2
   2   8  -4 75.9533 57.6599   1
   2   8  -4-144.846 64.8403   2
   2   8  -3 278.919 61.6363   1
   2   8  -3 260.762 61.3248   2
   2   8  -2 147.912 56.6005   1
   2   8  -2 95.1445 59.8635   2
   2   8  -1 597.529 71.3403   2
   2   8  -1 870.174 74.6992   1
   2   8   0 47.4527 54.1068   1
   2   8   1 549.710 68.9486   1
   2   8   2 247.499 54.0972   1
   2   8   3 278.638 60.2764   1
   2   8   4 5.95305 46.7053   1
   2   8   5-74.1381 44.5838   1
  -2  -8  -6 122.834 53.8490   3
  -2  -8  -7 64.2543 53.1025   3
  -2  -8  -8-122.566 47.1965   3
  -2  -8  -9 106.886 50.2056   3
  -2  -8 -10 17.5007 46.3683   3
  -2  -8 -11-71.8992 54.0380   3
  -2  -8 -12 797.874 75.3870   3
  -2  -8 -13-59.7125 56.3411   3
  -2  -8 -14 25.0164 56.2685   3
  -2  -8 -15 746.294 73.1036   3
  -2  -8 -16-176.091 58.3805   3
  -2  -8 -17 208.868 64.7253   3
   2   9  -2 120.836 62.8028   1
   2   9  -1 278.062 60.1268   1
   2   9   0 693.934 75.7565   1
   2   9   1 143.702 58.2587   1
   2   9   2 22.2460 53.2005   1
   2   9   3-33.5612 56.2579   1
   2   9   4 38.3760 55.2443   1
  -2  -9  -5 65.0474 56.1015   3
  -2  -9  -6-164.950 62.2657   3
  -2  -9  -7 135.696 56.7287   3
  -2  -9  -8-158.783 62.0098   3
  -2  -9  -9 128.836 61.4239   3
  -2  -9 -10-94.0339 56.3923   3
  -2  -9 -11 83.8708 66.1463   3
  -2  -9 -12 250.953 62.7141   3
  -2  -9 -13 273.630 63.1619   3
  -3   8  10 0.27922 63.3730   2
   3  -8 -10 68.2142 67.5677   1
  -3   8   9 49.6006 65.1111   2
   3  -8  -9 261.914 63.1773   1
  -3   8   8 0.27772 62.9908   2
   3  -8  -8 110.795 62.9317   1
  -3   8   7-13.6469 61.9259   2
   3  -8  -7 240.422 63.0014   1
  -3   8   6 78.2889 61.2633   2
   3  -8  -6 314.909 56.9589   1
   3  -8  -5 173.285 55.7936   1
  -3   8   5 40.2512 61.7520   2
  -3   8   4 251.808 69.2704   2
  -3   8   3 141.577 61.9036   2
  -3   8   2-1.37446 60.8662   2
  -3   8   1 125.784 61.4027   2
  -3   8   0-6.75060 62.0721   2
  -3   8  -1 74.0120 64.0886   2
  -3   8  -2 323.637 66.6850   2
  -3   8  -3 112.523 68.9306   2
   3  -7 -15 0.00000 69.1838   1
   3  -7 -14-64.5814 67.4337   1
   3  -7 -13-210.902 66.9772   1
   3  -7 -12 97.3995 63.8306   1
   3  -7 -11 105.505 58.8454   1
  -3   7  11-175.145 57.3882   2
   3  -7 -10-111.479 54.4317   1
  -3   7  10 82.3101 57.2469   2
  -3   7   9-49.2896 58.0918   2
   3  -7  -9 15.3249 53.7606   1
  -3   7   8-38.6944 59.4213   2
   3  -7  -8 19.4460 50.6793   1
  -3   7   7 21.4155 60.9471   2
   3  -7  -7 91.9671 50.8748   1
  -3   7   6 194.099 67.0215   2
   3  -7  -6 382.091 54.2769   1
  -3   7   5 313.977 70.2065   2
   3  -7  -5 272.251 47.6617   1
  -3   7   4 798.040 80.5108   2
  -3   7   3 2108.44 109.159   2
  -3   7   2 524.145 67.0193   2
  -3   7   1 705.161 70.2403   2
  -3   7   0 159.157 57.0305   2
  -3   7  -1 202.162 62.2522   2
  -3   7  -2 74.9047 59.4797   2
  -3   7  -3-43.7001 57.9613   2
  -3   7  -4-15.1336 59.5151   2
  -3   7  -5-55.7358 60.4540   2
  -3   7  -6 53.9131 62.5649   2
  -3   7  -7 51.5562 63.8916   2
  -3   7  -8-66.2970 66.1978   2
  -3   7  -9 37.6818 71.5009   2
  -3   7 -10 179.158 73.7101   2
   3  -6 -18 134.854 64.8914   1
   3  -6 -17 140.989 67.3427   1
   3  -6 -16-77.5439 64.9023   1
   3  -6 -15 153.505 62.7023   1
   3  -6 -14 657.724 76.5577   1
   3  -6 -13 747.078 76.7279   1
   3  -6 -12 45.3666 51.2380   1
   3  -6 -11 487.255 59.8375   1
  -3   6  11 555.917 68.1376   2
   3  -6 -10 160.931 51.0083   1
  -3   6  10 80.6896 51.6903   2
   3  -6  -9 51.2045 47.5116   1
  -3   6   9 35.6841 48.7703   2
  -3   6   8 116.029 54.2086   2
   3  -6  -8 165.731 48.1806   1
  -3   6   7 21.7402 50.3272   2
   3  -6  -7 178.729 48.5780   1
  -3   6   6 143.410 53.3180   2
   3  -6  -6 165.028 46.0190   1
   3  -6  -5 11.0625 28.7116   5
  -3   6   5-12.3615 50.8212   2
   3  -6  -5 109.913 42.8890   1
   3  -6  -4 4.40703 25.2719   5
  -3   6   4-2.27757 52.4244   2
   3  -6  -4 15.1440 37.5133   1
   3  -6  -3 39.9765 29.7010   5
  -3   6   3 51.6341 50.7173   2
   3  -6  -2 27.8427 29.7590   5
  -3   6   2 74.5093 48.2353   2
   3  -6  -1 45.9518 33.1414   5
  -3   6   1 93.1948 47.2518   2
   3  -6   0 125.473 31.5005   5
  -3   6   0 240.991 55.4632   2
  -3   6  -1 51.2157 49.7047   2
  -3   6  -2-52.1930 49.7802   2
  -3   6  -3 107.975 52.2105   2
  -3   6  -4-53.6855 49.4346   2
  -3   6  -5-11.0692 48.9431   2
  -3   6  -6 460.645 67.3722   2
  -3   6  -7 2.29234 53.2391   2
  -3   6  -8 17.1957 56.2527   2
  -3   6  -9 320.892 63.9745   2
  -3   6 -10-9.71186 60.5706   2
  -3   6 -11 7.70425 63.6873   2
  -3   6 -12 159.003 68.9940   2
  -3   6 -13-14.6342 71.9972   2
  -3   6 -14-170.229 74.8370   2
   3  -5 -20-145.851 69.8366   1
   3  -5 -19 185.320 61.3789   1
   3  -5 -18 215.365 58.0319   1
   3  -5 -17-77.3572 53.2250   1
   3  -5 -16 99.9429 52.9252   1
   3  -5 -15 83.7926 51.3088   1
   3  -5 -14 108.761 56.5154   1
   3  -5 -13 103.818 52.5316   1
   3  -5 -12 848.754 71.4106   1
   3  -5 -11 463.585 60.4714   1
   3  -5 -10 5.01110 47.2326   1
  -3   5  10-4.40476 43.0262   2
   3  -5  -9-56.0426 42.7704   1
  -3   5   9 1.25001 46.8763   2
   3  -5  -8 54.4707 42.6066   1
  -3   5   8 34.8039 47.7571   2
   3  -5  -7 214.213 49.3223   1
  -3   5   7 248.169 51.6664   2
   3  -5  -7 217.322 30.4904   5
  -3   5   6-102.976 48.6817   2
   3  -5  -6-2.71310 27.3262   5
   3  -5  -6 3.56160 41.6643   1
   3  -5  -5 197.535 37.0458   5
  -3   5   5 252.259 59.6355   2
   3  -5  -5 306.052 46.8596   1
  -3   5   4 73.4179 50.9063   2
   3  -5  -4 112.433 38.0558   5
  -3   5   3 10920.9 183.457   2
   3  -5  -3 10796.7 131.346   5
   3  -5  -3 10992.3 155.259   1
   3  -5  -2 2682.85 72.9209   5
  -3   5   2 2858.38 97.0982   2
   3  -5  -1 1939.41 62.8581   5
  -3   5   1 2013.22 86.0725   2
   3  -5   0 125.710 34.6012   5
  -3   5   0 182.151 55.9576   2
   3  -5   1 183.217 36.3595   5
  -3   5  -1 109.916 51.9861   2
   3  -5   2 322.963 40.6180   5
  -3   5  -2 173.191 52.9013   2
   3  -5   3 205.499 36.9682   5
  -3   5  -3 220.409 56.0722   2
   3  -5   4 378.667 43.3373   5
  -3   5  -4 129.657 49.9422   2
  -3   5  -5 217.448 54.7076   2
  -3   5  -6 43.2555 41.8232   2
  -3   5  -7 242.207 50.3092   2
  -3   5  -8-19.9992 47.6581   2
  -3   5  -9 389.889 63.1681   2
  -3   5 -10 372.375 57.5494   2
  -3   5 -11 142.796 51.5614   2
  -3   5 -12 47.8706 55.3178   2
  -3   5 -13 69.2931 58.4482   2
  -3   5 -14 17.4991 62.2832   2
  -3   5 -15 35.3621 64.8351   2
  -3   5 -16 134.316 71.5471   2
  -3   5 -17 167.839 78.6769   2
   3  -4 -21 154.026 61.2423   1
   3  -4 -20 29.1634 56.2383   1
   3  -4 -19 866.935 77.0605   1
   3  -4 -18 54.8590 53.7670   1
   3  -4 -17 1712.80 88.1011   1
   3  -4 -16-38.8975 45.4544   1
   3  -4 -15 82.2428 44.0509   1
   3  -4 -14 47.8624 42.2823   1
   3  -4 -13 1472.35 76.6657   1
   3  -4 -12 545.439 58.8508   1
   3  -4 -11-29.9807 44.1011   1
   3  -4 -10-115.889 40.3141   1
   3  -4  -9 70.5944 40.4650   1
   3  -4  -9 103.945 29.7716   5
   3  -4  -8 13.7014 43.3719   1
   3  -4  -8 35.2285 28.0278   5
  -3   4   8-3.25879 40.7916   2
   3  -4  -7 137.318 29.0586   5
  -3   4   7 58.7207 40.0640   2
   3  -4  -6 80.5109 38.4443   1
  -3   4   6 81.3635 41.2037   2
   3  -4  -6 116.030 27.8508   5
   3  -4  -5-17.8339 32.5020   1
  -3   4   5 27.0704 41.1014   2
   3  -4  -5-8.84635 24.6478   5
  -3   4   4-1.47012 41.9279   2
   3  -4  -4 26.1081 29.4232   5
   3  -4  -4 16.3938 32.8502   1
   3  -4  -3 39.7392 26.2092   5
  -3   4   3 37.8676 41.4310   2
   3  -4  -3 64.1804 32.3478   1
  -3   4   2 61.8111 38.2725   2
   3  -4  -2 47.4774 28.3670   5
   3  -4  -2 62.0714 34.3049   1
  -3   4   1 6.92293 36.1559   2
   3  -4  -1 48.4900 31.9991   5
   3  -4  -1 14.5681 32.5792   1
   3  -4   0 1779.87 58.4090   5
  -3   4   0 1901.50 77.5581   2
   3  -4   1 918.734 46.1761   5
  -3   4  -1 852.734 61.8981   2
   3  -4   2 88.7719 33.2556   5
  -3   4  -2 51.5071 43.3131   2
   3  -4   3 10.1438 29.0858   5
  -3   4  -3-91.8759 40.6757   2
  -3   4  -4 79.3723 44.6887   2
   3  -4   4 87.7831 29.0499   5
  -3   4  -5 92.4313 42.1102   2
   3  -4   5 95.3884 35.0122   5
   3  -4   6 1033.69 51.4901   5
  -3   4  -6 1076.30 59.6702   4
  -3   4  -6 1073.11 68.7113   2
  -3   4  -7 107.923 43.4658   2
  -3   4  -7 71.5023 41.2200   4
  -3   4  -8 665.247 53.6413   4
  -3   4  -8 587.320 61.5395   2
  -3   4  -9 222.462 49.9747   2
  -3   4  -9 177.592 41.5497   4
  -3   4 -10 253.066 51.0656   2
  -3   4 -10 368.731 49.1659   4
  -3   4 -11 215.678 48.1450   2
  -3   4 -11 135.153 42.5096   4
  -3   4 -12 381.619 59.1770   2
  -3   4 -12 433.190 54.0536   4
  -3   4 -13 230.177 53.7373   2
  -3   4 -13 283.196 46.0053   4
  -3   4 -14 42.8251 52.5781   2
  -3   4 -14 40.2747 47.5481   4
  -3   4 -15 166.684 58.6742   2
  -3   4 -15-78.3869 50.7896   4
  -3   4 -16 66.2726 58.9504   2
  -3   4 -17-136.024 64.1925   2
  -3   4 -18-100.061 70.8998   2
  -3   4 -19 70.7168 75.6454   2
   3  -3 -22-17.4469 59.6855   1
   3  -3 -21 173.218 56.1364   1
   3  -3 -20 101.573 55.7934   1
   3  -3 -19 79.6878 48.8612   1
   3  -3 -18 533.383 64.5920   1
   3  -3 -17 208.922 53.1231   1
   3  -3 -16 242.141 55.4036   1
   3  -3 -15-12.2619 44.3878   1
   3  -3 -14 33.0058 40.8387   1
   3  -3 -13 46.1168 43.1566   1
   3  -3 -12 695.589 60.4257   1
   3  -3 -11 2049.33 80.2594   1
   3  -3 -10 955.038 59.0191   1
   3  -3  -9 297.394 43.1990   1
   3  -3  -8 622.273 50.6565   1
   3  -3  -7 34.0138 35.7353   1
   3  -3  -7 8.33642 28.1138   5
  -3   3   7 50.6567 34.5854   2
  -3   3   6 1138.09 57.8151   2
   3  -3  -6 1209.81 59.9298   1
   3  -3  -6 1184.54 50.1813   5
   3  -3  -5 66.0834 33.6968   1
   3  -3  -5 21.9911 26.9994   5
  -3   3   5 45.8942 36.4106   2
  -3   3   4 416.743 49.7546   2
   3  -3  -4 388.069 38.8393   1
   3  -3  -4 444.000 37.5051   5
  -3   3   3 2024.82 71.8471   2
   3  -3  -3 2034.91 61.6514   5
   3  -3  -3 1989.06 65.5772   1
  -3   3   2 9870.57 137.339   2
   3  -3  -2 9679.50 125.091   1
   3  -3  -2 9433.19 117.065   5
   3  -3  -1 337.046 35.2662   1
   3  -3  -1 281.065 32.2582   5
  -3   3   1 316.354 38.0813   2
   3  -3   0 408.910 34.6380   5
   3  -3   0 339.132 32.2153   1
  -3   3   0 364.812 42.9506   2
   3  -3   1 495.923 37.2016   5
   3  -3   1 497.336 39.6905   1
  -3   3  -1 445.250 48.8248   2
   3  -3   2 966.982 40.0975   1
   3  -3   2 896.994 46.3594   5
  -3   3  -2 846.070 55.7685   2
   3  -3   3 1602.87 54.9459   5
  -3   3  -3 1421.93 64.5890   2
  -3   3  -4 70.8634 35.1625   4
   3  -3   4 73.7825 28.8142   5
  -3   3  -4 70.9727 30.9936   2
   3  -3   5 544.719 37.2421   5
  -3   3  -5 546.355 45.4380   4
  -3   3  -5 465.092 45.0016   2
  -3   3  -6 189.429 39.5167   2
   3  -3   6 213.641 33.5363   5
  -3   3  -6 229.778 37.0728   4
  -3   3  -7 351.747 45.0692   2
   3  -3   7 377.878 37.8662   5
  -3   3  -7 361.706 43.6751   4
   3  -3   8 1111.59 47.6910   5
  -3   3  -8 1244.51 62.8896   4
  -3   3  -8 1167.91 63.0160   2
  -3   3  -9 151.421 37.7882   2
  -3   3  -9 151.778 39.9451   4
   3  -3   9 164.046 33.6461   5
  -3   3 -10 69.6535 38.9817   2
  -3   3 -10 96.9702 40.1023   4
  -3   3 -11 557.011 55.6318   4
  -3   3 -11 644.582 59.7374   2
  -3   3 -12 2648.54 93.2892   4
  -3   3 -12 2530.20 98.3456   2
  -3   3 -13 63.9689 48.0468   2
  -3   3 -13 32.6599 40.1516   4
  -3   3 -14 91.5333 49.1593   2
  -3   3 -14 119.100 38.8080   4
  -3   3 -15-159.159 47.1038   2
  -3   3 -15 6.02958 41.9628   4
  -3   3 -16-78.4509 51.3088   2
  -3   3 -16 75.6535 43.5983   4
  -3   3 -17 155.725 54.7257   2
  -3   3 -17 228.535 50.6181   4
  -3   3 -18 57.3439 62.9332   2
  -3   3 -18 18.7963 55.4854   4
  -3   3 -19 34.9911 65.3181   2
  -3   3 -19-183.589 57.4152   4
  -3   3 -20 20.3685 69.4774   2
  -3   3 -21-56.4187 77.3790   2
   3  -2 -23 163.029 63.9290   1
   3  -2 -22-186.736 60.0925   1
   3  -2 -21 226.599 55.9521   1
   3  -2 -20 73.4172 52.8006   1
   3  -2 -19 200.644 54.1700   1
   3  -2 -18 168.732 52.7111   1
   3  -2 -17 736.081 67.0979   1
   3  -2 -16 134.117 48.6730   1
   3  -2 -15 170.429 42.8319   1
   3  -2 -14 326.422 52.3786   1
   3  -2 -13-146.276 39.4573   1
   3  -2 -12-41.6535 34.3171   1
   3  -2 -11 99.7245 38.9482   1
   3  -2 -10-9.60182 34.7788   1
   3  -2  -9 1151.20 58.8762   1
   3  -2  -8 228.437 39.9763   1
   3  -2  -7 2988.66 79.5917   1
   3  -2  -6 424.833 38.6494   1
  -3   2   5 1809.72 56.9242   2
  -3   2   5 1957.99 54.3755   0
   3  -2  -5 1764.95 59.0509   1
  -3   2   4 273.009 31.8998   2
   3  -2  -4 247.465 31.6614   1
  -3   2   4 335.280 30.1227   0
   3  -2  -3 89.2718 27.6499   1
  -3   2   3 51.0068 26.9087   2
  -3   2   3 103.723 24.8362   0
  -3   2   2 42.7344 23.7685   0
   3  -2  -2 16.1730 24.2741   1
  -3   2   2 21.5423 28.0284   2
   3  -2  -2 44.3124 28.8284   5
  -3   2   1 683.607 41.1636   2
  -3   2   1 772.078 37.2301   0
   3  -2  -1 736.930 39.1527   5
   3  -2  -1 684.460 36.1069   1
   3  -2   0 12.8144 20.0183   1
  -3   2   0 27.7640 22.9785   0
   3  -2   0 9.73520 29.0520   5
  -3   2   0 20.7266 29.2171   2
  -3   2  -1 3230.54 66.8745   0
   3  -2   1 3274.70 69.3470   5
   3  -2   1 3263.57 61.3891   1
  -3   2  -1 3230.12 76.2625   2
  -3   2  -2 1996.63 54.6959   0
   3  -2   2 1960.59 55.9820   5
   3  -2   2 2050.78 47.9274   1
  -3   2  -2 1956.68 61.8796   2
  -3   2  -3 897.517 40.2516   0
   3  -2   3 1006.20 44.0882   5
  -3   2  -3 902.607 51.4397   4
   3  -2   3 946.595 33.3177   1
  -3   2  -3 850.655 46.2006   2
  -3   2  -4 3236.45 66.9346   0
  -3   2  -4 3454.53 82.2956   4
   3  -2   4 3250.87 68.3025   5
  -3   2  -4 3287.15 77.1274   2
  -3   2  -5 908.497 38.3916   0
   3  -2   5 943.333 44.2916   5
  -3   2  -5 866.685 50.5692   4
  -3   2  -5 920.885 48.0224   2
  -3   2  -6 1908.95 52.2755   0
   3  -2   6 2015.75 56.3758   5
  -3   2  -6 1982.72 67.7951   4
  -3   2  -6 1847.16 63.8822   2
  -3   2  -7 2144.62 54.7575   0
   3  -2   7 2181.52 58.0359   5
  -3   2  -7 2176.67 72.1706   4
  -3   2  -7 2038.77 68.7937   2
  -3   2  -8 62.1942 32.5169   2
   3  -2   8 19.7346 23.6796   5
  -3   2  -8 5.41509 32.7819   4
  -3   2  -8 34.5698 19.7317   0
  -3   2  -9 38.0937 30.9025   2
   3  -2   9 34.6063 26.6470   5
  -3   2  -9 8.48358 17.9457   0
  -3   2  -9 5.21869 33.1818   4
  -3   2 -10 116.329 38.2414   2
  -3   2 -10 167.173 22.5299   0
   3  -2  10 114.441 28.0944   5
  -3   2 -10 115.120 35.5726   4
  -3   2 -11 144.943 41.7908   2
  -3   2 -11 215.877 40.4025   4
  -3   2 -12 1721.86 75.6258   4
  -3   2 -12 1565.79 77.5876   2
  -3   2 -13 7855.43 156.009   2
  -3   2 -14 786.408 65.3880   2
  -3   2 -15 3.61924 45.3009   2
  -3   2 -16 601.215 64.0912   2
  -3   2 -17 51.8326 48.7649   2
  -3   2 -18 637.387 70.0784   2
  -3   2 -19 52.0499 54.7735   2
  -3   2 -20 6.06301 63.3880   2
  -3   2 -21-7.52663 68.6639   2
  -3   2 -22 220.580 71.9485   2
  -3   2 -23 81.7383 75.8080   2
   3  -1 -23 229.230 64.2887   2
   3  -1 -23 228.139 65.9374   1
   3  -1 -22 269.884 66.3369   2
   3  -1 -22 87.6747 56.9934   1
   3  -1 -21 114.249 58.9626   2
   3  -1 -21-110.774 55.6415   1
   3  -1 -20-90.5568 52.5567   1
   3  -1 -20 4.65097 53.6251   2
   3  -1 -19 290.401 57.1576   1
   3  -1 -18 254.894 55.8801   1
   3  -1 -17 2040.37 94.7543   1
   3  -1 -16 115.490 51.0302   1
   3  -1 -15 105.425 44.7303   1
   3  -1 -14 18.0063 42.0909   1
   3  -1 -13 61.4522 41.1513   1
   3  -1 -12 170.799 46.9516   1
   3  -1 -11 1454.79 68.9232   1
  -3   1  10 2294.62 54.9191   0
   3  -1 -10 2047.76 75.4122   1
  -3   1   9 2717.01 59.7482   0
   3  -1  -9 2730.40 79.5893   1
  -3   1   8 413.833 29.7812   0
   3  -1  -8 385.936 39.3495   1
  -3   1   7 2219.72 54.1803   0
   3  -1  -7 2217.21 68.2783   1
   3  -1  -6 24.7714 26.9443   1
  -3   1   6 31.9212 20.9569   0
   3  -1  -5 18.3434 25.1476   1
  -3   1   5 3.05810 19.2130   0
  -3   1   4 209.676 25.6036   0
   3  -1  -4 225.391 28.6816   1
  -3   1   3-1.84592 18.8437   0
   3  -1  -3 36.1817 22.1020   1
  -3   1   2 815.310 34.7837   2
   3  -1  -2 844.963 35.7117   1
  -3   1   2 879.407 37.5213   0
  -3   1   1 985.478 36.6044   2
   3  -1  -1 992.390 35.2458   1
  -3   1   1 1043.59 39.8589   0
  -3   1   0 783.859 34.0157   2
   3  -1   0 781.846 31.0629   1
  -3   1   0 838.470 35.2022   0
   3  -1   1 407.587 35.2873   5
  -3   1  -1 424.904 13.9197   3
   3  -1   1 416.736 23.6717   1
  -3   1  -1 465.103 31.8595   0
  -3   1  -1 360.956 28.6015   2
   3  -1   2 2777.58 63.0395   5
  -3   1  -2 2741.65 70.4097   4
  -3   1  -2 2627.01 35.7445   3
   3  -1   2 2662.50 44.3612   1
  -3   1  -2 2737.93 59.0579   0
  -3   1  -2 2668.58 59.3405   2
   3  -1   3 11340.9 117.915   5
  -3   1  -3 11596.7 137.749   4
  -3   1  -3 11257.3 81.9019   3
   3  -1   3 10968.1 80.7966   1
  -3   1  -3 11212.9 116.031   0
  -3   1  -3 11543.7 114.266   2
   3  -1   4 6187.78 54.5919   1
   3  -1   4 6344.08 88.5140   5
  -3   1  -4 6086.08 102.498   4
  -3   1  -4 6100.66 67.0157   3
  -3   1  -4 6307.65 87.4247   0
  -3   1  -4 6417.54 88.5458   2
  -3   1  -5 41.1628 23.2018   2
   3  -1   5 63.7357 22.8145   5
  -3   1  -5 54.6647 33.3591   4
  -3   1  -5 85.7094 21.4531   0
  -3   1  -5 60.0003 17.0651   3
  -3   1  -6 498.436 41.6365   4
   3  -1   6 528.627 31.9321   5
  -3   1  -6 541.136 28.2945   3
  -3   1  -6 585.056 33.3457   0
  -3   1  -6 520.430 35.2678   2
  -3   1  -7 97.0599 25.9057   2
  -3   1  -7 82.0820 31.4181   4
  -3   1  -7 98.8255 21.2442   0
  -3   1  -7 118.247 20.7192   3
   3  -1   7 90.5221 23.9962   5
   3  -1   8 3217.98 65.0797   5
  -3   1  -8 3421.91 86.0437   4
  -3   1  -8 3382.35 67.7016   3
  -3   1  -8 3136.34 63.1727   0
  -3   1  -8 3323.00 77.6267   2
   3  -1   9 1096.91 41.2267   5
  -3   1  -9 1196.97 45.3399   3
  -3   1  -9 1055.45 53.4008   2
  -3   1  -9 1036.77 38.9824   0
  -3   1 -10 65.3302 19.3535   0
  -3   1 -10 27.9352 31.3275   2
   3  -1  10 28.8264 23.3251   5
  -3   1 -10 85.4693 26.4061   3
  -3   1 -11 431.304 27.9796   0
   3  -1  11 458.801 31.8220   5
  -3   1 -11 426.726 37.3615   3
  -3   1 -11 422.864 45.0668   2
   3  -1  12 6837.11 92.4779   5
  -3   1 -12 7225.30 119.639   3
  -3   1 -12 6785.15 130.189   2
  -3   1 -13 5132.76 107.905   3
  -3   1 -13 5040.54 114.795   2
  -3   1 -14 1459.82 67.0446   3
  -3   1 -14 1727.00 77.5348   2
  -3   1 -15 98.1799 40.2928   2
  -3   1 -15 12.3499 34.6621   3
  -3   1 -16 21.4097 37.8607   2
  -3   1 -16 68.3824 38.2642   3
  -3   1 -17-23.6575 42.7440   2
  -3   1 -17 10.6551 37.6461   3
  -3   1 -18 236.020 49.5967   2
  -3   1 -18 263.359 47.9233   3
  -3   1 -19 55.5592 47.9508   2
  -3   1 -19 147.176 43.2120   3
  -3   1 -20 32.7173 51.9351   2
  -3   1 -20 145.412 43.8648   3
  -3   1 -21 202.262 54.6552   2
  -3   1 -21 197.542 49.5168   3
  -3   1 -22 526.860 57.4363   3
   3   0 -23 117.007 65.1942   2
   3   0 -23 13.8775 64.8154   1
   3   0 -22 56.1391 60.6757   2
   3   0 -22 166.552 65.6416   1
   3   0 -21-13.2648 56.3678   2
   3   0 -21 221.119 62.5093   1
   3   0 -20 708.171 74.6432   1
   3   0 -20 557.846 73.6407   2
   3   0 -19 305.182 55.7554   2
   3   0 -19 237.728 60.4726   1
   3   0 -18 7.56682 51.2242   2
   3   0 -18-134.856 47.3721   1
   3   0 -17 37.9859 49.2125   2
   3   0 -17-58.8490 53.5571   1
   3   0 -16 802.065 70.5118   1
   3   0 -16 788.513 71.5180   2
   3   0 -15 39.0211 45.6227   1
   3   0 -15-21.9912 40.4518   2
   3   0 -14 434.991 54.5515   1
   3   0 -13-128.089 41.9161   1
   3   0 -12 115.223 44.8862   1
   3   0 -11 75.7350 41.2815   1
  -3   0  10 305.686 24.3815   0
   3   0 -10 210.591 41.0702   1
   3   0  -9 157.760 40.5273   1
  -3   0   9 148.540 20.3526   0
   3   0  -8 590.168 48.0417   1
  -3   0   8 692.822 31.9354   0
   3   0  -7 10609.1 136.566   1
  -3   0   7 10414.5 106.838   0
   3   0  -6 9394.42 123.928   1
  -3   0   6 9272.30 101.697   0
   3   0  -5 835.101 45.3106   1
  -3   0   5 913.508 36.1827   0
   3   0  -4 362.449 33.2129   1
  -3   0   4 431.940 28.5472   0
   3   0  -3 912.568 39.7549   1
  -3   0   3 960.783 37.7952   0
  -3   0   2 121.533 24.1563   0
   3   0  -2 130.076 24.2841   1
  -3   0   1 50.8577 22.3281   0
   3   0  -1 24.3275 19.9307   1
  -3   0   1 37.8673 11.4078   3
   3   0   0 121.885 17.9966   1
  -3   0   0 100.357 12.1690   3
  -3   0   0 85.7256 22.1528   0
  -3   0  -1 136.800 14.9427   2
   3   0   1 153.646 17.3856   1
  -3   0  -1 172.323 32.0574   4
  -3   0  -1 183.255 14.9869   3
  -3   0  -1 187.852 26.7683   0
  -3   0  -2 3307.84 71.0318   4
  -3   0  -2 3293.25 45.6002   3
   3   0   2 3329.48 45.8765   1
  -3   0  -2 3363.90 63.7395   0
  -3   0  -2 3131.71 41.5844   2
  -3   0  -3 3453.64 73.7036   4
  -3   0  -3 3427.93 49.5132   3
  -3   0  -3 3503.27 66.0089   0
   3   0   3 3511.28 42.9497   1
  -3   0  -3 3598.63 49.7524   2
   3   0   4 10824.4 109.044   5
  -3   0  -4 10869.2 128.263   4
  -3   0  -4 10565.8 90.8794   3
  -3   0  -4 11141.5 113.373   0
   3   0   4 10600.6 64.0090   1
  -3   0  -4 10949.3 89.1490   2
   3   0   5 3232.04 61.7952   5
  -3   0  -5 3423.41 56.0742   3
  -3   0  -5 3345.69 76.3571   4
  -3   0  -5 3370.48 64.3658   0
  -3   0  -5 3237.14 54.1549   2
   3   0   6 1216.49 40.7294   5
  -3   0  -6 1165.68 51.5672   4
  -3   0  -6 1174.27 37.3253   3
  -3   0  -6 1218.46 40.4103   0
  -3   0  -6 1114.61 35.8208   2
   3   0   7 396.458 27.0601   5
  -3   0  -7 466.981 28.8861   3
  -3   0  -7 510.294 30.1509   0
  -3   0  -7 398.081 28.8817   2
   3   0   8 447.362 27.7463   5
  -3   0  -8 492.482 29.5553   3
  -3   0  -8 534.309 30.9501   0
  -3   0  -8 484.249 31.7867   2
  -3   0  -9 2169.47 54.3769   0
  -3   0  -9 2121.11 54.9192   3
   3   0   9 2220.97 51.4735   5
  -3   0  -9 2206.73 58.6496   2
  -3   0 -10 362.849 29.1736   3
   3   0  10 319.053 26.8096   5
  -3   0 -10 389.481 26.7263   0
  -3   0 -10 350.385 33.8742   2
   3   0  11 597.078 30.9004   5
  -3   0 -11 598.003 37.2296   3
  -3   0 -11 539.996 30.1279   0
  -3   0 -11 647.600 43.5856   2
   3   0  12 1384.33 41.2534   5
  -3   0 -12 1264.50 52.9455   3
  -3   0 -12 1293.11 55.2497   2
  -3   0 -13 972.419 53.7021   3
  -3   0 -13 1016.28 54.7766   2
  -3   0 -14 6502.87 116.174   3
  -3   0 -14 6955.93 125.147   2
  -3   0 -15 243.013 43.8989   2
  -3   0 -15 232.853 40.8564   3
  -3   0 -16 123.206 42.4321   2
  -3   0 -16 89.9305 39.3630   3
  -3   0 -17 1323.70 69.5349   3
  -3   0 -17 1417.63 73.1859   2
  -3   0 -18 151.382 40.9044   3
  -3   0 -19-28.8286 38.8996   3
  -3   0 -20 148.502 38.3725   3
  -3   0 -21 40.2884 44.3738   3
  -3   0 -22-113.809 49.0574   3
  -3   0 -23 182.759 50.0551   3
   3   1 -23 169.900 68.4333   1
   3   1 -22 227.193 68.9613   2
   3   1 -22-39.6216 62.7825   1
   3   1 -21 113.983 62.6684   2
   3   1 -21 117.109 58.5270   1
   3   1 -20 66.9568 57.6295   2
   3   1 -20 94.0345 53.2235   1
   3   1 -19-7.30440 55.1041   2
   3   1 -19 108.403 56.5545   1
   3   1 -18 37.5977 56.2741   2
   3   1 -18 127.145 56.8198   1
   3   1 -17 1639.45 88.7437   1
   3   1 -17 1587.91 88.8642   2
   3   1 -16 474.257 67.3720   1
   3   1 -16 505.070 60.0842   2
   3   1 -15 27.9681 43.6590   2
   3   1 -15 58.0328 50.6755   1
   3   1 -14 10.9368 39.4039   2
   3   1 -14 18.0846 45.3646   1
   3   1 -13 472.555 54.9141   1
   3   1 -13 318.209 45.2930   2
   3   1 -12 74.1941 37.3686   2
   3   1 -12 76.9467 43.4654   1
   3   1 -11 73.8246 35.5537   2
   3   1 -11 47.2220 41.7259   1
   3   1 -10 430.484 50.0470   1
   3   1 -10 375.617 39.7443   2
   3   1  -9 420.812 46.9227   1
  -3  -1   9 399.178 26.3924   0
   3   1  -9 369.518 38.3327   2
  -3  -1   8 2920.73 59.0462   0
   3   1  -8 2942.27 82.4865   1
   3   1  -8 2805.81 67.6638   2
   3   1  -7 72.0790 26.9201   2
   3   1  -7 80.4028 38.3718   1
  -3  -1   7 48.7237 19.0596   0
  -3  -1   6 4829.52 74.3009   0
   3   1  -6 4842.76 93.8159   1
   3   1  -6 4695.54 75.2792   2
  -3  -1   5 4041.54 68.0790   0
   3   1  -5 4168.47 82.9629   1
   3   1  -5 4200.45 66.0102   2
  -3  -1   4 4291.36 69.7185   0
   3   1  -4 4253.28 79.4540   1
   3   1  -4 4197.35 60.4089   2
  -3  -1   3 2346.72 52.5916   0
   3   1  -3 2306.01 58.0983   1
   3   1  -3 2272.90 41.2063   2
  -3  -1   2 247.356 25.6358   0
   3   1  -2 235.108 27.6653   1
   3   1  -2 208.696 16.6372   2
  -3  -1   1 4898.37 73.9285   0
   3   1  -1 4960.02 73.7240   1
   3   1  -1 4684.98 41.7484   2
  -3  -1   0 1908.36 48.6843   0
   3   1   0 1859.31 46.3273   1
  -3  -1  -1 25.9042 25.2607   4
   3   1   1 87.7849 21.1632   1
  -3  -1  -1 52.1367 22.5949   0
  -3  -1  -1 27.0916 23.2096   3
  -3  -1  -2 19952.8 154.564   4
  -3  -1  -2 19793.8 146.262   0
  -3  -1  -2 20033.3 134.177   3
   3   1   2 20119.6 120.333   1
  -3  -1  -3 9886.11 113.111   4
  -3  -1  -3 9689.94 96.0334   3
  -3  -1  -3 9795.23 104.008   0
   3   1   3 10090.2 79.8442   1
  -3  -1  -4 9332.34 102.034   0
  -3  -1  -4 9390.17 96.0351   3
  -3  -1  -4 9568.07 113.418   4
   3   1   4 9466.10 71.3349   1
  -3  -1  -5 242.011 33.6718   4
  -3  -1  -5 242.937 26.1399   0
  -3  -1  -5 271.918 26.2074   3
   3   1   5 237.654 15.0576   1
   3   1   6 754.935 33.1389   5
  -3  -1  -6 740.163 32.9861   0
  -3  -1  -6 711.491 33.4842   3
  -3  -1  -6 810.663 24.3255   2
   3   1   7 439.739 26.7267   5
  -3  -1  -7 422.292 27.9817   0
  -3  -1  -7 424.682 29.0202   3
  -3  -1  -7 464.428 22.4555   2
  -3  -1  -8 163.636 21.6438   2
   3   1   8 158.758 21.1654   5
  -3  -1  -8 159.937 24.6690   3
  -3  -1  -8 184.491 21.6474   0
   3   1   9 1550.24 41.1960   5
  -3  -1  -9 1570.90 45.6166   0
  -3  -1  -9 1553.92 50.2976   3
  -3  -1  -9 1514.05 45.1226   2
  -3  -1 -10 30.7514 24.6695   2
  -3  -1 -10 98.8648 20.4091   0
   3   1  10 71.1905 17.8653   5
  -3  -1 -10 71.6793 24.6382   3
   3   1  11 422.833 25.6814   5
  -3  -1 -11 409.467 27.0425   0
  -3  -1 -11 468.591 37.2561   3
  -3  -1 -11 474.729 34.4402   2
  -3  -1 -12 1629.16 47.4494   0
  -3  -1 -12 1612.40 58.2249   3
  -3  -1 -12 1614.77 57.3999   2
  -3  -1 -13 12880.0 152.819   3
  -3  -1 -14 800.167 53.7470   3
  -3  -1 -15 426.546 44.2302   3
  -3  -1 -16 215.181 40.4208   3
  -3  -1 -17 238.604 42.9713   3
  -3  -1 -18 201.286 40.3385   3
  -3  -1 -19 285.077 41.2794   3
  -3  -1 -20 135.160 47.2660   3
  -3  -1 -21-17.0131 41.6685   3
  -3  -1 -22 415.063 53.9870   3
  -3  -1 -23-15.8053 50.2485   3
  -3  -1 -24-5.91281 51.1584   3
   3   2 -22-215.534 76.4088   2
   3   2 -22-3.69593 67.0406   1
   3   2 -21-143.210 71.9587   2
   3   2 -21 232.611 70.1982   1
   3   2 -20-48.5607 62.2620   2
   3   2 -20 60.5517 57.7255   1
   3   2 -19 168.176 61.7521   2
   3   2 -19 321.304 66.4771   1
   3   2 -18 104.833 59.3448   2
   3   2 -18 39.9289 60.4185   1
   3   2 -17 578.724 67.9162   1
   3   2 -17 583.265 68.3766   2
   3   2 -16 514.179 68.1266   1
   3   2 -16 554.878 69.5996   2
   3   2 -15 1801.31 91.9219   1
   3   2 -15 1833.62 86.4589   2
   3   2 -14-109.993 45.5745   2
   3   2 -14-25.0003 51.4361   1
   3   2 -13-71.6582 43.1823   2
   3   2 -13 27.2055 45.5013   1
   3   2 -12 341.209 50.6936   2
   3   2 -12 378.549 54.0987   1
   3   2 -11 225.448 44.3520   2
   3   2 -11 209.230 48.3342   1
   3   2 -10 55.2439 34.2151   2
   3   2 -10 18.0477 43.4379   1
   3   2  -9 274.508 36.6342   2
  -3  -2   9 376.689 25.2859   0
   3   2  -9 421.996 49.7150   1
  -3  -2   8 327.533 25.8759   0
   3   2  -8 332.717 44.6959   1
   3   2  -8 329.342 38.7887   2
  -3  -2   7 968.292 37.2188   0
   3   2  -7 1075.20 59.5580   1
   3   2  -7 1022.45 48.5905   2
  -3  -2   6 13495.9 121.900   0
   3   2  -6 13529.8 154.717   1
   3   2  -6 12598.3 129.535   2
  -3  -2   5 3535.96 64.5892   0
   3   2  -5 3735.83 83.5774   1
   3   2  -5 3403.79 66.7509   2
   3   2  -4 724.159 43.7064   1
  -3  -2   4 693.112 33.2265   0
   3   2  -4 789.637 35.2137   2
  -3  -2   3 694.063 32.2301   0
   3   2  -3 615.436 39.8160   1
   3   2  -3 660.320 29.2300   2
   3   2  -2 36.0303 14.8072   2
  -3  -2   2 15.7181 20.3227   0
   3   2  -2 27.2471 26.9523   1
  -3  -2   1 1059.13 38.8213   0
   3   2  -1 1032.25 43.4408   1
   3   2  -1 1028.54 28.2403   2
   3   2   0 2998.80 61.4909   1
  -3  -2  -1 104.807 23.3658   4
   3   2   1 86.4032 23.1908   1
  -3  -2  -2 3791.35 66.6128   4
  -3  -2  -2 3870.90 72.3658   3
   3   2   2 3902.75 63.3632   1
  -3  -2  -3 1184.57 41.7324   4
   3   2   3 1205.43 38.1919   1
  -3  -2  -3 1185.65 46.2135   3
  -3  -2  -4 8184.31 100.488   4
  -3  -2  -4 8157.29 105.155   3
   3   2   4 8031.79 83.7022   1
  -3  -2  -5 1239.77 47.6600   3
   3   2   5 1167.32 33.4116   1
  -3  -2  -6 607.013 38.3925   3
   3   2   6 602.930 24.8350   1
  -3  -2  -7 209.713 30.3898   3
   3   2   8 85.3183 16.9368   5
  -3  -2  -8 90.0971 27.1872   3
   3   2   9 5.64780 16.6015   5
  -3  -2  -9-5.63609 24.4097   3
  -3  -2 -10 88.5686 20.3096   0
  -3  -2 -10 95.1348 26.6734   3
  -3  -2 -11-0.15406 16.7220   0
  -3  -2 -11 20.5898 26.4700   3
  -3  -2 -12 25.1309 20.0463   0
  -3  -2 -12 10.5181 28.3021   3
  -3  -2 -13 5349.37 85.4404   0
  -3  -2 -13 5212.85 103.787   3
  -3  -2 -14 964.833 57.8655   3
  -3  -2 -15 1497.57 64.7072   3
  -3  -2 -16 168.042 41.0000   3
  -3  -2 -17 61.2712 36.1005   3
  -3  -2 -18 41.3434 33.4989   3
  -3  -2 -19 84.2547 35.0234   3
  -3  -2 -20 28.2953 35.1641   3
  -3  -2 -21 57.7265 39.6799   3
  -3  -2 -22 9.97598 40.5668   3
  -3  -2 -23 110.142 46.1331   3
  -3  -2 -24-11.7842 50.8071   3
   3   3 -21 103.176 77.6974   2
   3   3 -21-9.28193 66.6409   1
   3   3 -20 70.6876 72.2235   2
   3   3 -20-151.109 64.3631   1
   3   3 -19 61.7978 67.0470   2
   3   3 -19 97.7235 55.1607   1
   3   3 -18-12.3574 60.9479   2
   3   3 -18 153.963 61.0690   1
   3   3 -17 19.9383 53.0401   2
   3   3 -17 107.393 57.1068   1
   3   3 -16 159.298 61.6391   2
   3   3 -16 317.687 59.9040   1
   3   3 -15-13.1046 57.3518   2
   3   3 -15 84.3375 52.7474   1
   3   3 -14-5.21240 46.4311   2
   3   3 -14 65.4876 50.9707   1
   3   3 -13 884.648 66.8103   1
   3   3 -13 734.603 62.2079   2
   3   3 -12 1103.69 73.1778   1
   3   3 -12 906.736 64.1039   2
   3   3 -11 148.138 41.6353   2
   3   3 -11 164.343 48.5682   1
   3   3 -10 25.0313 38.0756   2
   3   3 -10 28.7229 43.4246   1
   3   3  -9 74.2633 35.1482   2
   3   3  -9 61.9808 42.9896   1
   3   3  -8-3.74639 27.4983   2
  -3  -3   8 41.5410 19.0611   0
   3   3  -8-3.86221 39.3596   1
   3   3  -7 1550.02 67.7715   1
   3   3  -7 1598.53 61.1256   2
   3   3  -6 5.57460 23.3796   2
   3   3  -6 31.4931 37.2143   1
   3   3  -5 1567.22 65.8635   1
   3   3  -5 1593.35 54.6240   2
   3   3  -4 8188.48 121.598   1
   3   3  -4 8128.66 109.713   2
   3   3  -3 1911.34 63.0234   1
   3   3  -3 1858.66 54.5886   2
   3   3  -2 123.404 23.3906   2
   3   3  -2 117.187 33.3852   1
   3   3  -1 3337.17 74.7353   1
   3   3   0 87.7999 29.2269   1
   3   3   1 38.1463 27.4387   1
  -3  -3  -1 42.6751 17.9169   4
  -3  -3  -2 106.117 21.4278   4
   3   3   2 146.847 28.8724   1
  -3  -3  -3 12971.0 115.594   4
  -3  -3  -3 13160.2 147.239   3
   3   3   3 12875.2 127.544   1
  -3  -3  -4 153.723 34.3475   3
   3   3   4 187.592 29.3304   1
   3   3   5 30.1523 21.9625   1
  -3  -3  -5-2.94807 32.4333   3
   3   3   6-61.7515 18.7331   1
  -3  -3  -6-7.86431 28.3607   3
  -3  -3  -7 1388.72 58.2949   3
   3   3   7 1442.25 43.6802   1
  -3  -3  -8 110.451 33.6862   3
   3   3   8 70.2034 20.1101   1
  -3  -3  -9 424.124 43.4654   3
  -3  -3 -10 19.1958 30.1663   3
  -3  -3 -11 23.0778 32.3270   3
  -3  -3 -12 1217.24 57.3552   3
  -3  -3 -13 13230.2 167.333   3
  -3  -3 -14 106.924 38.7397   3
  -3  -3 -15 113.704 38.3695   3
  -3  -3 -16 23.9645 35.5143   3
  -3  -3 -17 1121.57 62.4783   3
  -3  -3 -18-23.6149 32.7673   3
  -3  -3 -19 184.913 41.2221   3
  -3  -3 -20 332.369 51.1391   3
  -3  -3 -21 5.76348 36.9536   3
  -3  -3 -22 9.56787 38.2500   3
  -3  -3 -23 36.9343 40.9456   3
   3   4 -19 74.0650 74.6028   2
   3   4 -19 87.3797 63.4878   1
   3   4 -18 82.2791 67.0329   2
   3   4 -18 160.449 54.6083   1
   3   4 -17 346.148 64.3942   2
   3   4 -17 319.583 63.4203   1
   3   4 -16 136.736 58.5736   2
   3   4 -16 112.757 54.4934   1
   3   4 -15 98.9060 53.3425   2
   3   4 -15 214.365 55.2178   1
   3   4 -14 326.546 53.9952   2
   3   4 -14 477.368 62.9806   1
   3   4 -13 42.1282 45.2033   2
   3   4 -13 10.5906 50.8687   1
   3   4 -12 201.212 45.7344   2
   3   4 -12 186.027 51.3576   1
   3   4 -11 738.821 62.6421   1
   3   4 -11 828.805 62.4791   2
   3   4 -10 275.641 46.3521   2
   3   4 -10 174.956 48.2998   1
   3   4  -9 526.169 56.2090   1
   3   4  -9 708.761 58.9672   2
   3   4  -8 235.515 42.7515   2
   3   4  -8 253.894 48.1684   1
   3   4  -7-84.5508 33.7723   2
   3   4  -7 15.9594 45.5754   1
   3   4  -6 283.360 42.5625   2
   3   4  -6 416.182 51.1989   1
   3   4  -5 1937.87 73.4532   1
   3   4  -5 1789.71 67.7062   2
   3   4  -4 3665.92 93.4471   1
   3   4  -4 3582.39 85.5518   2
   3   4  -3 232.317 44.3976   1
   3   4  -2 2563.76 77.6959   1
   3   4  -1 579.175 46.6650   1
   3   4   0 815.747 51.1158   1
   3   4   1 208.592 36.0049   1
   3   4   2 1151.92 53.7167   1
   3   4   3 328.592 35.7563   1
  -3  -4  -4 679.224 49.9580   3
   3   4   4 709.585 42.8952   1
   3   4   5 72.1068 28.9323   1
  -3  -4  -5 88.3813 36.5244   3
   3   4   6 71.7340 25.3048   1
  -3  -4  -6 73.5675 35.5387   3
  -3  -4  -7 668.778 51.2995   3
   3   4   7 614.099 39.9544   1
   3   4   8 196.810 28.1560   1
  -3  -4  -8 238.163 41.5438   3
  -3  -4  -9 0.97477 36.5901   3
  -3  -4 -10 1529.84 68.7546   3
  -3  -4 -11 423.623 48.8482   3
  -3  -4 -12 4599.46 110.170   3
  -3  -4 -13 123.760 45.9089   3
  -3  -4 -14 6710.59 132.995   3
  -3  -4 -15 12.0592 37.3006   3
  -3  -4 -16 73.3671 35.2621   3
  -3  -4 -17 10.3210 35.6013   3
  -3  -4 -18 317.710 49.7139   3
  -3  -4 -19 31.7779 38.6447   3
  -3  -4 -20 27.3036 39.4474   3
  -3  -4 -21-9.89196 43.8716   3
  -3  -4 -22-4.74860 46.2371   3
  -3  -4 -23-16.8010 43.4283   3
   3   5 -18 39.5819 79.5912   2
   3   5 -17-53.0147 76.9531   2
   3   5 -17 33.9271 58.3860   1
   3   5 -16-108.607 68.7455   2
   3   5 -16 40.5499 55.7690   1
   3   5 -15-2.16378 65.0064   2
   3   5 -15 15.7336 52.6743   1
   3   5 -14-168.242 57.9829   2
   3   5 -14-15.9020 53.8959   1
   3   5 -13-119.227 57.1609   2
   3   5 -13 114.372 55.3139   1
   3   5 -12 1146.26 77.3633   1
   3   5 -12 956.108 76.1563   2
   3   5 -11-94.7543 50.0286   2
   3   5 -11 160.697 55.0024   1
   3   5 -10 64.8111 43.4457   2
   3   5 -10 64.0390 47.5934   1
   3   5  -9 16.6860 47.6929   2
   3   5  -9 36.0082 48.9888   1
   3   5  -8-1.01818 45.3076   1
   3   5  -7 161.318 50.2009   1
   3   5  -6 727.507 62.6456   1
   3   5  -5 850.031 65.1068   1
   3   5  -4 1057.35 66.7171   1
   3   5  -3 1791.13 77.9223   1
   3   5  -2 3363.66 97.3590   1
   3   5  -1 76.9174 46.2569   1
   3   5   0 5076.21 113.690   1
   3   5   1 134.397 43.4069   1
   3   5   2 1815.15 71.0474   1
   3   5   3 45.9343 34.6189   1
   3   5   4 223.017 37.9574   1
   3   5   5 331.605 39.3244   1
  -3  -5  -5 265.991 44.9814   3
   3   5   6 16.6634 31.7743   1
  -3  -5  -6 87.6788 42.0615   3
  -3  -5  -7 453.162 53.4423   3
   3   5   7 424.543 40.3981   1
  -3  -5  -8 341.351 48.2752   3
   3   5   8 358.867 37.5158   1
  -3  -5  -9 60.2892 48.0722   3
  -3  -5 -10 273.637 53.5498   3
  -3  -5 -11 15.5987 42.4036   3
  -3  -5 -12-15.6567 47.7109   3
  -3  -5 -13 4750.93 124.241   3
  -3  -5 -14 1072.26 75.4027   3
  -3  -5 -15-47.9706 45.0780   3
  -3  -5 -16 189.494 46.5739   3
  -3  -5 -17 171.689 43.8076   3
  -3  -5 -18 169.711 46.3552   3
  -3  -5 -19 68.4635 40.5865   3
  -3  -5 -20 170.971 48.4444   3
  -3  -5 -21-41.9439 43.2670   3
  -3  -5 -22-76.1449 50.2060   3
   3   6 -14 206.482 58.6181   1
   3   6 -13 160.889 58.6649   1
   3   6 -12 105.084 51.8881   1
   3   6 -11 30.9528 50.8243   1
   3   6 -10-72.3211 47.2086   1
   3   6  -9-14.6615 49.5645   1
   3   6  -8 18.7142 46.0633   1
   3   6  -7 25.2517 45.8523   1
   3   6  -6 9.26312 47.6458   1
   3   6  -5-1.99157 49.0627   1
   3   6  -4 1038.87 74.9514   1
   3   6  -3 2420.94 94.3531   1
   3   6  -2 226.856 56.3126   1
   3   6  -1 3445.79 108.228   1
   3   6   0-37.1818 51.6666   1
   3   6   1 78.0951 43.6252   1
   3   6   2 134.347 44.9305   1
   3   6   3 19.5226 37.3745   1
   3   6   4 65.6244 36.3355   1
   3   6   5 4.77712 37.2718   1
  -3  -6  -5 28.3709 44.0379   3
   3   6   6 68.6818 36.0714   1
  -3  -6  -6 32.4511 42.6006   3
   3   6   7 185.889 36.6070   1
  -3  -6  -7 225.461 49.3387   3
   3   6   8 88.4693 34.9739   1
  -3  -6  -8 150.676 51.1026   3
  -3  -6  -9 2050.80 93.2001   3
  -3  -6 -10-77.3289 53.8720   3
  -3  -6 -11 96.3116 56.5452   3
  -3  -6 -12 1754.74 91.9596   3
  -3  -6 -13 2486.24 102.888   3
  -3  -6 -14 278.703 60.2902   3
  -3  -6 -15 124.624 54.8411   3
  -3  -6 -16 13.6884 50.2644   3
  -3  -6 -17 220.030 49.1377   3
  -3  -6 -18-151.667 49.0050   3
  -3  -6 -19 74.3496 48.2393   3
  -3  -6 -20 17.5836 54.1283   3
  -3  -6 -21 91.0092 52.3899   3
   3   7 -11 29.5442 59.9533   1
   3   7 -10-94.6725 57.6557   1
   3   7  -9 66.9964 59.4951   1
   3   7  -8-30.0798 54.7759   1
   3   7  -7 16.9876 50.6837   1
   3   7  -6-52.2950 52.5791   1
   3   7  -5 277.694 60.5058   1
   3   7  -4 89.5266 53.8741   1
   3   7  -3 515.745 66.2776   1
   3   7  -2 748.110 74.1564   1
   3   7  -1 1609.87 88.7229   1
   3   7   0 512.230 57.0231   1
   3   7   1 204.107 55.8875   1
   3   7   2-91.9977 44.0342   1
   3   7   3 128.451 51.7160   1
   3   7   4-9.87592 39.7037   1
   3   7   5 407.644 54.6034   1
  -3  -7  -5 337.596 55.5473   3
   3   7   6-46.0938 38.6855   1
  -3  -7  -6-33.6115 49.0516   3
   3   7   7-21.3808 38.4684   1
  -3  -7  -7 8.78913 50.1173   3
   3   7   8 18.6895 39.6968   1
  -3  -7  -8 38.7061 52.2725   3
  -3  -7  -9-3.21314 50.9590   3
  -3  -7 -10 1.31079 52.1384   3
  -3  -7 -11 326.740 63.9722   3
  -3  -7 -12-11.3690 54.2034   3
  -3  -7 -13 88.8750 52.0963   3
  -3  -7 -14 82.4811 46.4143   3
  -3  -7 -15 60.2963 50.9271   3
  -3  -7 -16 2.41629 55.1174   3
  -3  -7 -17-40.1008 51.4801   3
  -3  -7 -18 90.0421 58.0149   3
  -3  -7 -19-57.5446 57.1979   3
   3   8  -7 130.627 60.1670   1
   3   8  -6-54.8636 58.7620   1
   3   8  -5 92.6565 58.8482   1
   3   8  -4 75.3077 59.2929   1
   3   8  -3 437.508 67.6852   1
   3   8  -2 405.336 67.2293   1
   3   8  -1 565.086 70.9564   1
   3   8   0 256.505 66.4475   1
   3   8   1 92.6835 50.5021   1
   3   8   2-60.7185 49.1427   1
   3   8   3 169.196 50.9225   1
   3   8   4 53.3287 50.6079   1
   3   8   5-155.388 48.9880   1
  -3  -8  -5 112.959 58.3105   3
   3   8   6 22.3478 47.2035   1
  -3  -8  -6-57.2898 49.0549   3
   3   8   7 44.5238 47.8998   1
  -3  -8  -7 115.691 58.3634   3
  -3  -8  -8 19.9729 54.4441   3
  -3  -8  -9 753.345 74.0373   3
  -3  -8 -10 995.165 87.7917   3
  -3  -8 -11 293.068 63.4111   3
  -3  -8 -12 50.7577 54.7316   3
  -3  -8 -13 221.754 64.5467   3
  -3  -8 -14-63.2780 59.4084   3
  -3  -8 -15 64.2173 54.1932   3
   3   9   1 87.8777 66.1472   1
   3   9   2 75.4003 58.5794   1
   3   9   3-139.533 60.0078   1
   3   9   4 112.431 58.9422   1
  -3  -9  -4 45.7319 64.8075   3
   3   9   5-59.3733 57.1555   1
  -3  -9  -5-13.5758 68.3282   3
   3   9   6 43.3129 57.7235   1
  -3  -9  -6 29.6018 61.9244   3
  -3  -9  -7-57.9171 64.5614   3
  -3  -9  -8-41.4788 67.8177   3
  -3  -9  -9 14.0389 58.1658   3
   4  -8  -6-14.2935 62.5162   1
   4  -7 -11-136.531 70.3426   1
   4  -7 -10-88.1836 64.5490   1
  -4   7  10-155.754 60.3801   2
  -4   7   9 236.074 64.7735   2
   4  -7  -8-134.262 59.7912   1
  -4   7   8-12.8921 56.7317   2
   4  -7  -7 24.4367 58.2552   1
  -4   7   7 21.2040 55.8767   2
   4  -7  -6-40.0628 56.3240   1
  -4   7   6 22.9934 57.5627   2
   4  -7  -5 130.028 55.1746   1
  -4   7   5 228.711 65.9923   2
  -4   7   4 69.5324 64.7429   2
   4  -7  -3 23.0613 32.6072   5
  -4   7   3 156.394 66.6511   2
   4  -7  -2 3.81063 34.9779   5
  -4   7   2-84.9128 66.3697   2
   4  -7  -1 59.4481 35.9853   5
  -4   7   1 84.3874 57.9672   2
  -4   7   0 100.686 58.4958   2
  -4   7  -1 2.83642 59.6618   2
  -4   7  -2 176.610 60.5250   2
  -4   7  -3 238.876 64.2856   2
  -4   7  -4 80.4649 66.6669   2
  -4   7  -5 241.777 71.1265   2
  -4   7  -6-107.369 71.9687   2
  -4   7  -7-158.956 75.2139   2
   4  -6 -15 66.5894 68.8491   1
   4  -6 -14-158.838 64.3714   1
   4  -6 -13-214.335 60.5765   1
   4  -6 -12 245.698 61.9636   1
   4  -6 -11-115.180 59.4848   1
  -4   6  10 53.9739 52.4086   2
   4  -6  -9 58.8996 53.2719   1
  -4   6   9-81.0496 49.7774   2
   4  -6  -8-21.5332 50.9446   1
  -4   6   8 135.444 53.2987   2
   4  -6  -7 111.191 50.4494   1
  -4   6   7 332.794 64.0571   2
   4  -6  -6 79.9012 47.8465   1
  -4   6   6 37.5980 54.9452   2
   4  -6  -5 80.1673 47.0972   1
  -4   6   5 88.6881 58.9844   2
   4  -6  -5-23.7249 34.6315   5
  -4   6   4 1015.04 88.0578   2
   4  -6  -4 888.826 55.7171   5
   4  -6  -4 865.590 64.2424   1
  -4   6   3 1422.93 91.0860   2
   4  -6  -3 1323.01 60.5044   5
   4  -6  -2 48.3076 34.6382   5
  -4   6   2-108.644 54.1894   2
   4  -6  -1 13.3506 34.5264   5
  -4   6   1 51.3012 47.1725   2
   4  -6   0-1.29501 33.5933   5
  -4   6   0 117.242 47.5772   2
   4  -6   1 21.9929 33.4110   5
  -4   6  -1 28.2289 47.4751   2
  -4   6  -2 274.695 54.1442   2
   4  -6   2-3.58452 35.6954   5
   4  -6   3 21.3106 32.0882   5
  -4   6  -3-68.0178 52.8342   2
  -4   6  -4 64.2297 54.9696   2
  -4   6  -5 87.0615 58.7285   2
  -4   6  -6 249.956 65.3972   2
  -4   6  -7 21.6241 63.5822   2
  -4   6  -8-182.331 64.8141   2
  -4   6  -9-39.4947 64.4674   2
  -4   6 -10-85.2677 68.5789   2
  -4   6 -11 41.7127 75.0754   2
  -4   6 -12 110.678 78.7502   2
   4  -5 -17 11.8247 63.8252   1
   4  -5 -16 150.457 65.8625   1
   4  -5 -15-13.7074 58.4225   1
   4  -5 -14-49.6006 55.7805   1
   4  -5 -13 271.951 53.8910   1
   4  -5 -12 28.9098 50.4859   1
   4  -5 -11-160.518 53.9000   1
   4  -5 -10-76.1676 49.3326   1
   4  -5  -9 53.5471 48.2286   1
  -4   5   9 216.252 48.7587   2
   4  -5  -8 101.002 44.9207   1
  -4   5   8 139.279 46.0890   2
   4  -5  -7 34.9842 43.8628   1
  -4   5   7-11.4527 40.5815   2
   4  -5  -7 106.193 33.9314   5
   4  -5  -6-41.6024 42.5490   1
  -4   5   6-13.2269 41.2597   2
   4  -5  -6 25.3660 32.1573   5
   4  -5  -5-34.5987 42.7663   1
   4  -5  -5 71.6940 33.7392   5
  -4   5   5 66.0689 48.1786   2
   4  -5  -4 250.646 45.1092   1
  -4   5   4 406.460 59.1983   2
   4  -5  -4 422.382 45.1626   5
   4  -5  -3 41.8496 40.2848   1
   4  -5  -3 13.2821 31.7940   5
  -4   5   3 71.7282 54.1052   2
  -4   5   2 761.853 70.8474   2
   4  -5  -2 934.047 56.2742   5
  -4   5   1 0.94889 40.1981   2
   4  -5  -1 13.7698 38.2270   5
  -4   5   0 62.1896 42.9142   2
   4  -5   0-3.42005 33.5024   5
  -4   5  -1 259.892 50.0070   2
   4  -5   1 180.229 36.3674   5
   4  -5   2 4.77683 32.8634   5
  -4   5  -2 30.7252 45.3782   2
   4  -5   3 42.2118 33.7587   5
  -4   5  -3-5.24097 45.8334   2
   4  -5   4 67.9994 38.1969   5
  -4   5  -4-125.203 45.1402   2
   4  -5   5 360.969 45.8966   5
  -4   5  -5 410.405 58.2017   2
   4  -5   6 353.750 45.8654   5
  -4   5  -6 211.178 51.0213   2
  -4   5  -7 146.289 50.8116   2
  -4   5  -8-10.7894 52.9704   2
  -4   5  -9 61.6522 56.0740   2
  -4   5 -10 249.584 60.1603   2
  -4   5 -11-66.5329 62.9513   2
  -4   5 -11 173.720 53.6306   4
  -4   5 -12 141.936 65.3448   2
  -4   5 -13 183.751 67.0197   2
  -4   5 -14 97.1881 75.2682   2
   4  -4 -19 453.923 70.5566   1
   4  -4 -18 28.7281 61.2849   1
   4  -4 -17-131.606 60.1933   1
   4  -4 -16 136.422 52.8395   1
   4  -4 -15 170.796 52.4247   1
   4  -4 -14 170.724 49.4020   1
   4  -4 -13 109.980 48.4507   1
   4  -4 -12 928.872 70.7166   1
   4  -4 -11 600.452 57.4758   1
   4  -4 -10 140.354 44.2737   1
   4  -4 -10 184.139 38.2741   5
   4  -4  -9 153.771 43.7992   1
   4  -4  -9 168.154 38.8175   5
   4  -4  -8-169.247 39.5436   1
   4  -4  -8-19.4024 34.5998   5
  -4   4   7 1182.36 71.0669   2
   4  -4  -7 1203.83 59.1406   5
   4  -4  -7 1053.91 66.6918   1
   4  -4  -6 31.5457 38.6355   1
   4  -4  -6 120.162 35.7077   5
  -4   4   6 88.9565 46.2287   2
  -4   4   5 515.345 55.4776   2
   4  -4  -5 364.443 50.4422   1
   4  -4  -5 416.198 45.4953   5
   4  -4  -4 56.5765 40.5555   1
   4  -4  -4 144.569 41.4162   5
  -4   4   4 73.7790 52.9083   2
  -4   4   3 4313.38 116.835   2
   4  -4  -3 4348.41 96.8694   5
   4  -4  -3 4198.27 103.525   1
  -4   4   2 868.077 66.2416   2
   4  -4  -2 1031.41 56.9318   5
   4  -4  -2 974.717 58.0747   1
   4  -4  -1 50.4023 37.9058   5
  -4   4   1 46.7509 47.5910   2
  -4   4   0 4.44168 38.6397   2
   4  -4   0 38.5864 36.1415   5
   4  -4   1 591.713 47.5844   5
  -4   4  -1 547.103 56.6466   2
   4  -4   2 514.040 44.1906   5
  -4   4  -2 516.531 57.5645   2
   4  -4   3 8.29360 31.6540   5
  -4   4  -3-47.0774 46.2624   2
   4  -4   4 0.11568 34.9053   5
  -4   4  -4-76.0224 41.2568   2
  -4   4  -5-22.6406 40.8227   2
   4  -4   5 29.3676 35.2823   5
  -4   4  -6 78.9443 42.7864   2
   4  -4   6 108.973 37.0587   5
   4  -4   7 403.046 41.3779   5
  -4   4  -7 444.132 53.4687   2
   4  -4   8 352.455 38.8372   5
  -4   4  -8 369.526 47.1110   2
  -4   4  -8 302.797 54.3451   4
   4  -4   9 95.1954 34.8274   5
  -4   4  -9 101.601 45.3494   2
  -4   4  -9 32.3021 41.8922   4
  -4   4 -10 78.8677 50.8290   2
  -4   4 -10 191.721 43.2480   4
  -4   4 -11-73.9010 52.7116   2
  -4   4 -11 196.467 53.0283   4
  -4   4 -12-71.9722 52.9279   2
  -4   4 -12 26.9775 48.7673   4
  -4   4 -13 160.358 54.2145   4
  -4   4 -14 144.043 55.0734   4
  -4   4 -15 238.981 58.7080   4
  -4   4 -16 543.850 66.8708   4
  -4   4 -17-48.8230 71.0606   4
   4  -3 -20-129.777 60.5473   1
   4  -3 -19 247.428 62.3747   1
   4  -3 -18 84.8872 54.1007   1
   4  -3 -17 355.072 60.4208   1
   4  -3 -16 72.3287 48.8453   1
   4  -3 -15 52.3150 47.9799   1
   4  -3 -14-135.175 49.1576   1
   4  -3 -13 594.528 59.7140   1
   4  -3 -12 511.217 56.4586   1
   4  -3 -11 22.6403 41.0929   1
   4  -3 -10-28.3801 40.5427   1
   4  -3  -9 161.489 44.4084   1
   4  -3  -8 359.617 45.3485   1
   4  -3  -7 289.425 42.6525   1
   4  -3  -7 338.351 44.0019   5
   4  -3  -6 2.27208 32.5916   1
   4  -3  -6 32.2679 35.8200   5
  -4   3   6 5.07446 37.6217   2
   4  -3  -5 160.806 36.3399   5
   4  -3  -5 149.583 37.6019   1
  -4   3   5 146.088 40.1558   2
  -4   3   4 5206.63 109.890   2
   4  -3  -4 5142.77 104.302   5
   4  -3  -4 5241.56 109.548   1
  -4   3   3 5045.20 111.881   2
   4  -3  -3 5058.97 103.549   1
   4  -3  -3 5323.87 106.978   5
  -4   3   2 1005.64 66.4480   2
   4  -3  -2 1038.75 58.4496   5
   4  -3  -2 1148.23 54.8453   1
  -4   3   1 577.391 55.2483   2
   4  -3  -1 765.881 49.4472   5
   4  -3  -1 742.683 45.6314   1
  -4   3   0 856.437 51.0913   2
   4  -3   0 808.189 51.1949   5
   4  -3   1 357.787 39.2169   5
  -4   3  -1 382.306 44.3449   2
   4  -3   2 1158.47 55.6881   5
  -4   3  -2 1105.62 60.8053   2
   4  -3   3 12.5387 29.9299   5
  -4   3  -3 12.5368 35.6203   2
   4  -3   4 45.8175 36.8675   5
  -4   3  -4 23.1091 36.3641   2
   4  -3   5 392.333 40.0585   5
  -4   3  -5 348.150 46.2472   2
   4  -3   6 1031.42 54.7987   5
  -4   3  -6 996.613 63.9281   4
  -4   3  -6 1107.75 61.3020   2
  -4   3  -7 202.220 38.3014   2
   4  -3   7 79.3924 31.6497   5
  -4   3  -7 119.222 42.3253   4
  -4   3  -8 29.6613 37.6473   2
   4  -3   8-21.4404 33.7958   5
  -4   3  -8 63.3534 45.0162   4
  -4   3  -9 240.205 47.6981   4
  -4   3  -9 328.374 45.1850   2
   4  -3   9 225.673 34.3130   5
  -4   3 -10 143.689 50.4258   4
   4  -3  10 18.6651 32.5524   5
   4  -3  11 59.1919 30.0232   5
  -4   3 -11 66.5978 41.9192   4
  -4   3 -12-5.37686 42.2570   4
  -4   3 -13 66.2961 44.0154   4
  -4   3 -14-87.8130 49.3799   4
  -4   3 -15-197.544 54.4972   4
  -4   3 -16-34.1746 56.7913   4
  -4   3 -17-14.2582 58.1770   4
  -4   3 -18 64.9332 63.0126   4
  -4   3 -19 54.7330 70.0143   4
   4  -2 -20-159.330 63.9760   1
   4  -2 -19-142.730 58.4552   1
   4  -2 -18 49.5591 52.9057   1
   4  -2 -17-186.266 54.2105   1
   4  -2 -16 93.0284 47.5735   1
   4  -2 -15 89.5427 47.1147   1
   4  -2 -14 53.2883 43.9428   1
   4  -2 -13 383.008 53.1229   1
   4  -2 -12-10.2287 42.6400   1
   4  -2 -11 490.675 52.6672   1
   4  -2 -10 201.750 40.7414   1
   4  -2  -9 99.4529 38.4448   1
   4  -2  -8 1121.81 59.8806   1
  -4   2   7 163.334 29.4220   0
   4  -2  -7 170.202 40.6335   1
   4  -2  -6 238.144 35.8413   1
  -4   2   6 182.321 32.2436   0
   4  -2  -5-39.7650 29.4561   1
  -4   2   5 12.5265 25.2291   0
  -4   2   4 1264.94 54.5703   2
  -4   2   4 1202.28 52.3619   0
   4  -2  -4 1155.23 55.0356   1
  -4   2   3 530.052 41.1894   2
  -4   2   3 561.180 42.9852   0
   4  -2  -3 508.322 42.3512   1
  -4   2   2 3892.92 82.5832   2
  -4   2   2 3649.67 82.6604   0
   4  -2  -2 3877.11 82.1899   1
   4  -2  -2 3819.13 89.1216   5
  -4   2   1 521.949 42.7728   2
  -4   2   1 504.487 39.4116   0
   4  -2  -1 467.079 42.5071   5
   4  -2  -1 549.701 34.2909   1
  -4   2   0-13.2946 28.7434   0
   4  -2   0-16.5202 23.6731   1
   4  -2   0 20.1383 35.4734   5
  -4   2   0-15.5493 34.3817   2
  -4   2  -1 2104.13 64.9083   0
   4  -2   1 2123.35 69.8384   5
  -4   2  -1 2133.38 63.9644   2
  -4   2  -2 1186.08 51.8522   0
   4  -2   2 1088.94 53.4099   5
  -4   2  -2 1289.62 54.8614   2
  -4   2  -3 135.934 35.1774   2
   4  -2   3 150.365 32.7500   5
  -4   2  -3 182.093 29.6381   0
   4  -2   4 25.4308 28.1706   5
  -4   2  -4 63.0170 37.9840   4
  -4   2  -4 30.1084 24.4961   0
  -4   2  -5 8.59109 38.2654   4
   4  -2   5-13.1706 26.6516   5
  -4   2  -5-46.0953 24.3939   0
  -4   2  -6 10.0125 22.2039   0
  -4   2  -6 87.9810 36.9235   4
   4  -2   6 43.7350 29.4606   5
  -4   2  -7 218.899 31.0054   0
   4  -2   7 188.738 32.8174   5
  -4   2  -7 166.890 44.2414   4
   4  -2   8 105.214 33.3817   5
  -4   2  -8 56.4317 25.4821   0
  -4   2  -8 97.8113 45.0691   4
   4  -2   9 159.265 32.7352   5
  -4   2  -9 169.115 44.8091   4
  -4   2  -9 183.704 28.2582   0
   4  -2  10 14.5601 30.8457   5
  -4   2 -10 20.9598 40.5912   4
  -4   2 -10 3.61892 26.2825   0
   4  -2  11 1489.02 58.3900   5
  -4   2 -11 1490.81 77.0786   4
   4  -2  12 681.445 44.9867   5
  -4   2 -12 645.722 62.1760   4
  -4   2 -13 208.806 54.2141   4
  -4   2 -14-149.334 46.9236   4
  -4   2 -15 24.7985 45.8339   4
  -4   2 -16-173.195 50.7356   4
  -4   2 -17 194.246 54.1676   4
  -4   2 -18 515.289 65.1010   4
  -4   2 -19 246.038 62.8801   4
  -4   2 -20-145.618 67.4636   4
   4  -1 -22 136.977 70.6993   2
   4  -1 -21 511.698 75.6014   1
   4  -1 -21 670.484 77.8977   2
   4  -1 -20 76.2398 58.6854   2
   4  -1 -20 38.7567 63.5681   1
   4  -1 -19-200.324 58.0617   1
   4  -1 -18-82.4878 51.7614   1
   4  -1 -17 90.6718 50.3946   1
   4  -1 -16 12.9534 49.9348   1
   4  -1 -15 135.845 51.2381   1
   4  -1 -14-142.658 46.6732   1
   4  -1 -13 348.141 55.2065   1
   4  -1 -12 680.730 59.9765   1
   4  -1 -11 73.3948 36.5835   1
  -4   1  11 126.020 25.2144   0
   4  -1 -10 31.6468 36.6128   1
  -4   1  10 111.726 24.5483   0
  -4   1   9 608.978 36.7420   0
   4  -1  -9 563.782 49.3432   1
   4  -1  -8 176.879 38.9028   1
  -4   1   8 167.079 26.9945   0
   4  -1  -7 110.435 34.3296   1
  -4   1   7 44.5454 26.8557   0
   4  -1  -6 11.5299 28.7247   1
  -4   1   6-7.30599 19.9464   0
  -4   1   5 49.5158 26.4876   0
   4  -1  -5 66.1644 31.0154   1
   4  -1  -4 2074.18 65.7731   1
  -4   1   4 2043.75 61.2707   0
   4  -1  -3 8139.81 113.839   1
  -4   1   3 8038.18 113.140   0
   4  -1  -2 3417.94 72.7019   1
  -4   1   2 3473.43 77.8920   0
   4  -1  -1 143.701 23.3971   1
  -4   1   1 132.999 29.8251   0
   4  -1   0 125.700 21.5895   1
  -4   1   0 109.455 28.1040   0
   4  -1   1 1521.49 56.8833   5
  -4   1  -1 1541.11 55.4656   0
   4  -1   2 510.665 43.6260   5
  -4   1  -2 637.836 39.8187   0
   4  -1   3 1163.87 53.8814   5
  -4   1  -3 1023.67 60.3750   4
  -4   1  -3 1056.22 46.7782   0
  -4   1  -4 219.952 40.9190   4
   4  -1   4 194.878 32.1853   5
  -4   1  -4 146.786 25.5898   0
  -4   1  -5 219.910 42.5116   4
   4  -1   5 174.792 30.4367   5
  -4   1  -5 232.866 29.1209   0
   4  -1   6 58.6018 28.2517   5
  -4   1  -6 81.4778 40.5992   4
  -4   1  -6 93.2637 26.9759   0
  -4   1  -7 25.9827 37.4926   4
   4  -1   7 61.2073 26.5117   5
  -4   1  -7 39.4196 22.7548   0
   4  -1   8-3.84666 27.1872   5
  -4   1  -8 2.18035 38.6592   4
  -4   1  -8 7.61845 25.0187   0
  -4   1  -9-86.4682 40.3590   4
   4  -1   9-90.4389 25.8971   5
  -4   1  -9-32.5817 20.9002   3
  -4   1  -9-19.2730 21.7491   0
   4  -1  10 68.6536 29.7127   5
  -4   1 -10 57.0898 43.2843   4
  -4   1 -10 52.0053 25.8139   3
  -4   1 -10 43.9982 24.4258   0
  -4   1 -11 230.718 30.4715   0
  -4   1 -11 183.900 47.1913   4
   4  -1  11 236.297 35.0492   5
  -4   1 -11 205.187 33.6498   3
  -4   1 -12 1056.02 69.1721   4
   4  -1  12 1064.41 48.8984   5
  -4   1 -12 989.092 55.7641   3
   4  -1  13 283.303 34.1240   5
  -4   1 -13 388.852 56.8648   4
  -4   1 -13 383.204 45.3595   3
   4  -1  14 189.956 32.0221   5
  -4   1 -14 91.7329 47.2791   4
  -4   1 -14 135.318 39.6954   3
  -4   1 -15 51.9228 34.1308   3
  -4   1 -16 149.239 36.1234   3
  -4   1 -17 133.888 42.0448   3
  -4   1 -18 19.2730 40.1700   3
  -4   1 -19 4.22282 43.4247   3
  -4   1 -20 91.1970 48.0491   3
  -4   1 -21-65.2610 50.7573   3
  -4   1 -22 447.738 60.9382   3
   4   0 -22 79.2167 68.2727   2
   4   0 -21-18.1461 60.1152   2
   4   0 -21 91.8542 65.1859   1
   4   0 -20 46.7161 64.8023   2
   4   0 -20 342.153 61.8967   1
   4   0 -19 110.492 55.8615   2
   4   0 -19 69.7914 56.2997   1
   4   0 -18 117.034 51.4339   2
   4   0 -18 204.926 54.5016   1
   4   0 -17 73.2011 49.0382   2
   4   0 -17 41.0131 50.3904   1
   4   0 -16 97.1408 42.2396   2
   4   0 -16 125.683 52.6285   1
   4   0 -15-15.6791 45.4121   2
   4   0 -15 3.60931 51.4488   1
   4   0 -14 388.103 60.6959   1
   4   0 -14 402.358 53.8402   2
   4   0 -13 149.906 51.1395   1
   4   0 -12-20.7208 45.6333   1
   4   0 -11 155.536 46.9840   1
  -4   0  10 0.46718 22.2023   0
   4   0 -10-23.0216 40.1205   1
   4   0  -9-25.0995 38.8208   1
  -4   0   9-16.6550 22.0548   0
   4   0  -8-125.371 36.0980   1
  -4   0   8 0.55481 20.7461   0
   4   0  -7 597.625 48.6101   1
  -4   0   7 600.272 37.4230   0
   4   0  -6 300.803 39.3516   1
  -4   0   6 292.994 31.6880   0
   4   0  -5 106.162 33.3916   1
  -4   0   5 139.296 25.9799   0
   4   0  -4 196.401 33.8090   1
  -4   0   4 176.431 29.4209   0
  -4   0   3 19.0292 24.4609   0
   4   0  -3-61.0242 24.0993   1
   4   0  -2 2548.26 63.1091   1
  -4   0   2 2576.15 65.9204   0
   4   0  -1 1284.69 44.9554   1
  -4   0   1 1376.21 52.1978   0
   4   0   0 2300.08 54.0468   1
  -4   0   0 2339.31 63.6323   0
   4   0   1 773.817 33.0416   1
  -4   0  -1 694.237 40.9711   0
  -4   0  -2 4316.66 96.4243   4
  -4   0  -2 4460.41 85.5986   0
  -4   0  -3 3650.68 88.4144   4
  -4   0  -3 3613.15 79.3260   0
  -4   0  -4 659.729 50.5313   4
   4   0   4 677.559 39.9927   5
  -4   0  -4 729.280 41.3852   0
   4   0   5 514.563 36.0784   5
  -4   0  -5 497.888 45.7292   4
  -4   0  -5 463.386 25.2738   3
  -4   0  -5 520.613 38.0279   0
  -4   0  -6 860.555 54.7207   4
   4   0   6 855.044 42.9639   5
  -4   0  -6 807.593 34.8117   3
  -4   0  -6 849.275 43.6214   0
  -4   0  -7 62.6896 24.2796   0
   4   0   7 80.7596 28.0787   5
  -4   0  -7 45.0009 35.3783   4
  -4   0  -7 111.352 19.9989   3
  -4   0  -8-8.42777 24.9959   0
   4   0   8 11.9575 25.6542   5
  -4   0  -8 6.78789 38.2024   4
  -4   0  -8-0.82198 18.3097   3
  -4   0  -9 17.5441 20.7766   0
   4   0   9 57.3189 26.3063   5
  -4   0  -9-9.64241 36.6737   4
  -4   0  -9 49.2998 21.5985   3
  -4   0 -10 119.889 27.3017   0
   4   0  10 86.4351 29.7802   5
  -4   0 -10 151.827 44.4558   4
  -4   0 -10 138.554 25.7058   3
   4   0  11 2093.79 60.3487   5
  -4   0 -11 2294.40 86.4564   4
  -4   0 -11 1983.37 63.7713   3
  -4   0 -11 1886.31 61.9799   0
   4   0  12 17582.1 155.390   5
  -4   0 -12 17142.3 177.299   3
  -4   0 -12 18052.8 171.461   0
   4   0  13 311.400 33.6167   5
  -4   0 -13 385.579 43.7927   3
  -4   0 -14 327.740 41.9117   3
  -4   0 -15 95.5948 33.4505   3
  -4   0 -16 79.5983 35.5100   3
  -4   0 -17 3.20943 36.5206   3
  -4   0 -18 11.4891 36.9029   3
  -4   0 -19 74.4580 41.5816   3
  -4   0 -20 69.2330 46.9091   3
  -4   0 -21 340.220 51.6749   3
  -4   0 -22 116.948 55.1681   3
   4   1 -21 90.4814 69.7925   2
   4   1 -20 265.298 65.8724   2
   4   1 -20 367.618 73.5099   1
   4   1 -19 23.7132 57.6165   2
   4   1 -19 225.729 60.5009   1
   4   1 -18 119.577 53.7069   2
   4   1 -18 134.884 58.7665   1
   4   1 -17 123.380 47.4101   2
   4   1 -17 184.809 58.2119   1
   4   1 -16 193.763 53.4734   2
   4   1 -16 205.614 56.4133   1
   4   1 -15 61.7838 44.6032   2
   4   1 -15 135.426 56.3978   1
   4   1 -14 296.393 60.3904   2
   4   1 -14 314.483 59.0094   1
   4   1 -13 169.078 41.8048   2
   4   1 -13 150.239 50.4664   1
   4   1 -12 324.674 46.8706   2
   4   1 -12 223.886 55.8282   1
   4   1 -11 23.7853 45.4334   1
   4   1 -10 63.5045 42.2695   1
  -4  -1   9 98.5233 25.5334   0
   4   1  -9 71.0039 40.4433   1
  -4  -1   8 100.324 25.4006   0
   4   1  -8 167.577 39.7109   1
   4   1  -7 255.742 40.4639   1
  -4  -1   7 290.175 30.5296   0
   4   1  -6 18.3879 31.0142   1
  -4  -1   6 2.63889 20.4763   0
   4   1  -5 36.8620 28.8239   1
  -4  -1   5-10.1069 22.6733   0
  -4  -1   4 346.719 31.6736   0
   4   1  -4 387.481 36.9694   1
  -4  -1   3 705.982 40.5081   0
   4   1  -3 813.664 44.5348   1
   4   1  -2 16.8840 23.6386   1
  -4  -1   2 29.0328 23.7393   0
  -4  -1   1 2213.45 50.0820   3
  -4  -1   1 2245.34 62.4446   0
   4   1  -1 2400.02 60.8034   1
  -4  -1   0 451.393 30.1475   3
  -4  -1   0 448.906 36.8750   0
   4   1   0 510.358 35.7742   1
   4   1   1 56.3919 25.2528   1
  -4  -1  -1 51.4356 16.4654   3
  -4  -1  -1 54.6131 26.4363   0
   4   1   2 22.9494 20.2588   1
  -4  -1  -2 40.1292 27.2417   0
  -4  -1  -2 33.4942 19.7993   3
  -4  -1  -2 60.9778 31.2571   4
  -4  -1  -3 1174.46 53.2626   4
  -4  -1  -3 1121.60 39.8802   3
  -4  -1  -3 1077.66 45.6603   0
  -4  -1  -4 982.594 49.9718   4
  -4  -1  -4 955.742 38.8653   3
  -4  -1  -4 914.364 44.3128   0
  -4  -1  -5 387.596 38.6902   4
  -4  -1  -5 361.800 29.0986   3
  -4  -1  -5 382.959 33.4460   0
   4   1   6 153.104 26.6226   5
  -4  -1  -6 68.8696 33.4204   4
  -4  -1  -6 176.871 27.2678   0
  -4  -1  -6 147.107 23.5240   3
   4   1   7 433.965 33.7369   5
  -4  -1  -7 484.079 45.8698   4
  -4  -1  -7 460.112 31.1384   3
  -4  -1  -7 415.162 34.7769   0
   4   1   8 362.821 30.7726   5
  -4  -1  -8 447.903 46.2206   4
  -4  -1  -8 417.542 31.8780   3
  -4  -1  -8 476.472 36.0919   0
   4   1   9 138.632 25.8233   5
  -4  -1  -9 150.493 39.3780   4
  -4  -1  -9 111.237 26.4766   0
  -4  -1  -9 143.688 27.0773   3
   4   1  10 1939.95 53.6389   5
  -4  -1 -10 2021.38 63.0871   3
  -4  -1 -10 1979.30 58.7313   0
   4   1  11 1378.95 45.6616   5
  -4  -1 -11 1286.09 56.5607   3
  -4  -1 -11 1232.38 51.4610   0
  -4  -1 -12 5222.29 103.344   3
  -4  -1 -12 5202.75 97.1827   0
  -4  -1 -13 412.736 46.9130   3
  -4  -1 -14 2585.49 81.3360   3
  -4  -1 -15 78.6574 36.4241   3
  -4  -1 -16 185.283 39.7522   3
  -4  -1 -17 35.5264 31.8743   3
  -4  -1 -18-18.3307 32.8304   3
  -4  -1 -19 75.4843 37.7793   3
  -4  -1 -20 96.2948 43.5066   3
  -4  -1 -21 138.110 41.8338   3
  -4  -1 -22 336.350 56.5764   3
  -4  -1 -23 983.708 74.4568   3
   4   2 -19 7.08276 64.4586   1
   4   2 -18 69.5924 62.6775   1
   4   2 -17-7.37583 64.4590   1
   4   2 -16-43.7938 58.1203   1
   4   2 -15-60.2034 58.6528   1
   4   2 -14 126.705 60.0848   1
   4   2 -13 1262.77 81.7398   1
   4   2 -12 70.5659 51.5871   1
   4   2 -11 95.7953 48.2689   1
   4   2 -10 64.5149 47.2423   1
   4   2  -9 92.3860 46.1786   1
  -4  -2   8 1344.24 48.9048   0
   4   2  -8 1333.25 68.4363   1
  -4  -2   7 964.085 44.5437   0
   4   2  -7 935.614 60.8539   1
   4   2  -6 287.882 46.5718   1
  -4  -2   6 344.513 30.0582   0
  -4  -2   5 956.910 44.4479   0
   4   2  -5 920.177 56.7323   1
  -4  -2   4 483.733 35.1618   0
   4   2  -4 529.880 47.6913   1
  -4  -2   3 1653.96 53.9364   0
   4   2  -3 1586.41 61.5345   1
  -4  -2   2 1309.47 49.5920   0
   4   2  -2 1170.72 52.9013   1
  -4  -2   1 382.528 32.6848   0
   4   2  -1 365.929 35.8563   1
  -4  -2   0 1031.62 45.4633   0
   4   2   0 1070.47 45.8448   1
  -4  -2  -1 2659.26 68.4326   0
  -4  -2  -1 2419.58 63.9561   3
   4   2   1 2480.95 60.3224   1
  -4  -2  -2 3494.56 77.9192   4
  -4  -2  -2 3359.91 74.9641   0
  -4  -2  -2 3419.69 75.1036   3
   4   2   2 3490.87 67.9097   1
  -4  -2  -3 544.259 39.3121   4
  -4  -2  -3 553.009 39.8827   0
  -4  -2  -3 555.205 38.8716   3
   4   2   3 546.647 32.6356   1
  -4  -2  -4 818.909 45.1887   4
  -4  -2  -4 777.484 43.3654   0
  -4  -2  -4 853.141 44.4539   3
  -4  -2  -5 121.758 29.2180   0
  -4  -2  -5 95.7136 31.6080   4
  -4  -2  -5 130.818 30.4487   3
  -4  -2  -6 1424.84 55.8837   4
  -4  -2  -6 1387.15 52.1203   0
  -4  -2  -6 1487.19 55.0915   3
  -4  -2  -7 434.305 41.0789   4
  -4  -2  -7 545.051 38.2825   0
  -4  -2  -7 470.089 39.0070   3
   4   2   8 2257.68 56.5857   5
  -4  -2  -8 2416.90 65.3634   0
  -4  -2  -8 2400.25 68.6642   3
  -4  -2  -9 806.723 43.8780   0
   4   2   9 786.833 37.7730   5
  -4  -2  -9 793.585 46.7522   3
  -4  -2 -10 207.059 28.4160   0
  -4  -2 -10 172.002 33.9184   3
  -4  -2 -11 778.472 42.6650   0
  -4  -2 -11 742.264 51.7126   3
  -4  -2 -12 11934.3 142.853   0
  -4  -2 -12 12440.0 160.614   3
  -4  -2 -13 7261.04 114.340   0
  -4  -2 -13 7281.96 128.852   3
  -4  -2 -14 51.9273 34.3111   3
  -4  -2 -15-71.9766 31.2409   3
  -4  -2 -16 25.5969 36.7447   3
  -4  -2 -17 62.8350 35.2633   3
  -4  -2 -18 5.60280 36.8705   3
  -4  -2 -19 6.25193 37.6911   3
  -4  -2 -20 14.6639 40.7153   3
  -4  -2 -21 107.577 44.9684   3
  -4  -2 -22-23.9459 46.9617   3
  -4  -2 -23 120.670 46.0853   3
   4   3 -18 198.604 66.3535   1
   4   3 -17 217.361 64.3774   1
   4   3 -16 121.401 65.2506   1
   4   3 -15 263.295 63.5297   1
   4   3 -14 222.963 61.2151   1
   4   3 -13 53.4766 51.0181   1
   4   3 -12 305.512 60.7356   1
   4   3 -11 13.8677 49.5891   1
   4   3 -10 59.6240 47.0374   1
   4   3  -9-16.6715 45.9469   1
  -4  -3   8 18.8828 22.2963   0
   4   3  -8 16.8620 44.3952   1
  -4  -3   7 653.005 40.7365   0
   4   3  -7 726.781 58.0094   1
  -4  -3   6 1581.88 54.7473   0
   4   3  -6 1590.18 72.4378   1
  -4  -3   5 1203.03 49.8402   0
   4   3  -5 1294.25 67.3669   1
  -4  -3   4 3532.04 78.5768   0
   4   3  -4 3474.29 90.9264   1
  -4  -3   3 707.909 42.5366   0
   4   3  -3 581.420 51.4682   1
  -4  -3   2 8452.83 118.206   0
   4   3  -2 8333.73 127.208   1
  -4  -3   1 115.702 29.5777   0
   4   3  -1 86.0359 33.8626   1
  -4  -3   0 16.5372 26.0719   0
   4   3   0 24.1313 29.9514   1
   4   3   1 864.516 44.1126   1
  -4  -3  -2 373.098 38.9025   3
   4   3   2 450.848 38.1296   1
  -4  -3  -3 405.908 33.7126   4
  -4  -3  -3 444.790 40.8336   3
   4   3   3 409.793 33.3553   1
  -4  -3  -4 316.486 31.8710   4
  -4  -3  -4 273.172 38.9900   3
   4   3   4 259.903 29.1967   1
  -4  -3  -5 1454.72 54.8343   4
  -4  -3  -5 1509.60 63.5437   3
  -4  -3  -6-69.3673 24.3422   4
  -4  -3  -6 15.1910 33.5795   3
  -4  -3  -7 27.6273 27.6698   4
  -4  -3  -7 42.1499 32.0241   3
  -4  -3  -8-11.3628 33.8737   3
  -4  -3  -9 69.8524 35.0559   3
  -4  -3 -10 100.260 27.7420   0
  -4  -3 -10 95.6177 37.3551   3
  -4  -3 -11 3349.07 78.8880   0
  -4  -3 -11 3222.62 91.0492   3
  -4  -3 -12 22.1589 27.6211   0
  -4  -3 -12 22.4418 35.6081   3
  -4  -3 -13 4775.81 94.4605   0
  -4  -3 -13 4723.67 111.261   3
  -4  -3 -14 552.933 40.5820   0
  -4  -3 -14 586.841 53.4829   3
  -4  -3 -15 236.426 43.3884   3
  -4  -3 -16 9.01602 38.7222   3
  -4  -3 -17 33.6363 33.7644   3
  -4  -3 -18 15.9877 35.7477   3
  -4  -3 -19 491.650 52.7831   3
  -4  -3 -20 372.437 50.4805   3
  -4  -3 -21 808.102 67.6920   3
  -4  -3 -22 109.942 49.4503   3
   4   4 -17 31.6028 64.3465   1
   4   4 -16 214.642 65.0630   1
   4   4 -15-73.5196 56.9105   1
   4   4 -14 0.88029 51.6529   1
   4   4 -13 213.046 57.3407   1
   4   4 -12-21.3428 49.4322   1
   4   4 -11 68.2234 54.0330   1
   4   4 -10 79.6363 48.3819   1
   4   4  -9 152.918 53.8041   1
   4   4  -8 133.910 50.3011   1
  -4  -4   7 1563.39 57.6158   0
   4   4  -7 1393.08 74.9416   1
  -4  -4   6 819.779 44.9361   0
   4   4  -6 749.785 61.6023   1
   4   4  -5 628.850 58.0422   1
   4   4  -4 564.368 54.8742   1
   4   4  -3 3217.14 92.7668   1
   4   4  -2 340.222 48.7203   1
   4   4  -1 1116.31 61.9515   1
   4   4   0 178.500 40.6039   1
   4   4   1 676.073 49.2948   1
   4   4   2-19.2335 30.1542   1
  -4  -4  -3 23.5488 34.2591   3
   4   4   3 66.2542 33.6981   1
  -4  -4  -4 60.0454 35.2604   3
   4   4   4 48.6153 31.5209   1
  -4  -4  -5 451.172 45.4617   3
   4   4   5 573.823 40.6275   1
  -4  -4  -6 348.671 44.4890   3
  -4  -4  -7 114.096 42.2046   3
  -4  -4  -8 212.755 48.2996   3
  -4  -4  -9 1607.76 76.4974   3
  -4  -4 -10 401.827 53.8999   3
  -4  -4 -11 1602.69 77.4063   3
  -4  -4 -12 141.665 48.1936   3
  -4  -4 -13 1808.91 80.6965   3
  -4  -4 -14 375.482 50.4987   3
  -4  -4 -15 61.1738 37.8790   3
  -4  -4 -16 118.217 40.9960   3
  -4  -4 -17 272.201 51.5204   3
  -4  -4 -18 67.3867 43.1748   3
  -4  -4 -19 30.4686 39.1205   3
  -4  -4 -20 79.2854 43.4295   3
  -4  -4 -21 20.8704 51.1145   3
  -4  -4 -22 75.4656 53.1714   3
   4   5 -15 135.748 65.9906   1
   4   5 -14 36.7810 58.2650   1
   4   5 -13 125.103 54.1245   1
   4   5 -12 55.4790 51.0128   1
   4   5 -11-10.5505 54.1404   1
   4   5 -10-66.8143 54.2009   1
   4   5  -9-72.8112 52.2125   1
   4   5  -8 148.144 56.9117   1
   4   5  -7 23.0230 50.7987   1
   4   5  -6 608.160 65.0692   1
   4   5  -5 1636.00 83.3232   1
   4   5  -4 5548.76 130.189   1
   4   5  -3 1528.64 77.5468   1
   4   5  -2 2738.94 96.2222   1
   4   5  -1 359.676 53.3950   1
   4   5   0 81.5412 43.6218   1
   4   5   1 6.50774 41.1498   1
   4   5   2 135.688 38.7626   1
  -4  -5  -3 194.459 43.1387   3
   4   5   3 277.870 44.3479   1
   4   5   4 24.9799 36.6280   1
  -4  -5  -4-45.3642 41.8671   3
   4   5   5 350.814 43.3520   1
  -4  -5  -5 340.614 51.1544   3
   4   5   6 14.5243 31.5884   1
  -4  -5  -6 92.0740 44.2864   3
  -4  -5  -7 10.9306 37.7379   3
  -4  -5  -8 995.237 70.2701   3
  -4  -5  -9 168.721 51.2234   3
  -4  -5 -10 0.93823 47.5890   3
  -4  -5 -11-10.6642 44.8765   3
  -4  -5 -12 254.595 55.7415   3
  -4  -5 -13 529.237 62.8344   3
  -4  -5 -14 252.174 54.3191   3
  -4  -5 -15-74.9173 42.1933   3
  -4  -5 -16 156.835 48.5619   3
  -4  -5 -17-25.1754 45.3660   3
  -4  -5 -18 16.9734 45.9133   3
  -4  -5 -19 106.661 47.7860   3
  -4  -5 -20 104.587 54.4207   3
   4   6 -12 152.343 58.0781   1
   4   6 -11 53.0063 60.5552   1
   4   6 -10 147.537 59.7859   1
   4   6  -9 135.085 53.8191   1
   4   6  -8 1.72628 56.7634   1
   4   6  -7 5.00687 50.2428   1
   4   6  -6 239.616 60.3080   1
   4   6  -5 261.959 58.4504   1
   4   6  -4 708.534 67.2652   1
   4   6  -3-34.6184 50.6350   1
   4   6  -2 636.990 68.2295   1
   4   6  -1 253.646 55.7127   1
   4   6   0 43.9038 46.2710   1
   4   6   1 11.1706 43.7328   1
   4   6   2 195.556 48.1990   1
   4   6   3 147.955 41.2886   1
   4   6   4 224.289 45.9849   1
  -4  -6  -4 157.620 51.4327   3
   4   6   5-73.8261 38.2293   1
  -4  -6  -5-5.10427 45.6749   3
  -4  -6  -6 671.584 64.0917   3
   4   6   6 811.757 58.9719   1
  -4  -6  -7 1427.75 84.2343   3
  -4  -6  -8 477.827 64.6047   3
  -4  -6  -9-47.6480 54.1488   3
  -4  -6 -10 12.6647 45.6571   3
  -4  -6 -11 24.6044 50.7820   3
  -4  -6 -12 39.1741 48.2951   3
  -4  -6 -13-8.58077 46.3326   3
  -4  -6 -14 39.3070 52.4955   3
  -4  -6 -15 432.038 68.3924   3
  -4  -6 -16-8.20311 47.2719   3
  -4  -6 -17 410.247 66.1585   3
  -4  -6 -18 117.328 49.0997   3
  -4  -6 -19-42.6827 58.8170   3
   4   7  -9-104.153 59.6413   1
   4   7  -8-200.970 57.5619   1
   4   7  -7 317.551 61.8788   1
   4   7  -6 113.534 55.3278   1
   4   7  -5 127.524 55.1235   1
   4   7  -4 880.322 77.8691   1
   4   7  -3 915.710 79.2452   1
   4   7  -2 186.178 56.0008   1
   4   7  -1 58.3628 51.0372   1
   4   7   0 92.8383 52.2059   1
   4   7   1-58.8753 49.0031   1
   4   7   2 438.581 57.6937   1
   4   7   3 10.7790 46.7134   1
   4   7   4-8.17027 47.7162   1
  -4  -7  -4 76.7043 53.1564   3
   4   7   5 115.072 45.0030   1
  -4  -7  -5 2.18683 50.2281   3
   4   7   6 0.00000 46.4918   1
  -4  -7  -6 74.1763 57.8359   3
   4   7   7 376.861 54.0256   1
  -4  -7  -7 441.200 66.1862   3
  -4  -7  -8 25.7888 53.3746   3
  -4  -7  -9 608.667 71.9086   3
  -4  -7 -10-30.2544 54.1092   3
  -4  -7 -11 45.8886 50.1084   3
  -4  -7 -12-16.0894 52.3324   3
  -4  -7 -13 88.7788 58.3767   3
  -4  -7 -14-49.2343 52.5484   3
  -4  -7 -15 117.896 60.1370   3
  -4  -7 -16 74.4349 53.5055   3
   4   8  -4-7.45958 66.0026   1
   4   8  -3 165.539 58.6210   1
   4   8  -2 97.0123 64.4844   1
   4   8  -1-0.73358 59.8776   1
   4   8   0 107.637 62.7877   1
   4   8   1 44.7755 61.0002   1
   4   8   2 127.504 58.1124   1
   4   8   3 178.049 56.2674   1
   4   8   4 34.5022 58.0940   1
  -4  -8  -4 136.971 55.8999   3
   4   8   5 289.015 58.4437   1
  -4  -8  -5 92.2786 50.1473   3
   4   8   6-203.621 53.7063   1
  -4  -8  -6 2.82272 59.7875   3
   4   8   7 222.208 54.7349   1
  -4  -8  -7 267.845 60.7077   3
  -4  -8  -8 251.930 67.2277   3
  -4  -8  -9 78.5290 54.6552   3
  -4  -8 -10 21.4795 60.3501   3
  -4  -8 -11 347.257 67.1389   3
  -4  -8 -12 179.347 63.3937   3
   4   9   6 57.7422 65.6280   1
   4   9   7-50.5602 63.9054   1
  -5   7   6 27.0597 68.9474   2
  -5   7   5 2.21804 68.7345   2
  -5   7   4-141.471 67.2497   2
   5  -7  -3 4.18930 40.6163   5
  -5   7   3 16.0272 68.2503   2
   5  -7  -2 75.7775 42.9610   5
  -5   7   2-92.5074 68.2123   2
  -5   7   1 97.2862 67.3595   2
  -5   7   0-13.1004 71.6824   2
   5  -6 -11 147.041 69.2284   1
   5  -6 -10-13.0841 69.1921   1
   5  -6  -9 16.0879 66.5542   1
   5  -6  -8-160.887 62.4215   1
  -5   6   8-39.8895 60.3551   2
  -5   6   7 127.897 59.2424   2
  -5   6   6 32.8965 58.2883   2
   5  -6  -5 70.7860 41.7568   5
  -5   6   5 140.150 58.6263   2
   5  -6  -4 175.043 37.8366   5
  -5   6   4-199.651 58.3674   2
   5  -6  -3-27.1266 37.1180   5
  -5   6   3 79.3417 59.2173   2
   5  -6  -2 58.9880 40.5760   5
   5  -6  -1 273.139 42.2232   5
   5  -6   0 95.2841 39.9490   5
   5  -6   1 42.4799 39.8894   5
   5  -6   2 48.6404 39.7133   5
   5  -6   3 20.6919 39.2125   5
   5  -6   4 19.3013 39.2714   5
   5  -5 -14 54.9506 70.0956   1
   5  -5 -13-128.204 66.9192   1
   5  -5 -12 146.727 68.1210   1
   5  -5 -11 116.271 64.9345   1
   5  -5 -10 15.0861 60.4387   1
   5  -5  -9 129.372 57.8531   1
   5  -5  -8 65.9401 56.5274   1
   5  -5  -8-88.4184 36.0702   5
   5  -5  -7 115.863 54.9772   1
   5  -5  -7 45.1275 38.3291   5
  -5   5   7-51.6381 47.5960   2
   5  -5  -6 78.8473 40.9443   5
   5  -5  -5 12.0999 33.2301   5
   5  -5  -4 41.2276 38.6561   5
   5  -5  -3 138.082 40.2986   5
   5  -5  -2 17.8605 38.7328   5
   5  -5  -1 4.01788 34.5288   5
   5  -5   0 216.709 45.5062   5
   5  -5   1 25.8721 37.6754   5
   5  -5   2-5.64127 33.4628   5
   5  -5   3 99.2515 39.5463   5
   5  -5   4-24.6014 35.8420   5
   5  -5   5-25.2989 34.7243   5
   5  -5   6 29.3281 36.3988   5
   5  -5   7-18.3046 31.9113   5
   5  -5   8 18.2346 33.3642   5
   5  -4 -16 152.849 64.3911   1
   5  -4 -15 0.77103 64.6078   1
   5  -4 -14-106.475 64.9329   1
   5  -4 -13-84.6133 60.5262   1
   5  -4 -12 157.657 57.8367   1
   5  -4 -11 145.004 54.2328   1
   5  -4 -10 1.07925 54.8458   1
   5  -4 -10 239.965 47.8618   5
   5  -4  -9-5.64020 50.8390   1
   5  -4  -9 82.7973 42.2486   5
   5  -4  -8 167.354 48.4717   1
   5  -4  -8-0.95853 39.8210   5
   5  -4  -7 114.107 49.4290   1
   5  -4  -7 84.1607 40.8855   5
   5  -4  -6 8.37630 48.7516   1
   5  -4  -6-58.4925 37.6055   5
   5  -4  -5 191.838 40.4885   5
   5  -4  -4 658.754 57.4438   5
   5  -4  -3 33.3466 38.3363   5
   5  -4  -2 204.727 40.0561   5
   5  -4  -1 386.647 46.8186   5
   5  -4   0 177.823 43.9723   5
   5  -4   1 163.857 44.4628   5
   5  -4   2 27.9139 40.4075   5
   5  -4   3-13.9717 40.9809   5
   5  -4   4 35.9234 41.2114   5
   5  -4   5 32.8560 39.5665   5
   5  -4   6-31.6873 37.2426   5
   5  -4   7 12.8504 35.9204   5
   5  -4   8-9.82236 33.2767   5
   5  -4   9 167.260 37.8771   5
   5  -4  10-96.3608 31.9201   5
  -5   4 -10 164.743 60.4650   4
  -5   4 -11 193.833 62.7216   4
  -5   4 -12 104.196 59.3595   4
  -5   4 -13 10.9175 67.4495   4
  -5   4 -14 353.935 71.9002   4
   5  -3 -17-55.6296 63.1386   1
   5  -3 -16 136.756 58.6054   1
   5  -3 -15 243.884 60.6293   1
   5  -3 -14-9.62778 59.3851   1
   5  -3 -13-163.380 58.1282   1
   5  -3 -12 235.666 51.2761   1
   5  -3 -11 311.467 50.1210   1
   5  -3 -10 110.110 46.9733   1
   5  -3  -9 6.83143 45.6429   1
   5  -3  -8 49.7858 45.7401   1
   5  -3  -8 13.2547 36.9039   5
   5  -3  -7 86.9045 42.5511   1
   5  -3  -7 33.4589 46.2163   5
   5  -3  -6 52.7254 41.9800   1
   5  -3  -6-16.2582 41.0148   5
   5  -3  -5 462.389 55.2215   5
   5  -3  -5 608.034 51.8189   1
   5  -3  -4 108.297 49.8245   5
   5  -3  -3 2712.92 91.8335   5
   5  -3  -2 994.153 64.9375   5
   5  -3  -1 190.887 46.5958   5
   5  -3   0 37.9689 43.7744   5
   5  -3   1 376.105 48.5781   5
   5  -3   2 41.8102 38.8947   5
   5  -3   3 60.8158 37.3173   5
   5  -3   4 65.6420 32.8234   5
   5  -3   5 128.987 40.7197   5
   5  -3   6 101.771 38.9685   5
   5  -3   7 51.3853 32.5669   5
   5  -3   8 334.315 44.9499   5
  -5   3  -8 423.256 60.9136   4
   5  -3   9 86.3879 36.1849   5
  -5   3  -9-5.87529 44.4502   4
   5  -3  10 589.499 45.8434   5
  -5   3 -10 624.326 66.7460   4
   5  -3  11 14.2003 34.2591   5
  -5   3 -11 181.089 54.0644   4
   5  -3  12 19.5288 32.9059   5
  -5   3 -12 182.486 51.1384   4
  -5   3 -13 45.1868 54.9276   4
  -5   3 -14 272.863 63.7134   4
  -5   3 -15 692.958 76.0906   4
  -5   3 -16 886.545 79.9288   4
   5  -2 -18 1.87616 70.4670   1
   5  -2 -16-124.662 59.2364   1
   5  -2 -15 140.988 57.5910   1
   5  -2 -14 114.354 53.2094   1
   5  -2 -13 99.4005 51.3049   1
   5  -2 -12-150.734 49.2211   1
   5  -2 -11 40.6943 47.4826   1
   5  -2 -10 114.946 44.1423   1
   5  -2  -9 132.378 43.6524   1
   5  -2  -8 48.4008 40.4892   1
  -5   2   8 48.4180 26.8597   0
   5  -2  -7-13.3212 37.2640   1
  -5   2   7-20.8565 32.1533   0
   5  -2  -6-13.8299 36.5387   1
  -5   2   6-6.70160 36.3070   0
   5  -2  -5-83.0392 38.3418   1
  -5   2   5-33.0243 34.5655   0
  -5   2   4 1342.40 64.0274   0
   5  -2  -4 1534.07 66.8089   1
  -5   2   3 2489.34 78.4047   0
   5  -2  -3 2568.59 87.6181   5
  -5   2   2 458.007 45.2264   0
   5  -2  -2 522.317 56.4165   5
  -5   2   1 321.760 42.0324   0
   5  -2  -1 343.393 53.5438   5
   5  -2   0 113.286 44.3545   5
  -5   2   0 102.132 36.0071   0
  -5   2  -1 1131.33 57.0310   0
   5  -2   1 1104.87 61.2477   5
  -5   2  -2 939.708 53.7747   0
   5  -2   2 941.064 59.5396   5
   5  -2   3 24.5647 34.8256   5
  -5   2  -3 14.4034 32.4444   0
   5  -2   4 79.3672 37.2564   5
  -5   2  -4 73.4061 32.9365   0
   5  -2   5 49.7485 33.4375   5
  -5   2  -5 82.9711 29.3719   0
   5  -2   6 78.9180 35.5820   5
  -5   2  -6 170.739 53.2490   4
  -5   2  -6 172.056 35.5242   0
  -5   2  -7 135.365 36.1909   0
   5  -2   7 136.683 36.0464   5
  -5   2  -7 92.3948 50.9552   4
  -5   2  -8 460.880 44.1956   0
   5  -2   8 561.596 47.0374   5
  -5   2  -8 609.276 66.5433   4
  -5   2  -9 819.872 51.5140   0
   5  -2   9 1068.87 57.0545   5
  -5   2  -9 841.045 72.2242   4
  -5   2 -10 1830.31 68.6781   0
   5  -2  10 1687.52 65.3022   5
  -5   2 -10 1979.67 91.4656   4
   5  -2  11 184.844 40.8157   5
  -5   2 -11 222.163 57.3232   4
   5  -2  12 862.604 51.6553   5
  -5   2 -12 1014.04 77.2403   4
   5  -2  13 21.2341 28.0367   5
  -5   2 -13 52.9691 51.1057   4
   5  -2  14 15.3786 31.8275   5
  -5   2 -14 128.251 51.6066   4
  -5   2 -15 168.786 58.2188   4
  -5   2 -16 6.06028 60.3800   4
  -5   2 -17 221.987 67.4975   4
   5  -1 -18-5.21819 64.4322   1
   5  -1 -17-9.83272 63.1454   1
   5  -1 -16 106.266 57.4638   1
   5  -1 -15 153.735 56.4990   1
   5  -1 -14 98.8010 58.1208   1
   5  -1 -13 216.886 52.6678   1
   5  -1 -12 187.820 52.4581   1
   5  -1 -11 79.9553 49.3206   1
  -5   1  11 117.230 27.3491   0
   5  -1 -10-157.020 43.3785   1
  -5   1  10 32.6189 27.6403   0
   5  -1  -9-2.55434 39.1650   1
  -5   1   9-6.40375 29.4460   0
   5  -1  -8-47.8914 38.3840   1
  -5   1   8-1.11732 25.3321   0
   5  -1  -7-23.4636 39.1276   1
  -5   1   7 50.0379 31.5122   0
   5  -1  -6-14.0828 40.6909   1
  -5   1   6 25.2282 31.5911   0
  -5   1   5 2918.90 81.2751   0
   5  -1  -5 2989.84 88.6654   1
   5  -1  -4 4539.37 100.197   1
  -5   1   4 4265.13 96.1338   0
   5  -1  -3 1696.63 66.4634   1
  -5   1   3 1570.53 65.1959   0
  -5   1   2 3105.08 84.2213   0
  -5   1   1 367.756 40.1667   0
  -5   1   0 180.591 35.3689   0
   5  -1   1 421.924 48.5464   5
  -5   1  -1 314.795 36.8555   0
   5  -1   2 17.2888 36.0734   5
  -5   1  -2 8.32195 31.4281   0
   5  -1   3 314.815 47.9898   5
  -5   1  -3 292.107 40.1799   0
   5  -1   4 362.998 44.4766   5
  -5   1  -4 433.083 41.8352   0
   5  -1   5 1069.38 55.2680   5
  -5   1  -5 1152.21 70.3942   4
  -5   1  -5 1067.06 53.0808   0
   5  -1   6 57.0676 32.5811   5
  -5   1  -6 39.1528 47.3331   4
  -5   1  -6 42.3016 30.6554   0
   5  -1   7 108.795 34.1835   5
  -5   1  -7 203.180 51.9807   4
  -5   1  -7 134.121 31.1869   0
   5  -1   8 97.1906 32.7963   5
  -5   1  -8 6.41377 45.2415   4
  -5   1  -8 35.0144 31.1446   0
   5  -1   9 861.346 51.9448   5
  -5   1  -9 853.370 69.6245   4
  -5   1  -9 736.852 47.1073   0
   5  -1  10 244.305 40.2294   5
  -5   1 -10 246.562 55.9986   4
  -5   1 -10 284.558 36.4512   0
   5  -1  11 2001.17 67.7612   5
  -5   1 -11 1949.92 91.9347   4
  -5   1 -11 1887.99 67.7815   0
   5  -1  12 256.770 35.6654   5
  -5   1 -12 284.650 57.2009   4
   5  -1  13 143.789 30.0931   5
  -5   1 -13 41.7209 50.2272   4
   5  -1  14 115.839 28.0288   5
  -5   1 -14-78.8842 51.0254   4
  -5   1 -15-55.3859 52.5130   4
  -5   1 -16 271.410 59.3217   4
  -5   1 -17-70.0680 59.7056   4
  -5   1 -18-227.891 66.8901   4
   5   0 -18 132.004 68.1495   1
   5   0 -17 148.366 64.5792   1
   5   0 -16 136.771 58.3547   1
   5   0 -15 281.544 63.3290   1
   5   0 -14 5.02091 52.7336   1
   5   0 -13 116.557 53.4391   1
   5   0 -12 17.6245 47.9615   1
   5   0 -11 14.9969 45.2747   1
  -5   0  10 109.732 29.7999   0
   5   0 -10 92.8005 45.3519   1
  -5   0   9 60.0952 30.5140   0
   5   0  -9 112.038 42.3588   1
   5   0  -8 146.896 35.8693   1
  -5   0   8 104.128 28.8870   0
   5   0  -7 88.5512 41.3487   1
  -5   0   7 132.521 32.1020   0
   5   0  -6 364.499 46.6675   1
  -5   0   6 378.869 37.9442   0
   5   0  -5 367.595 48.8344   1
  -5   0   5 408.098 43.6903   0
   5   0  -4 74.9126 36.0991   1
  -5   0   4 43.6948 33.6041   0
   5   0  -3 1439.56 59.8329   1
  -5   0   3 1494.69 64.1339   0
   5   0  -2 2438.32 70.2043   1
  -5   0   2 2622.78 77.6824   0
  -5   0   1 385.681 39.2052   0
  -5   0   0 105.339 28.6705   0
  -5   0  -1 157.299 36.0509   0
  -5   0  -2 979.130 51.6132   0
  -5   0  -3 292.760 35.1133   0
   5   0   4 768.549 52.5900   5
  -5   0  -4 682.046 59.8175   4
  -5   0  -4 753.370 46.1719   0
   5   0   5 748.431 49.0182   5
  -5   0  -5 710.389 60.6474   4
  -5   0  -5 681.935 44.9898   0
   5   0   6 1548.15 61.8701   5
  -5   0  -6 1726.96 80.7145   4
  -5   0  -6 1763.36 64.2825   0
   5   0   7 729.132 49.2256   5
  -5   0  -7 697.649 60.4042   4
  -5   0  -7 613.727 47.2317   0
  -5   0  -8 98.2922 31.3251   0
   5   0   8 119.832 35.6716   5
  -5   0  -8 130.423 46.9725   4
   5   0   9 707.275 45.3530   5
  -5   0  -9 929.788 67.8658   4
  -5   0  -9 790.155 48.8410   0
   5   0  10 2908.84 75.4501   5
  -5   0 -10 3047.46 105.932   4
  -5   0 -10 2762.64 80.4495   0
  -5   0 -11-8.31810 27.9389   0
  -5   0 -11-102.225 45.7032   4
   5   0  12 1418.46 56.6233   5
  -5   0 -12 1599.96 85.3156   4
  -5   0 -12 1291.63 59.1946   0
  -5   0 -13 48.6701 50.1519   4
  -5   0 -14-231.197 54.7848   4
  -5   0 -15-128.142 53.2408   4
  -5   0 -16-107.606 57.7565   4
  -5   0 -17 173.626 63.1298   4
  -5   0 -18 556.136 70.5681   4
  -5   0 -19 56.8292 65.6876   4
  -5   0 -20 310.114 53.9022   3
  -5   0 -21-76.6890 59.7802   3
   5   1 -17 20.9207 62.7024   1
   5   1 -16 10.9477 62.1671   1
   5   1 -15 36.6378 52.9317   1
   5   1 -14 504.456 70.5131   1
   5   1 -13 137.671 51.6819   1
   5   1 -12 190.312 52.9168   1
   5   1 -11 80.1201 46.1598   1
   5   1 -10 497.728 58.9477   1
  -5  -1   9 113.076 26.8948   0
   5   1  -9 172.295 47.8733   1
  -5  -1   8-19.0823 26.6619   0
   5   1  -8 154.828 41.2797   1
  -5  -1   7 63.9338 29.9438   0
   5   1  -7 173.328 41.1633   1
  -5  -1   6 209.718 37.0353   0
   5   1  -6 282.242 43.1583   1
   5   1  -5 1014.57 62.1132   1
  -5  -1   5 834.977 51.3405   0
   5   1  -4 9893.83 143.291   1
  -5  -1   4 10086.2 143.353   0
   5   1  -3 338.151 43.1587   1
  -5  -1   3 445.725 46.9214   0
  -5  -1   2 1924.79 69.1598   0
   5   1  -2 1921.51 65.1637   1
  -5  -1   1 243.024 36.7475   0
  -5  -1   0 513.319 40.6654   0
  -5  -1  -1 250.237 37.4188   0
  -5  -1  -2 39.9641 27.1985   0
  -5  -1  -3 84.8048 37.7519   4
  -5  -1  -3 27.0703 29.7901   0
  -5  -1  -4-13.5775 37.1297   4
  -5  -1  -4-4.16819 29.0933   0
  -5  -1  -5 167.140 41.6352   4
  -5  -1  -5 154.432 34.4368   0
   5   1   6-4.42119 29.1290   5
  -5  -1  -6-10.1402 36.5157   4
  -5  -1  -6-5.10460 30.6884   0
   5   1   7-19.8679 32.9777   5
  -5  -1  -7-16.6101 42.2635   4
  -5  -1  -7 21.2535 27.8606   0
   5   1   8-8.48088 29.7148   5
  -5  -1  -8 26.9841 42.2583   4
  -5  -1  -8 9.66802 31.0791   0
   5   1   9-7.13755 28.3134   5
  -5  -1  -9-75.9408 43.3812   4
  -5  -1  -9-35.5299 30.6812   0
   5   1  10 743.258 45.1762   5
  -5  -1 -10 800.254 66.0033   4
  -5  -1 -10 629.499 48.0481   0
  -5  -1 -11 1531.83 81.4128   4
  -5  -1 -11 1317.71 60.7207   0
  -5  -1 -12 1992.06 88.5251   4
  -5  -1 -12 1643.05 62.6776   3
  -5  -1 -12 1742.23 66.7237   0
  -5  -1 -13 139.191 28.8947   0
  -5  -1 -13 160.746 54.8091   4
  -5  -1 -13 130.682 31.7649   3
  -5  -1 -14 7.60627 47.3083   4
  -5  -1 -14 74.3209 33.1659   3
  -5  -1 -15 0.44852 51.0014   4
  -5  -1 -15-32.4544 34.6807   3
  -5  -1 -16 297.140 41.1367   3
  -5  -1 -17 49.7045 38.8777   3
  -5  -1 -18 21.6620 40.9291   3
  -5  -1 -19 233.830 49.2462   3
  -5  -1 -20 10.3609 47.6479   3
  -5  -1 -21-27.2142 56.2916   3
   5   2 -17 25.2865 68.2783   1
   5   2 -16 50.2786 63.4222   1
   5   2 -15-189.837 59.2742   1
   5   2 -14-15.2599 54.7116   1
   5   2 -13 209.653 60.6859   1
   5   2 -12-10.4270 54.2378   1
   5   2 -11 4.34171 53.7189   1
   5   2 -10 63.6614 45.6926   1
   5   2  -9-1.40569 46.9565   1
   5   2  -8 50.5337 45.1516   1
  -5  -2   8 28.2630 29.9772   0
   5   2  -7-19.4635 40.4859   1
  -5  -2   7-15.6031 28.2278   0
   5   2  -6 109.868 45.8352   1
  -5  -2   6 10.9767 28.3479   0
  -5  -2   5 2125.18 71.9738   0
   5   2  -5 2248.75 81.8242   1
   5   2  -4 129.773 45.7360   1
  -5  -2   4 85.9672 35.6350   0
  -5  -2   3 1292.52 60.8900   0
   5   2  -3 1197.17 63.0376   1
  -5  -2   2 1330.35 61.4834   0
   5   2  -2 1488.68 62.2982   1
  -5  -2   1 1405.99 62.3276   0
   5   2  -1 1340.90 59.0125   1
  -5  -2   0 50.8663 33.9292   0
  -5  -2  -1 126.936 31.8595   0
  -5  -2  -2 31.1258 32.3472   0
  -5  -2  -3 314.510 43.2674   4
  -5  -2  -3 280.972 39.1272   0
  -5  -2  -4 9.13008 35.1381   4
  -5  -2  -4 15.1809 26.0464   0
  -5  -2  -5 16.8135 30.6819   4
  -5  -2  -5-33.6547 24.0269   0
  -5  -2  -6 563.097 51.2313   4
  -5  -2  -6 536.926 40.8304   0
  -5  -2  -7 1891.34 76.5529   4
  -5  -2  -7 1847.77 63.7746   3
  -5  -2  -7 1699.08 65.9895   0
   5   2   8 362.034 38.5225   5
  -5  -2  -8 382.019 46.0512   4
  -5  -2  -8 457.090 40.1594   3
  -5  -2  -8 381.943 41.9003   0
  -5  -2  -9-22.9425 41.0654   4
  -5  -2  -9-50.4005 28.1799   0
  -5  -2  -9-57.5033 30.9589   3
  -5  -2 -10 1275.90 68.8741   4
  -5  -2 -10 1215.06 58.9422   3
  -5  -2 -10 1252.68 58.8449   0
  -5  -2 -11 26.5607 40.8267   4
  -5  -2 -11 0.66304 31.6512   0
  -5  -2 -11 101.511 35.8660   3
  -5  -2 -12 3024.96 102.426   4
  -5  -2 -12 2738.46 85.5160   3
  -5  -2 -12 2523.45 79.2097   0
  -5  -2 -13 33.4655 25.5287   0
  -5  -2 -13 45.4650 33.0511   3
  -5  -2 -14 40.3394 36.4115   3
  -5  -2 -15 214.738 41.4132   3
  -5  -2 -16-9.38135 38.5960   3
  -5  -2 -17-26.8036 39.7850   3
  -5  -2 -18 169.951 43.3455   3
  -5  -2 -19 192.944 48.3324   3
  -5  -2 -20 841.296 68.1586   3
  -5  -2 -21 494.585 62.1059   3
   5   3 -16 136.844 64.8563   1
   5   3 -15 136.154 61.6174   1
   5   3 -14 73.7065 56.1587   1
   5   3 -13 184.592 55.1494   1
   5   3 -12 41.2557 50.5133   1
   5   3 -11 154.064 49.1794   1
   5   3 -10 114.724 54.5109   1
   5   3  -9 136.283 52.4782   1
   5   3  -8 59.9505 48.3109   1
   5   3  -7 21.4167 46.2192   1
  -5  -3   7 62.3881 31.2575   0
  -5  -3   6 536.858 43.9666   0
   5   3  -6 590.505 58.3265   1
  -5  -3   5 381.535 39.8158   0
   5   3  -5 501.292 53.5682   1
  -5  -3   4 2101.89 74.1073   0
   5   3  -4 2374.33 84.4928   1
  -5  -3   3 1401.15 63.9603   0
   5   3  -3 1415.26 72.3156   1
  -5  -3   2 418.996 42.4957   0
   5   3  -2 402.083 48.2000   1
  -5  -3   1 71.7325 32.1158   0
   5   3  -1 75.6761 37.8645   1
  -5  -3   0 1078.87 55.8110   0
   5   3   0 1151.88 57.8194   1
  -5  -3  -1 327.305 41.6736   0
  -5  -3  -1 276.437 38.6316   3
  -5  -3  -2 56.7988 28.8736   0
  -5  -3  -2 71.6028 33.1997   3
  -5  -3  -3 208.490 39.3399   0
  -5  -3  -3 130.050 36.4716   3
  -5  -3  -4 40.5086 33.2942   0
  -5  -3  -4 9.20967 32.4994   3
  -5  -3  -5 231.085 40.5820   0
  -5  -3  -5 252.796 40.9148   3
  -5  -3  -6 1109.57 59.4462   4
  -5  -3  -6 1019.14 56.4812   0
  -5  -3  -6 1188.13 59.3712   3
  -5  -3  -7 246.278 39.1947   0
  -5  -3  -7 237.181 43.8172   4
  -5  -3  -7 194.893 39.0670   3
  -5  -3  -8 209.817 37.7012   0
  -5  -3  -8 142.550 38.3154   4
  -5  -3  -8 133.398 36.2547   3
  -5  -3  -9 541.891 50.3909   4
  -5  -3  -9 535.979 44.0665   0
  -5  -3  -9 532.058 49.7752   3
  -5  -3 -10 17.5347 32.4103   0
  -5  -3 -10 9.36375 43.4393   4
  -5  -3 -10 12.5621 37.5095   3
  -5  -3 -11 243.064 36.4536   0
  -5  -3 -11 392.614 52.6996   4
  -5  -3 -11 357.859 48.3341   3
  -5  -3 -12 739.848 48.5743   0
  -5  -3 -12 772.621 57.0145   3
  -5  -3 -13 1704.68 66.9230   0
  -5  -3 -13 1545.41 74.1129   3
  -5  -3 -14 139.986 29.4806   0
  -5  -3 -14 134.312 40.4316   3
  -5  -3 -15 15.8867 40.7817   3
  -5  -3 -16 89.2576 39.7831   3
  -5  -3 -17 203.971 41.6799   3
  -5  -3 -18-6.23583 44.1547   3
  -5  -3 -19 223.224 48.5840   3
  -5  -3 -20-133.600 52.2256   3
  -5  -3 -21 146.764 52.9301   3
   5   4 -14-40.8684 65.8719   1
   5   4 -13-68.4249 60.2677   1
   5   4 -12 81.5899 53.4588   1
   5   4 -11-46.8214 49.5743   1
   5   4 -10 179.391 58.6804   1
   5   4  -9 108.494 51.8891   1
   5   4  -8 232.196 55.2595   1
  -5  -4   7 34.8861 27.3043   0
   5   4  -7-20.7623 48.5530   1
  -5  -4   6 79.5023 32.6205   0
   5   4  -6 34.8238 46.3019   1
  -5  -4   5 245.545 39.3303   0
   5   4  -5 397.719 53.6307   1
  -5  -4   4 900.006 54.6707   0
   5   4  -4 991.530 64.9973   1
  -5  -4   3 668.182 49.6740   0
   5   4  -3 651.396 59.1372   1
  -5  -4   2 483.508 47.1508   0
   5   4  -2 523.839 53.2737   1
  -5  -4   1 422.486 45.4641   0
   5   4  -1 477.912 52.1024   1
  -5  -4   0 132.503 33.8547   0
   5   4   0 77.4210 37.3524   1
  -5  -4  -1 184.883 38.7515   0
  -5  -4  -1 115.104 34.5271   3
   5   4   1 115.116 37.3895   1
  -5  -4  -2 80.6158 33.4941   0
  -5  -4  -2 63.3483 33.4783   3
  -5  -4  -3 225.247 39.7347   0
  -5  -4  -3 188.769 39.2156   3
  -5  -4  -4 55.4092 32.1925   0
  -5  -4  -4 80.7931 35.9580   3
  -5  -4  -5 719.759 48.3254   0
  -5  -4  -5 699.068 53.6433   3
  -5  -4  -6 436.340 41.4521   0
  -5  -4  -6 464.831 52.0943   3
  -5  -4  -7 44.1218 31.1483   0
  -5  -4  -7 63.6727 41.3641   3
  -5  -4  -8 48.5437 32.4981   0
  -5  -4  -8 87.9546 40.7971   3
  -5  -4  -9 4.09791 32.6416   0
  -5  -4  -9 1.56807 42.6050   3
  -5  -4 -10 19.0080 27.6120   0
  -5  -4 -10 15.4021 41.3759   3
  -5  -4 -11 90.0792 35.4235   0
  -5  -4 -11 84.3059 43.9374   3
  -5  -4 -12 1063.71 55.6208   0
  -5  -4 -12 1079.10 66.6547   3
  -5  -4 -13 35.8072 26.4545   0
  -5  -4 -13-163.938 46.0238   3
  -5  -4 -14 52.5447 31.5882   0
  -5  -4 -14-1.16706 39.0807   3
  -5  -4 -15 40.3397 29.5243   0
  -5  -4 -15 112.964 43.1888   3
  -5  -4 -16-53.6774 41.9505   3
  -5  -4 -17 158.798 48.1271   3
  -5  -4 -18 4.89258 47.7922   3
  -5  -4 -19 71.2616 47.5782   3
  -5  -4 -20 97.2932 50.8977   3
   5   5 -12 89.5261 64.2102   1
   5   5 -11 213.304 60.4831   1
   5   5 -10 142.694 57.4311   1
   5   5  -9 61.3184 52.4378   1
   5   5  -8-83.4024 48.4765   1
   5   5  -7 109.495 55.3048   1
  -5  -5   6 57.1743 32.2537   0
   5   5  -6 155.756 56.8290   1
  -5  -5   5 111.308 33.7925   0
   5   5  -5 75.8072 48.7178   1
  -5  -5   4 93.2401 31.5935   0
   5   5  -4-21.6796 45.5131   1
  -5  -5   3 147.316 39.0935   0
   5   5  -3 165.095 47.9826   1
   5   5  -2 10.6496 43.9400   1
   5   5  -1 29.4610 43.3569   1
   5   5   0 334.581 49.5598   1
   5   5   1 892.221 62.6646   1
  -5  -5  -2 380.058 49.6891   3
   5   5   2 526.980 54.2493   1
  -5  -5  -3 350.968 50.4074   3
  -5  -5  -4 445.813 52.4304   3
  -5  -5  -5-15.5094 40.0657   3
  -5  -5  -6 619.761 59.3652   3
  -5  -5  -7 741.902 64.7332   3
  -5  -5  -8 37.6750 43.5387   3
  -5  -5  -9-85.4179 44.3374   3
  -5  -5 -10 338.161 57.9152   3
  -5  -5 -11 65.4241 48.1523   3
  -5  -5 -12 544.319 60.9594   3
  -5  -5 -13 242.330 51.0864   3
  -5  -5 -14 882.030 70.3353   3
  -5  -5 -15 122.713 47.6148   3
  -5  -5 -16-23.4888 28.8304   0
  -5  -5 -16-147.467 51.0552   3
  -5  -5 -17 47.9220 53.9248   3
  -5  -5 -18 349.257 53.2179   3
   5   6  -9 98.1982 63.0443   1
   5   6  -8 305.213 64.1272   1
   5   6  -7 144.252 56.2814   1
   5   6  -6 137.374 55.3207   1
   5   6  -5 112.625 56.6455   1
   5   6  -4 223.058 55.5513   1
   5   6  -3 13.8443 50.4611   1
   5   6  -2 22.4020 49.0032   1
   5   6  -1 79.6470 51.3617   1
   5   6   0-99.3161 48.4529   1
   5   6   1-11.0494 47.6977   1
  -5  -6  -2 30.8510 39.6455   3
   5   6   2 3.54616 48.8138   1
  -5  -6  -3-50.6700 42.1977   3
  -5  -6  -4 343.410 48.6540   3
  -5  -6  -5 12.2290 41.6383   3
  -5  -6  -6 225.698 56.9215   3
  -5  -6  -7 79.1947 50.3815   3
  -5  -6  -8-50.6060 43.2274   3
  -5  -6  -9 41.3071 48.7284   3
  -5  -6 -10 20.2068 49.5320   3
  -5  -6 -11 25.0857 46.9615   3
  -5  -6 -12-12.1334 55.0674   3
  -5  -6 -13-3.68774 48.8104   3
  -5  -6 -14 7.78035 57.8864   3
  -5  -6 -15-8.92924 51.2051   3
  -5  -6 -16-136.586 60.3632   3
   5   7  -5 433.188 69.1808   1
   5   7  -4 59.5902 64.5442   1
   5   7  -3 50.3086 61.3717   1
   5   7  -2-17.5504 63.7363   1
   5   7  -1 207.036 59.0764   1
   5   7   0-192.554 57.1839   1
   5   7   1 330.950 56.4634   1
   5   7   2 169.937 55.4728   1
  -5  -7  -2 203.564 50.3801   3
   5   7   3 58.4510 60.4626   1
  -5  -7  -3 28.3782 42.7438   3
  -5  -7  -4 194.282 51.5721   3
  -5  -7  -5 32.5489 49.8037   3
  -5  -7  -6 156.622 50.6976   3
  -5  -7  -7 189.489 58.5824   3
  -5  -7  -8 4.62181 48.3649   3
  -5  -7  -9 10.8314 58.4165   3
  -5  -7 -10 27.8930 52.5881   3
  -5  -7 -11-10.9191 60.2849   3
  -5  -7 -12 126.644 55.6497   3
  -5  -7 -13 58.6923 64.4841   3
   5   8   1 162.266 74.7026   1
   5   8   2 92.7556 68.5946   1
  -5  -8  -2 94.0000 49.0549   3
   5   8   3-52.3490 66.4150   1
  -5  -8  -3-72.1319 50.6392   3
  -5  -8  -4 214.299 53.6272   3
  -5  -8  -5 228.780 59.3142   3
   6  -5  -8-71.4837 49.7896   5
   6  -5  -7 93.2085 51.6803   5
   6  -5  -6 87.1519 51.0730   5
   6  -5  -5 164.872 54.0732   5
   6  -5  -4 7.85634 41.3952   5
   6  -5  -3 84.7144 45.3405   5
   6  -5  -2 161.316 53.0465   5
   6  -5  -1 365.802 50.0500   5
   6  -5   0 103.122 47.2627   5
   6  -5   1 227.768 42.8446   5
   6  -4 -12-98.0327 75.7567   1
   6  -4 -11 120.682 71.8606   1
   6  -4 -10-18.5358 56.3787   5
   6  -4  -9-18.3444 53.1737   5
   6  -4  -8 269.917 57.4500   5
   6  -4  -7 25.7653 42.5358   5
   6  -4  -6 14.7578 45.4403   5
   6  -4  -5-123.825 45.9222   5
   6  -4  -4 56.2639 38.2903   5
   6  -4  -3 74.4515 43.6189   5
   6  -4  -2 7.45271 36.6143   5
   6  -4  -1 258.776 49.8195   5
   6  -4   0 49.2493 40.3305   5
   6  -4   1 455.540 53.3135   5
   6  -4   2 274.056 50.9874   5
   6  -4   3-11.0671 42.4070   5
   6  -4   4 104.792 42.0616   5
   6  -4   5 21.8330 33.9636   5
   6  -4   6 61.5556 34.8959   5
   6  -4   7 220.430 43.4254   5
   6  -3 -14-50.7333 72.9838   1
   6  -3 -13-98.9826 67.1962   1
   6  -3 -12-149.092 66.5961   1
   6  -3 -11 121.502 65.3269   1
   6  -3 -10 159.303 62.0184   1
   6  -3 -10-8.83755 46.6899   5
   6  -3  -9 232.012 45.6366   5
   6  -3  -8 207.416 52.1523   5
   6  -3  -7 163.447 54.9713   5
   6  -3  -6 110.780 44.7242   5
   6  -3  -5 159.007 52.9235   5
   6  -3  -4-20.9807 46.1092   5
   6  -3  -3 32.6023 47.2060   5
   6  -3  -2 8.55101 41.0427   5
   6  -3  -1 79.5501 44.5098   5
   6  -3   0 166.283 49.7568   5
   6  -3   1 106.579 42.8567   5
   6  -3   2 103.532 44.3806   5
   6  -3   3 211.329 45.5341   5
   6  -3   4 43.5082 37.2439   5
   6  -3   5 307.341 47.4274   5
   6  -3   6 52.7288 37.3923   5
   6  -3   7 101.554 46.9616   5
   6  -3   8 82.7236 41.5518   5
   6  -3   9 246.758 43.9804   5
   6  -3  10 144.692 37.1446   5
   6  -3  11 151.429 37.6323   5
  -6   3 -11 448.536 66.6180   4
   6  -3  12 81.8533 41.2614   5
   6  -2 -14 0.25997 68.1056   1
   6  -2 -13-139.596 67.1181   1
   6  -2 -12-179.150 62.7731   1
   6  -2 -10-47.3187 57.3716   1
   6  -2  -9 25.5740 54.0197   1
   6  -2  -8 234.781 54.5718   1
  -6   2   8 253.338 40.2787   0
  -6   2   7 335.578 43.5961   0
  -6   2   6 139.479 37.0783   0
  -6   2   5 865.605 56.6609   0
  -6   2   4 145.699 37.5548   0
   6  -2  -4 210.311 54.1804   5
  -6   2   3 344.575 46.5361   0
   6  -2  -3 375.853 58.2375   5
   6  -2  -2 1.64623 38.7138   5
  -6   2   2 57.9027 30.9183   0
  -6   2   1 5.90949 34.7719   0
   6  -2  -1 43.3671 42.6259   5
  -6   2   0 58.6469 30.1578   0
   6  -2   0 56.0979 44.5092   5
  -6   2  -1-5.79237 30.8770   0
   6  -2   1 35.2234 42.6624   5
  -6   2  -2 31.0439 32.9702   0
   6  -2   2 14.1648 40.1261   5
   6  -2   3 17.4607 34.2947   5
  -6   2  -3 2.60131 34.5396   0
  -6   2  -4-46.2878 34.2666   0
   6  -2   4 10.3809 32.7556   5
  -6   2  -5-107.317 30.8943   0
   6  -2   5-8.70260 37.2695   5
  -6   2  -6 9.60776 30.3906   0
   6  -2   6 155.980 43.7202   5
  -6   2  -7-27.5027 33.1497   0
   6  -2   7 36.1519 33.8788   5
   6  -2   8 253.250 45.7373   5
  -6   2  -8 210.348 40.3500   0
   6  -2   9 7.47997 35.9794   5
  -6   2  -9 96.6990 61.7977   4
  -6   2  -9 90.9811 38.0857   0
  -6   2 -10 878.935 55.8060   0
   6  -2  10 800.361 52.1291   5
  -6   2 -10 974.758 80.2450   4
   6  -2  11-15.9213 36.7055   5
  -6   2 -11 95.0976 60.4098   4
   6  -2  12 116.524 32.1931   5
  -6   2 -12 438.076 68.2382   4
   6  -2  13 24.5971 39.0090   5
  -6   2 -13 107.809 64.5847   4
   6  -2  14 36.5417 35.5695   5
   6  -2  15-45.9118 42.1710   5
   6  -1 -15-40.1380 71.9320   1
   6  -1 -14 106.292 66.0209   1
   6  -1 -13 96.1442 61.1645   1
   6  -1 -12 5.65351 58.6435   1
   6  -1 -11 3.69596 53.5084   1
  -6   1  10 44.3327 29.1820   0
  -6   1   9-84.8998 33.5816   0
   6  -1  -9-196.943 50.4983   1
   6  -1  -8-215.210 45.0553   1
  -6   1   8-17.9222 29.4675   0
  -6   1   7 457.040 45.2393   0
  -6   1   6 649.389 52.7765   0
  -6   1   5 123.092 39.0572   0
  -6   1   4-28.0688 33.7985   0
  -6   1   3 1049.77 58.7021   0
  -6   1   2 29.7454 35.2048   0
  -6   1   1 64.2630 33.8294   0
  -6   1   0 54.9880 37.8521   0
   6  -1   0 140.403 41.5915   5
  -6   1  -1-17.4399 31.2837   0
   6  -1   1-81.0185 35.3511   5
  -6   1  -2 77.9492 34.2154   0
   6  -1   2 43.5093 42.6946   5
  -6   1  -3-2.62838 33.0193   0
   6  -1   3-85.2090 38.2861   5
  -6   1  -4-8.86738 32.8135   0
   6  -1   4 70.0744 37.8922   5
   6  -1   5 561.323 50.9716   5
  -6   1  -5 542.002 50.1540   0
   6  -1   6 825.233 57.3141   5
  -6   1  -6 664.669 51.3719   0
  -6   1  -7 19.3738 34.8426   0
   6  -1   7-3.58212 36.4631   5
  -6   1  -8 197.467 38.5961   0
   6  -1   8 145.094 39.1010   5
  -6   1  -8 90.4850 54.0390   4
   6  -1   9 563.982 50.0939   5
  -6   1  -9 559.450 70.2225   4
  -6   1  -9 493.958 45.9026   0
  -6   1 -10 421.503 44.4872   0
   6  -1  10 391.476 42.9152   5
  -6   1 -10 639.991 74.1493   4
  -6   1 -11 302.566 44.3109   0
   6  -1  11 483.470 44.6971   5
  -6   1 -11 474.426 65.8884   4
   6  -1  12 318.365 41.5262   5
  -6   1 -12 275.907 62.7732   4
   6  -1  13-73.0587 33.6078   5
  -6   1 -13 271.634 63.6225   4
  -6   1 -14 512.218 66.2096   4
  -6   1 -15 487.176 72.9492   4
   6   0 -15 210.703 70.7253   1
   6   0 -14 247.798 62.7776   1
   6   0 -13 278.774 63.3225   1
   6   0 -12 162.652 56.5760   1
   6   0 -11-67.8616 54.3881   1
   6   0 -10 138.493 52.2701   1
  -6   0   9 36.4905 31.1624   0
   6   0  -9 309.769 49.8591   1
  -6   0   8 31.0513 27.8333   0
   6   0  -8 134.649 45.7877   1
   6   0  -7 391.307 51.0474   1
  -6   0   7 343.050 40.8532   0
  -6   0   6 201.034 43.2551   0
  -6   0   5 2475.23 83.9687   0
  -6   0   4 927.402 59.6429   0
  -6   0   3 1426.08 68.7886   0
  -6   0   2 621.141 53.8484   0
  -6   0   1 150.710 36.4423   0
  -6   0   0 197.863 42.0797   0
  -6   0  -1 67.7900 31.5344   0
  -6   0  -2 74.0008 33.2748   0
   6   0   3 37.5152 38.0291   5
  -6   0  -3 50.6993 38.0695   0
   6   0   4-50.6813 40.1334   5
  -6   0  -4 64.3464 35.1472   0
   6   0   5-3.49538 36.7324   5
  -6   0  -5 35.2505 37.9724   0
   6   0   6-13.4246 38.8820   5
  -6   0  -6 54.5292 48.1658   4
  -6   0  -6 64.7888 37.0485   0
   6   0   7 464.019 49.1017   5
  -6   0  -7 485.611 61.1535   4
  -6   0  -7 437.505 43.5598   0
   6   0   8 221.647 43.9924   5
  -6   0  -8 334.991 57.5784   4
  -6   0  -8 205.781 39.9494   0
   6   0   9 13.1484 32.7935   5
  -6   0  -9-0.95725 30.7178   0
   6   0  10 694.106 47.3992   5
  -6   0 -10 652.498 65.9130   4
  -6   0 -10 475.698 49.8489   0
   6   0  11 101.491 33.6448   5
  -6   0 -11 21.3465 29.0822   0
   6   0  12-19.5137 28.2788   5
  -6   0 -12-20.2979 31.5924   0
  -6   0 -13 79.3048 56.8703   4
  -6   0 -14 39.0352 59.3279   4
  -6   0 -15 197.792 64.3981   4
  -6   0 -16-237.723 70.1046   4
   6   1 -14-73.9801 65.0471   1
   6   1 -13-97.2439 59.0730   1
   6   1 -12 94.3408 57.8798   1
   6   1 -11 7.36389 55.9709   1
   6   1 -10-40.6321 51.7877   1
   6   1  -9 20.6004 47.2361   1
  -6  -1   9 29.3793 30.3581   0
   6   1  -8-6.80827 44.8687   1
  -6  -1   8 6.39573 27.0634   0
  -6  -1   7 4.13105 29.2291   0
   6   1  -7-14.1115 44.2683   1
   6   1  -6 571.222 53.8480   1
  -6  -1   6 502.246 48.9053   0
  -6  -1   5-9.22262 34.4495   0
  -6  -1   4 804.027 54.3495   0
  -6  -1   3 521.730 47.8042   0
  -6  -1   2 432.963 49.0889   0
  -6  -1   1 101.195 38.1137   0
  -6  -1   0 15.3905 31.6615   0
  -6  -1  -1 22.5946 34.1346   0
  -6  -1  -2 83.0609 33.6888   0
  -6  -1  -3 253.318 39.5472   0
  -6  -1  -4 406.599 45.1309   0
  -6  -1  -5 35.7847 35.1728   0
   6   1   5-16.5854 37.1983   5
   6   1   6 2209.41 79.4778   5
  -6  -1  -6 2375.37 95.4564   4
  -6  -1  -6 2054.94 79.6014   0
   6   1   7 334.543 45.9708   5
  -6  -1  -7 426.277 51.6499   4
  -6  -1  -7 359.099 43.1791   0
  -6  -1  -8 185.181 38.6875   0
   6   1   8 126.166 36.8479   5
  -6  -1  -8 180.824 53.6334   4
   6   1   9 421.156 44.8036   5
  -6  -1  -9 419.867 58.7871   4
  -6  -1  -9 380.160 43.2910   0
   6   1  10 645.701 45.7898   5
  -6  -1 -10 708.543 68.6804   4
  -6  -1 -10 566.292 51.6643   0
  -6  -1 -11 179.994 39.2122   0
  -6  -1 -11 141.182 48.1053   4
  -6  -1 -12 35.2784 37.9907   0
  -6  -1 -12 59.5107 51.3706   4
  -6  -1 -13 101.204 34.9768   0
  -6  -1 -13 252.930 57.7086   4
  -6  -1 -14 9.56606 60.8248   4
  -6  -1 -15-78.8935 61.7984   4
  -6  -1 -16 230.894 64.8656   4
  -6  -1 -17-50.2688 70.5709   4
   6   2 -14 250.374 68.0486   1
   6   2 -13 131.866 64.9142   1
   6   2 -12 167.332 61.6026   1
   6   2 -11 76.4511 57.3632   1
   6   2 -10 81.6694 51.9071   1
   6   2  -9-41.6919 48.9015   1
  -6  -2   8 31.0869 31.8641   0
   6   2  -8 102.677 49.7069   1
  -6  -2   7-0.63029 27.8266   0
   6   2  -7 35.9911 44.4030   1
  -6  -2   6 130.237 39.3866   0
   6   2  -6 114.711 49.9735   1
   6   2  -5 239.465 47.4128   1
  -6  -2   5 404.539 48.3880   0
  -6  -2   4 2631.86 87.5075   0
  -6  -2   3 97.8422 39.2549   0
  -6  -2   2 268.267 46.1996   0
  -6  -2   1 540.292 52.4082   0
  -6  -2   0 466.430 43.7628   0
  -6  -2  -1 317.491 47.0529   0
  -6  -2  -2 390.041 43.4456   0
  -6  -2  -3 489.650 49.4633   0
  -6  -2  -4 420.223 47.7875   0
  -6  -2  -5 100.144 44.4476   4
  -6  -2  -5-7.80384 35.1147   0
  -6  -2  -6 21.6714 43.9041   4
  -6  -2  -6 56.6910 40.7382   0
   6   2   7 28.4041 35.0050   5
  -6  -2  -7 115.007 44.2807   4
  -6  -2  -7 3.22462 31.5854   0
   6   2   8 663.911 49.2288   5
  -6  -2  -8 726.392 65.9292   4
  -6  -2  -8 666.582 53.4965   0
  -6  -2  -9 749.739 63.0955   4
  -6  -2  -9 572.284 49.4782   0
  -6  -2 -10-120.956 46.1118   4
  -6  -2 -10 52.3101 36.7162   0
  -6  -2 -11 102.067 48.3116   4
  -6  -2 -11-0.83190 32.5698   0
  -6  -2 -12 68.7751 51.5877   4
  -6  -2 -12-22.3037 31.9886   0
  -6  -2 -13-190.371 57.0613   4
  -6  -2 -13 51.7312 36.9418   0
  -6  -2 -14 206.947 61.5011   4
  -6  -2 -15 53.9008 64.0310   4
  -6  -2 -16-185.577 68.5175   4
  -6  -2 -17-224.802 74.3525   4
   6   3 -12-13.5279 61.7214   1
   6   3 -11 93.6328 59.3980   1
   6   3 -10 148.634 59.0206   1
   6   3  -9 83.2122 51.7542   1
   6   3  -8-35.4451 49.5633   1
   6   3  -7 38.2790 48.8292   1
  -6  -3   7-9.69521 31.9430   0
   6   3  -6 72.8682 45.1370   1
  -6  -3   6 24.1321 33.3160   0
   6   3  -5-79.5187 43.6910   1
  -6  -3   5 15.8104 27.7110   0
   6   3  -4 234.369 48.7687   1
  -6  -3   4 265.709 42.0917   0
  -6  -3   3 7.52221 30.5869   0
  -6  -3   2 275.324 42.0361   0
  -6  -3   1-22.0925 32.5679   0
  -6  -3   0 165.706 41.1194   0
  -6  -3  -1 178.572 36.1670   0
  -6  -3  -2 24.5531 39.3128   0
  -6  -3  -3-0.16391 31.4737   0
  -6  -3  -4 349.695 44.0368   0
  -6  -3  -5 204.568 40.7651   0
  -6  -3  -6 474.214 48.3259   0
  -6  -3  -7 1406.45 70.1920   0
  -6  -3  -8 219.968 39.3568   0
  -6  -3  -9-58.2848 33.2664   0
  -6  -3 -10 128.929 46.7533   4
  -6  -3 -10 96.1814 34.8316   0
  -6  -3 -11 86.9685 51.1043   4
  -6  -3 -11 2.37969 33.4060   0
  -6  -3 -12-18.3848 52.8236   4
  -6  -3 -12 202.682 38.2348   0
  -6  -3 -13 305.884 61.9961   4
  -6  -3 -13 266.041 46.0828   0
  -6  -3 -14 12.6662 61.0443   4
  -6  -3 -14 26.2874 38.1555   0
  -6  -3 -15-149.853 69.6026   4
  -6  -3 -16 60.8551 73.9876   4
  -6  -3 -17-103.307 80.7317   4
  -6  -3 -18-19.5086 89.1633   4
  -6  -3 -18 34.1041 53.9466   3
  -6  -3 -19-119.231 57.8315   3
   6   4 -11 78.0796 61.5776   1
   6   4 -10 151.995 65.4382   1
   6   4  -9 121.293 58.8286   1
   6   4  -8 306.712 62.2158   1
   6   4  -7-6.01768 52.8569   1
  -6  -4   6 72.1413 31.8539   0
   6   4  -6-37.3964 52.4283   1
  -6  -4   5 1.03438 34.6790   0
   6   4  -5 157.857 49.8601   1
  -6  -4   4 167.411 36.0132   0
   6   4  -4 238.894 47.8562   1
  -6  -4   3 470.048 50.1416   0
   6   4  -3 392.197 54.2979   1
  -6  -4   2 599.038 53.8996   0
  -6  -4   1 47.7668 36.0636   0
  -6  -4   0 322.834 43.7535   0
  -6  -4  -1-1.21752 37.9750   0
  -6  -4  -2-10.9752 32.8912   0
  -6  -4  -3 254.135 47.7135   0
  -6  -4  -4 307.398 45.5775   0
  -6  -4  -5 32.4016 34.1979   0
  -6  -4  -6 31.0466 31.1978   0
  -6  -4  -7 81.3783 32.8554   0
  -6  -4  -8 11.3666 33.9488   0
  -6  -4  -9 916.366 61.8902   0
  -6  -4 -10 56.9768 39.6663   0
  -6  -4 -11 649.135 55.1773   0
  -6  -4 -11 633.746 59.9636   3
  -6  -4 -12-43.5189 35.4410   0
  -6  -4 -12-43.0016 47.2821   3
  -6  -4 -13 52.2443 38.2795   0
  -6  -4 -13-24.2540 49.9834   3
  -6  -4 -14 41.4444 35.4273   0
  -6  -4 -14 91.0580 48.3929   3
  -6  -4 -15 162.641 36.3421   0
  -6  -4 -15-40.8831 55.0400   3
  -6  -4 -16 250.883 57.7554   3
  -6  -4 -17 41.1332 59.5663   3
  -6  -4 -18 58.4425 55.6380   3
   6   5  -8 37.6404 62.7510   1
   6   5  -7 309.539 60.7403   1
   6   5  -6 192.167 60.2468   1
  -6  -5   5-40.5546 35.4752   0
   6   5  -5 85.8198 55.8601   1
  -6  -5   4 7.19024 36.0837   0
   6   5  -4 88.7797 55.9421   1
  -6  -5   3 121.031 37.6952   0
   6   5  -3 6.66378 54.2788   1
  -6  -5   2 125.605 39.8935   0
  -6  -5   1 48.4380 32.3697   0
  -6  -5   0-53.0270 38.0835   0
  -6  -5  -1-76.7980 37.6206   0
  -6  -5  -2-4.86407 36.9410   0
  -6  -5  -3-5.43882 35.6320   0
  -6  -5  -4 12.9553 40.6148   0
  -6  -5  -5 82.2451 42.4961   0
  -6  -5  -5-53.3246 40.1444   3
  -6  -5  -6 25.1348 34.0825   0
  -6  -5  -6-77.5129 42.9823   3
  -6  -5  -7 147.653 40.0856   0
  -6  -5  -7 65.5980 46.8395   3
  -6  -5  -8 538.659 55.2694   0
  -6  -5  -8 566.240 57.1769   3
  -6  -5  -9 512.945 56.2557   0
  -6  -5  -9 450.434 55.9150   3
  -6  -5 -10-24.6121 34.3335   0
  -6  -5 -10 22.6140 51.0889   3
  -6  -5 -11 15.6712 34.7556   0
  -6  -5 -11 35.3164 51.0380   3
  -6  -5 -12 52.1494 38.5879   0
  -6  -5 -12 152.559 55.6811   3
  -6  -5 -13-73.9704 37.9091   0
  -6  -5 -13-88.2679 52.6504   3
  -6  -5 -14-40.0313 35.1044   0
  -6  -5 -14-112.395 53.6851   3
  -6  -5 -15 202.368 40.3180   0
  -6  -5 -15-115.076 61.5211   3
  -6  -5 -16 350.214 60.1967   3
   6   6  -6-76.7795 68.3507   1
   6   6  -5 40.9754 66.7850   1
  -6  -6   4 34.9368 36.8208   0
   6   6  -4 185.163 66.4009   1
  -6  -6   3 110.735 37.5397   0
   6   6  -3 166.328 62.1409   1
  -6  -6   2 58.5288 35.9805   0
   6   6  -2-119.096 61.6711   1
  -6  -6   1 165.163 46.7399   0
  -6  -6   0 185.338 46.8402   0
  -6  -6   0 162.441 42.3920   3
  -6  -6  -1 234.997 43.6917   0
  -6  -6  -1 14.7076 40.8185   3
  -6  -6  -2 148.062 45.5812   0
  -6  -6  -2 91.3313 42.9247   3
  -6  -6  -3 18.4273 34.2167   0
  -6  -6  -3-12.9205 43.4628   3
  -6  -6  -4 5.66301 39.4772   0
  -6  -6  -4 24.5657 44.1744   3
  -6  -6  -5-114.493 42.6357   0
  -6  -6  -5 16.0331 49.0034   3
  -6  -6  -6 19.8104 39.5625   0
  -6  -6  -6 35.8252 47.5775   3
  -6  -6  -7-1.86510 40.3522   0
  -6  -6  -7-21.7800 53.8632   3
  -6  -6  -8-8.42546 41.5407   0
  -6  -6  -8-33.4350 50.1551   3
  -6  -6  -9 66.3196 42.9462   0
  -6  -6  -9 162.098 56.6678   3
  -6  -6 -10 138.539 46.0328   0
  -6  -6 -10 208.907 53.2226   3
  -6  -6 -11 75.4304 37.7357   0
  -6  -6 -11 90.8930 59.6600   3
  -6  -6 -12 38.1699 42.8695   0
  -6  -6 -12-93.6517 60.8902   3
  -6  -6 -13-13.2150 56.8698   3
  -6  -7   0-35.8188 47.7394   3
  -6  -7  -1-103.978 49.5500   3
  -6  -7  -2 98.0986 51.6091   3
  -6  -7  -3-68.9834 54.0414   3
  -6  -7  -4 54.9440 51.6090   3
  -6  -7  -5-2.01894 50.1502   3
  -6  -7  -6 19.2297 54.7204   3
  -6  -7  -7 119.943 59.9884   3
  -6  -7  -8 17.4053 57.0083   3
   7  -2  -7 348.438 71.1418   5
  -7   2   7 367.053 43.8324   0
  -7   2   6 58.8659 36.1453   0
   7  -2  -6 136.556 60.3309   5
  -7   2   5 734.232 59.2116   0
   7  -2  -5 806.757 75.1930   5
  -7   2   4 172.417 41.1950   0
   7  -2  -4 98.4032 61.3294   5
   7  -2  -3 43.8923 52.9811   5
  -7   2   3 66.9627 32.0437   0
  -7   2   2 39.5675 38.3510   0
   7  -2  -2 101.839 61.0577   5
   7  -2  -1-10.6615 48.8650   5
  -7   2   1 51.5971 34.7080   0
   7  -2   0 116.404 53.8695   5
  -7   2   0 141.953 42.4815   0
   7  -2   1 100.851 51.3320   5
  -7   2  -1 84.9653 42.7885   0
   7  -2   2-20.8622 45.3888   5
  -7   2  -2 38.9459 38.1535   0
   7  -2   3 124.142 41.9507   5
  -7   2  -3 17.6061 37.3348   0
   7  -2   4-27.2130 40.6763   5
  -7   2  -4 8.65253 38.1871   0
   7  -2   5 72.6272 38.2568   5
  -7   2  -5 34.8093 41.1845   0
   7  -2   6 62.8885 37.4971   5
  -7   2  -6 82.0932 43.6495   0
   7  -2   7 19.3151 37.4874   5
  -7   2  -7 86.0161 37.5484   0
  -7   2  -8 56.2864 45.1665   0
  -7   2  -9 65.5905 40.7342   0
  -7   2 -10 161.991 46.9393   0
  -7   1  10 187.808 42.0902   0
  -7   1   9 207.629 42.1801   0
  -7   1   8 54.2260 34.8386   0
  -7   1   7 209.693 40.6395   0
  -7   1   6 83.4127 35.1329   0
  -7   1   5 80.0284 34.2549   0
  -7   1   4 157.507 38.3115   0
  -7   1   3 61.0524 35.7071   0
   7  -1  -2-11.1993 58.6597   5
  -7   1   2-2.59369 32.0085   0
   7  -1  -1 48.9351 44.4129   5
  -7   1   1-11.2953 35.5451   0
   7  -1   0-200.845 53.5968   5
  -7   1   0-25.4328 30.3116   0
  -7   1  -1 131.481 37.9731   0
   7  -1   1 173.767 57.6875   5
  -7   1  -2 191.472 42.4570   0
   7  -1   2 294.894 57.8510   5
  -7   1  -3 26.1678 35.0976   0
   7  -1   3 68.8061 47.5207   5
  -7   1  -4 23.2958 34.5705   0
   7  -1   4 14.6580 47.2080   5
  -7   1  -5-21.3495 36.4661   0
   7  -1   5 39.7289 47.0205   5
  -7   1  -6 112.151 39.1201   0
   7  -1   6 193.415 50.3247   5
  -7   1  -7 22.2952 39.9185   0
   7  -1   7 10.3479 38.4120   5
   7  -1   8 202.992 45.2407   5
  -7   1  -8-27.4692 36.5573   0
   7  -1   9-54.1663 46.6914   5
  -7   1  -9-99.4760 44.3313   0
   7  -1  10 232.695 39.3156   5
  -7   1 -10 35.5295 38.6243   0
   7  -1  11 295.804 45.3452   5
  -7   1 -11 244.259 43.6166   0
   7  -1  12 410.898 44.3440   5
  -7   0   9 105.573 36.4703   0
  -7   0   8 223.519 39.2561   0
  -7   0   7 541.192 52.9107   0
  -7   0   6 156.267 45.1604   0
  -7   0   5 143.918 41.6397   0
  -7   0   4 40.2941 35.9904   0
  -7   0   3 12.2356 31.0724   0
  -7   0   2 90.3672 37.3845   0
  -7   0   1 88.9244 39.0722   0
  -7   0   0 41.9549 36.1561   0
   7   0   1-38.9655 47.0487   5
  -7   0  -1 22.0416 35.2588   0
   7   0   2 184.947 45.8539   5
  -7   0  -2 30.4402 37.7824   0
   7   0   3 33.2968 44.7023   5
  -7   0  -3 86.5715 38.5120   0
   7   0   4 41.9101 41.8589   5
  -7   0  -4-46.8935 33.8862   0
   7   0   5 403.796 50.5117   5
  -7   0  -5 430.602 49.9790   0
   7   0   6 333.804 50.3983   5
  -7   0  -6 168.510 40.8062   0
   7   0   7-72.9782 40.5521   5
  -7   0  -7 7.30089 37.9081   0
   7   0   8 110.530 42.3024   5
  -7   0  -8-5.67097 35.5145   0
  -7   0  -9 104.773 62.5238   4
  -7   0  -9 90.2399 40.4623   0
   7   0  10 114.106 41.8756   5
  -7   0 -10 34.7423 66.2883   4
  -7   0 -10 13.1131 40.9342   0
   7   0  11-93.0304 36.3958   5
  -7   0 -11-18.0502 67.1637   4
  -7   0 -11 13.9776 43.4100   0
  -7   0 -12-96.4965 38.5023   0
   7   1 -11-5.46218 70.2121   1
  -7  -1   8 218.341 42.0855   0
  -7  -1   7-17.6581 39.7361   0
  -7  -1   6 23.5130 37.7455   0
  -7  -1   5 80.2379 39.0027   0
  -7  -1   4 50.4157 42.4981   0
  -7  -1   3-4.86403 40.3323   0
  -7  -1   2 26.6658 34.2513   0
  -7  -1   1 13.0027 35.7767   0
  -7  -1   0-51.9199 38.0186   0
  -7  -1  -1-76.3883 35.1944   0
  -7  -1  -2 74.3603 37.6201   0
  -7  -1  -3-69.1933 34.4567   0
  -7  -1  -4-7.67735 39.9963   0
   7   1   4 43.1999 55.4647   5
  -7  -1  -5-107.231 42.3693   0
   7   1   5-21.5441 40.9118   5
  -7  -1  -6-82.6552 41.7552   0
   7   1   6 112.631 44.4032   5
  -7  -1  -7-39.0096 36.3916   0
   7   1   7-62.1363 43.8845   5
  -7  -1  -8-50.9640 33.6615   0
  -7  -1  -8 27.3057 63.9170   4
  -7  -1  -9-65.6276 39.8616   0
   7   1   9-48.8931 38.6584   5
  -7  -1  -9-2.41991 63.6260   4
  -7  -1 -10 2.15261 40.4543   0
  -7  -1 -10-103.831 63.8704   4
  -7  -1 -11 27.6201 41.5200   0
  -7  -1 -11 450.895 66.0768   4
  -7  -1 -12 77.7951 38.7388   0
  -7  -1 -12 49.9761 72.3304   4
   7   2 -10 17.8334 65.6952   1
  -7  -2   7 331.872 43.6204   0
  -7  -2   6 158.751 40.9544   0
  -7  -2   5 6.69681 38.8982   0
  -7  -2   4 12.2580 39.7025   0
  -7  -2   3 44.2942 39.3218   0
  -7  -2   2-28.1960 35.4574   0
  -7  -2   1-75.8983 33.9174   0
  -7  -2   0 102.920 44.2220   0
  -7  -2  -1 34.2817 31.8472   0
  -7  -2  -2-4.53882 38.8304   0
  -7  -2  -3 137.348 40.9057   0
  -7  -2  -4 305.082 47.2795   0
  -7  -2  -5 77.5679 40.4385   0
   7   2   6 980.734 67.7040   5
  -7  -2  -6 915.160 67.2799   0
   7   2   7 246.990 44.2454   5
  -7  -2  -7 217.766 43.5332   0
  -7  -2  -8 124.828 59.7548   4
  -7  -2  -8 66.1503 39.9678   0
  -7  -2  -9 162.887 42.0378   0
  -7  -2  -9 51.3225 64.3561   4
  -7  -2 -10 78.8792 37.5856   0
  -7  -2 -10 168.533 66.3582   4
  -7  -2 -11 80.9775 46.1305   0
  -7  -2 -11 314.713 66.5748   4
  -7  -2 -12-99.4354 41.6479   0
  -7  -2 -12 20.9970 68.0460   4
  -7  -2 -13 57.4881 42.7715   0
  -7  -2 -13 363.459 74.8754   4
   7   3  -9 107.739 67.6863   1
  -7  -3   6-14.7256 41.2006   0
  -7  -3   5 159.524 43.9616   0
  -7  -3   4 21.3590 36.1315   0
  -7  -3   3 184.493 44.3965   0
  -7  -3   2-17.3558 43.5623   0
  -7  -3   1 275.467 52.1316   0
  -7  -3   0 169.832 39.8910   0
  -7  -3  -1 91.2203 42.0816   0
  -7  -3  -2 44.8397 32.6746   0
  -7  -3  -3 115.916 40.1017   0
  -7  -3  -4-5.71487 39.5117   0
  -7  -3  -5 14.7251 39.8724   0
  -7  -3  -6 11.4811 39.5085   0
  -7  -3  -7 148.676 43.2853   0
  -7  -3  -8 613.376 61.2072   0
  -7  -3  -9 310.984 50.4358   0
  -7  -3 -10 57.3876 37.5723   0
  -7  -3 -11 143.832 46.5885   0
  -7  -3 -12 51.3016 39.8844   0
  -7  -3 -13 189.861 48.2089   0
  -7  -4   6 11.3319 46.6503   0
  -7  -4   5 118.237 43.3431   0
  -7  -4   4 21.6469 41.9130   0
  -7  -4   3 18.4640 41.8660   0
  -7  -4   2 5.09240 42.8760   0
  -7  -4   1-42.0645 42.4993   0
  -7  -4   0 117.619 40.2334   0
  -7  -4  -1 118.010 44.3568   0
  -7  -4  -2-20.4006 34.9718   0
  -7  -4  -3 77.4349 42.2050   0
  -7  -4  -4 100.127 46.5727   0
  -7  -4  -5 54.9041 38.4726   0
  -7  -4  -6-28.0003 36.5439   0
  -7  -4  -7 289.101 44.8919   0
  -7  -4  -8 431.285 54.9319   0
  -7  -4  -9 5.78016 43.8716   0
  -7  -4 -10 68.6153 44.7770   0
  -7  -4 -11 22.0578 37.7128   0
  -7  -5   4 39.4979 41.0680   0
  -7  -5   3-32.3723 41.9784   0
  -7  -5   2 7.65537 41.9667   0
  -7  -5   1 108.599 47.5522   0
  -7  -5   0 263.610 53.3790   0
  -7  -5  -1 80.9328 39.7469   0
  -7  -5  -2 89.8220 47.1250   0
  -7  -5  -3 106.930 43.3230   0
;
_shelx_hkl_checksum     49987
_shelx_res_file
;
TITL UK-1.res in P-1
    shelx.res
    created by SHELXL-2018/3 at 16:25:40 on 16-May-2022
CELL  0.71073   6.1635   7.5946  20.4580   79.545   86.521   83.791
ZERR     2.00   0.0005   0.0006   0.0020    0.007    0.007    0.007
LATT   1
SFAC  C    H    N    O
UNIT  38 52 4 8
MERG   2
DFIX     0.870   0.020 N2 HN1
DFIX     0.870   0.020 N2 HN2
SHEL 21 0.83
FMAP   2
PLAN    5
SIZE     0.100   0.420   0.480
ACTA    55.00
BOND   $H
CONF
L.S.  13
WGHT    0.039200    0.285900
EXTI    0.005816
FVAR       3.85379
C1    1    0.198967    0.750767    0.793376    11.00000    0.07192    0.06726 =
         0.04649   -0.01564   -0.00659    0.01506
AFIX  43
H1    2    0.069252    0.809989    0.776125    11.00000   -1.20000
AFIX   0
C2    1    0.243654    0.753909    0.858689    11.00000    0.10281    0.07919 =
         0.05219   -0.02479   -0.00200    0.01502
AFIX  43
H2    2    0.142853    0.814295    0.884641    11.00000   -1.20000
AFIX   0
C3    1    0.433105    0.669886    0.885594    11.00000    0.10590    0.07593 =
         0.05100   -0.02070   -0.02227   -0.00548
AFIX  43
H3    2    0.462163    0.672073    0.929504    11.00000   -1.20000
AFIX   0
C4    1    0.578597    0.582743    0.846577    11.00000    0.07351    0.08959 =
         0.06361   -0.01450   -0.02672    0.00270
AFIX  43
H4    2    0.709095    0.525999    0.864083    11.00000   -1.20000
AFIX   0
C5    1    0.536264    0.577057    0.781833    11.00000    0.05612    0.06960 =
         0.04861   -0.01470   -0.01160    0.00309
AFIX  43
H5    2    0.638106    0.515837    0.756445    11.00000   -1.20000
AFIX   0
C6    1    0.343246    0.661497    0.753554    11.00000    0.04674    0.03531 =
         0.04140   -0.00673   -0.00451   -0.00924
C7    1    0.104608    0.763498    0.660623    11.00000    0.03988    0.05950 =
         0.04410   -0.00783   -0.00247    0.00071
AFIX  23
H7A   2    0.130663    0.888733    0.656771    11.00000   -1.20000
H7B   2   -0.019690    0.742138    0.691398    11.00000   -1.20000
AFIX   0
C8    1    0.050243    0.729234    0.593426    11.00000    0.04072    0.06221 =
         0.04452   -0.00527   -0.00526   -0.00452
AFIX  23
H8A   2    0.005085    0.609001    0.597980    11.00000   -1.20000
H8B   2   -0.070320    0.814458    0.576145    11.00000   -1.20000
AFIX   0
C9    1    0.428995    0.621614    0.573659    11.00000    0.04804    0.05121 =
         0.04227   -0.00571    0.00263   -0.00114
AFIX  23
H9A   2    0.555062    0.634835    0.543053    11.00000   -1.20000
H9B   2    0.392361    0.498713    0.578625    11.00000   -1.20000
AFIX   0
C10   1    0.483867    0.659365    0.640119    11.00000    0.03959    0.04964 =
         0.04354   -0.00621   -0.00177   -0.00243
AFIX  23
H10A  2    0.602615    0.572985    0.657958    11.00000   -1.20000
H10B  2    0.533300    0.778458    0.634186    11.00000   -1.20000
AFIX   0
C11   1    0.235631    0.798753    0.377497    11.00000    0.05244    0.04273 =
         0.05926   -0.01903   -0.01625    0.00501
C12   1    0.173983    0.809320    0.307151    11.00000    0.03977    0.03727 =
         0.04754   -0.01212   -0.00717   -0.00073
C13   1   -0.010845    0.738052    0.292590    11.00000    0.04937    0.04619 =
         0.04324   -0.00477   -0.00241   -0.01112
AFIX  43
H13   2   -0.099870    0.685018    0.327326    11.00000   -1.20000
AFIX   0
C14   1   -0.066942    0.743555    0.227616    11.00000    0.05025    0.05192 =
         0.04899   -0.00628   -0.00909   -0.01632
AFIX  43
H14   2   -0.191724    0.694349    0.218988    11.00000   -1.20000
AFIX   0
C15   1    0.063280    0.822271    0.176097    11.00000    0.05564    0.04690 =
         0.04122   -0.00653   -0.00523   -0.00421
C16   1    0.246177    0.898766    0.189485    11.00000    0.05345    0.05663 =
         0.05333   -0.00631    0.00876   -0.01362
AFIX  43
H16   2    0.332264    0.955074    0.154649    11.00000   -1.20000
AFIX   0
C17   1    0.300517    0.891605    0.254026    11.00000    0.04087    0.05325 =
         0.06595   -0.01739   -0.00256   -0.00975
AFIX  43
H17   2    0.424178    0.942678    0.262421    11.00000   -1.20000
AFIX   0
C18   1   -0.161357    0.756184    0.094104    11.00000    0.11103    0.12066 =
         0.05718   -0.01484   -0.02184   -0.04601
AFIX  23
H18A  2   -0.293805    0.818359    0.110377    11.00000   -1.20000
H18B  2   -0.155291    0.630230    0.114607    11.00000   -1.20000
AFIX   0
C19   1   -0.160509    0.774748    0.020319    11.00000    0.24187    0.25107 =
         0.06327   -0.00670   -0.03860   -0.13705
AFIX 137
H19A  2   -0.195823    0.898767    0.001010    11.00000   -1.50000
H19B  2   -0.266871    0.703796    0.008494    11.00000   -1.50000
H19C  2   -0.018288    0.733640    0.003915    11.00000   -1.50000
AFIX   0
N1    3    0.296905    0.649303    0.687675    11.00000    0.03744    0.04188 =
         0.03502   -0.00623   -0.00205   -0.00281
N2    3    0.241992    0.747353    0.546212    11.00000    0.05478    0.04282 =
         0.03900   -0.00575   -0.00792   -0.00875
O1    4    0.121137    0.713270    0.423590    11.00000    0.07060    0.07030 =
         0.04654   -0.01079   -0.01272   -0.00479
O2    4    0.396968    0.872687    0.387243    11.00000    0.08347    0.11092 =
         0.08251   -0.02151   -0.03213   -0.03677
O3    4    0.025252    0.833007    0.110143    11.00000    0.08159    0.07916 =
         0.04504   -0.00798   -0.00517   -0.01819
OW1   4    0.722969    0.881870    0.463383    11.00000    0.05929    0.05984 =
         0.06036   -0.00919   -0.01347   -0.01220
HN1   2    0.275292    0.859621    0.542129    11.00000    0.05552
HN2   2    0.207672    0.729376    0.504425    11.00000    0.06679
HW1   2    0.612035    0.878531    0.438509    11.00000    0.10236
HW2   2    0.842499    0.825126    0.444503    11.00000    0.10244
HKLF 4
REM  UK-1.res in P-1
REM wR2 = 0.1238, GooF = S = 1.078, Restrained GooF = 1.079 for all data
REM R1 = 0.0538 for 2159 Fo > 4sig(Fo) and 0.1015 for all 3424 data
REM 244 parameters refined using 2 restraints
END
WGHT      0.0392      0.2859
REM Highest difference peak  0.153,  deepest hole -0.150,  1-sigma level  0.032
Q1    1   0.3486  0.7612  0.7035  11.00000  0.05    0.15
Q2    1   0.2867  0.7453  0.7632  11.00000  0.05    0.14
Q3    1   0.3743  0.7740  0.7604  11.00000  0.05    0.14
Q4    1   0.0442  0.8191  0.2998  11.00000  0.05    0.13
Q5    1   0.2939  0.5604  0.6688  11.00000  0.05    0.13
;
_shelx_res_checksum     52457
data_II
_audit_creation_method     'WinGX routine CIF_UPDATE'
_audit_conform_dict_name     cif_core.dic
_audit_conform_dict_version     2.4.5
_chemical_name_systematic
;
4-Phenylpiperazin-1-ium 4-methoxybenzoate monohydrate
;
_chemical_formula_moiety     'C10 H15 N2 +, C8 H7 O3 -, H2 O'
_chemical_formula_sum     'C18 H24 N2 O4'
_chemical_formula_iupac     'C10 H15 N2 +, C8 H7 O3 -, H2 O'
_chemical_formula_weight     332.39
_symmetry_cell_setting     triclinic
_symmetry_space_group_name_H-M     'P -1'
_symmetry_space_group_name_Hall     '-P 1'
loop_
    _symmetry_equiv_pos_as_xyz
    'x, y, z'
    '-x, -y, -z'
_cell_length_a     6.2039(4)
_cell_length_b     7.5565(7)
_cell_length_c     18.6140(10)
_cell_angle_alpha     81.799(7)
_cell_angle_beta     87.020(7)
_cell_angle_gamma     84.852(7)
_cell_volume     859.53(11)
_cell_formula_units_Z     2
_cell_measurement_reflns_used     2855
_cell_measurement_theta_min     3.07
_cell_measurement_theta_max     27.78
_cell_measurement_temperature     293(2)
_exptl_crystal_description     prism
_exptl_crystal_colour     colourless
_exptl_crystal_size_max     0.48
_exptl_crystal_size_mid     0.48
_exptl_crystal_size_min     0.32
_exptl_crystal_density_diffrn     1.284
_exptl_crystal_density_method     'not measured'
_exptl_crystal_F_000     356
_exptl_absorpt_coefficient_mu     0.091
_exptl_absorpt_correction_type     multi-scan
_exptl_absorpt_process_details
;
(CrysAlis RED; Oxford
Diffraction, 2009)
;
_exptl_absorpt_correction_T_min     0.520
_exptl_absorpt_correction_T_max     1.000
_exptl_special_details     ?
_diffrn_ambient_temperature     293(2)
_diffrn_radiation_type     MoK\a
_diffrn_radiation_wavelength     0.71073
_diffrn_measurement_device_type     'Oxford Diffraction Xcalibur'
_diffrn_measurement_method     '\w scans'
_diffrn_detector     'Sapphire CCD'
_diffrn_reflns_number     5360
_diffrn_reflns_av_R_equivalents     0.0159
_diffrn_reflns_av_unetI/netI     0.0235
_diffrn_reflns_theta_min     3.088
_diffrn_reflns_theta_max     25.329
_diffrn_reflns_theta_full     25.329
_diffrn_measured_fraction_theta_max     0.999
_diffrn_measured_fraction_theta_full     0.999
_diffrn_reflns_limit_h_min     -7
_diffrn_reflns_limit_h_max     5
_diffrn_reflns_limit_k_min     -9
_diffrn_reflns_limit_k_max     9
_diffrn_reflns_limit_l_min     -22
_diffrn_reflns_limit_l_max     22
_diffrn_radiation_probe     x-ray
_reflns_number_total     3142
_reflns_number_gt     2322
_reflns_threshold_expression     'I > 2\s(I)'
_refine_ls_structure_factor_coef     Fsqd
_refine_ls_matrix_type     full
_refine_ls_R_factor_all     0.0637
_refine_ls_R_factor_gt     0.0445
_refine_ls_wR_factor_gt     0.1148
_refine_ls_wR_factor_ref     0.1247
_refine_ls_goodness_of_fit_ref     1.058
_refine_ls_restrained_S_all     1.062
_refine_ls_number_reflns     3139
_refine_ls_number_parameters     230
_refine_ls_number_restraints     4
_refine_ls_number_constraints     0
_refine_ls_hydrogen_treatment     mixed
_refine_ls_weighting_scheme     calc
_refine_ls_weighting_details
              'w=1/[\s^2^(Fo^2^)+(0.0613P)^2^+0.1503P] where P=(Fo^2^+2Fc^2^)/3'
_atom_sites_solution_hydrogens     mixed
_atom_sites_solution_primary     direct
_atom_sites_solution_secondary     direct
_refine_ls_shift/su_max     0
_refine_ls_shift/su_mean     0
_refine_diff_density_max     0.2
_refine_diff_density_min     -0.165
_refine_ls_extinction_method
;
SHELXL2018/3 (Sheldrick 2015b)
;
_refine_ls_extinction_coef     0.032(4)
_refine_ls_extinction_expression
                                    Fc^*^=kFc[1+0.001xFc^2^\l^3^/sin(2\q)]^-1/4^
loop_
    _atom_type_symbol
    _atom_type_description
    _atom_type_scat_dispersion_real
    _atom_type_scat_dispersion_imag
    _atom_type_scat_source
    C C 0.0033 0.0016 'International Tables Vol C Tables 4.2.6.8 and 6.1.1.4'
    H H 0 0 'International Tables Vol C Tables 4.2.6.8 and 6.1.1.4'
    N N 0.0061 0.0033 'International Tables Vol C Tables 4.2.6.8 and 6.1.1.4'
    O O 0.0106 0.006 'International Tables Vol C Tables 4.2.6.8 and 6.1.1.4'
_computing_data_collection
;
CrysAlis CCD (Oxford Diffraction, 2009)
;
_computing_cell_refinement
;
CrysAlis RED (Oxford Diffraction, 2009)
;
_computing_data_reduction
;
CrysAlis RED (Oxford Diffraction, 2009)
;
_computing_structure_solution
;
SHELXT (Sheldrick, 2015a)
;
_computing_structure_refinement
;
SHELXL2014 (Sheldrick, 2015b)
;
_computing_molecular_graphics
;
Mercury (Macrae <i>et al.</i>,  2020)
;
_computing_publication_material
;
SHELXL2014 (Sheldrick, 2015b), PLATON (Spek, 2020) and publCIF
(Westrip, 2010)
;
loop_
    _atom_site_type_symbol
    _atom_site_label
    _atom_site_fract_x
    _atom_site_fract_y
    _atom_site_fract_z
    _atom_site_U_iso_or_equiv
    _atom_site_adp_type
    _atom_site_calc_flag
    _atom_site_occupancy
    _atom_site_disorder_assembly
    _atom_site_disorder_group
    C C1 -0.0254(3) 0.4086(3) 0.19209(10) 0.0516(5) Uani d 1 . .
    H H1 -0.120858 0.476382 0.219629 0.062 Uiso calc 1 . .
    C C2 -0.0695(3) 0.3996(3) 0.12102(11) 0.0625(6) Uani d 1 . .
    H H2 -0.194898 0.46027 0.101533 0.075 Uiso calc 1 . .
    C C3 0.0686(3) 0.3024(3) 0.07854(10) 0.0597(6) Uani d 1 . .
    H H3 0.039957 0.298402 0.030279 0.072 Uiso calc 1 . .
    C C4 0.2497(3) 0.2117(3) 0.10901(10) 0.0593(6) Uani d 1 . .
    H H4 0.343702 0.143909 0.08102 0.071 Uiso calc 1 . .
    C C5 0.2964(3) 0.2181(3) 0.18024(9) 0.0512(5) Uani d 1 . .
    H H5 0.420732 0.154912 0.199433 0.061 Uiso calc 1 . .
    C C6 0.1594(2) 0.3180(2) 0.22353(8) 0.0361(4) Uani d 1 . .
    C C7 0.0222(3) 0.3258(2) 0.34797(8) 0.0419(4) Uani d 1 . .
    H H7A -0.026461 0.205915 0.354319 0.05 Uiso calc 1 . .
    H H7B -0.096084 0.40906 0.32889 0.05 Uiso calc 1 . .
    C C8 0.0795(3) 0.3708(2) 0.42029(9) 0.0456(4) Uani d 1 . .
    H H8A 0.116889 0.494094 0.414858 0.055 Uiso calc 1 . .
    H H8B -0.044531 0.359357 0.454053 0.055 Uiso calc 1 . .
    C C9 0.4547(3) 0.2652(3) 0.39777(9) 0.0485(5) Uani d 1 . .
    H H9A 0.574598 0.182967 0.416336 0.058 Uiso calc 1 . .
    H H9B 0.499661 0.386146 0.392734 0.058 Uiso calc 1 . .
    C C10 0.3979(3) 0.2229(3) 0.32457(9) 0.0445(4) Uani d 1 . .
    H H10A 0.520581 0.241283 0.29068 0.053 Uiso calc 1 . .
    H H10B 0.36928 0.097655 0.328948 0.053 Uiso calc 1 . .
    C C11 0.2655(3) 0.2146(2) 0.63263(10) 0.0474(5) Uani d 1 . .
    C C12 0.3208(3) 0.2073(2) 0.71052(9) 0.0389(4) Uani d 1 . .
    C C13 0.1897(3) 0.1251(2) 0.76647(10) 0.0479(5) Uani d 1 . .
    H H13 0.067829 0.072733 0.755273 0.057 Uiso calc 1 . .
    C C14 0.2386(3) 0.1207(3) 0.83782(10) 0.0496(5) Uani d 1 . .
    H H14 0.149875 0.065178 0.874461 0.06 Uiso calc 1 . .
    C C15 0.4186(3) 0.1982(2) 0.85567(9) 0.0442(4) Uani d 1 . .
    C C16 0.5528(3) 0.2784(2) 0.80102(9) 0.0453(4) Uani d 1 . .
    H H16 0.675183 0.329713 0.812349 0.054 Uiso calc 1 . .
    C C17 0.5021(3) 0.2808(2) 0.72949(9) 0.0424(4) Uani d 1 . .
    H H17 0.592994 0.333766 0.6929 0.051 Uiso calc 1 . .
    C C18 0.6395(4) 0.2628(4) 0.94845(12) 0.0858(8) Uani d 1 . .
    H H13A 0.643815 0.248303 1.000449 0.129 Uiso calc 1 . .
    H H13B 0.76663 0.201465 0.928951 0.129 Uiso calc 1 . .
    H H13C 0.63455 0.388125 0.929616 0.129 Uiso calc 1 . .
    N N1 0.2079(2) 0.33487(18) 0.29565(7) 0.0359(3) Uani d 1 . .
    N N2 0.2652(2) 0.2489(2) 0.44963(8) 0.0434(4) Uani d 1 . .
    O O1 0.1058(3) 0.1395(3) 0.61995(9) 0.0873(6) Uani d 1 . .
    O O2 0.3847(2) 0.29717(19) 0.58441(7) 0.0598(4) Uani d 1 . .
    O O3 0.4517(2) 0.1895(2) 0.92816(7) 0.0620(4) Uani d 1 . .
    O OW1 0.2271(2) 0.8777(2) 0.46022(8) 0.0579(4) Uani d 1 . .
    H HN1 0.230(3) 0.131(2) 0.4565(11) 0.07 Uiso d 1 . .
    H HW1 0.120(3) 0.865(3) 0.4356(11) 0.07 Uiso d 1 . .
    H HN2 0.303(3) 0.270(3) 0.4956(9) 0.07 Uiso d 1 . .
    H HW2 0.336(3) 0.822(3) 0.4413(12) 0.07 Uiso d 1 . .
loop_
    _atom_site_aniso_label
    _atom_site_aniso_U_11
    _atom_site_aniso_U_22
    _atom_site_aniso_U_33
    _atom_site_aniso_U_12
    _atom_site_aniso_U_13
    _atom_site_aniso_U_23
    C1 0.0534(11) 0.0579(12) 0.0441(10) 0.0127(9) -0.0106(8) -0.0169(9)
    C2 0.0654(13) 0.0739(14) 0.0491(11) 0.0143(11) -0.0228(10) -0.0166(10)
    C3 0.0820(14) 0.0654(13) 0.0347(10) -0.0036(11) -0.0147(10) -0.0145(9)
    C4 0.0717(13) 0.0660(13) 0.0411(10) 0.0070(11) 0.0022(9) -0.0202(9)
    C5 0.0535(11) 0.0597(12) 0.0399(10) 0.0105(9) -0.0032(8) -0.0137(8)
    C6 0.0405(9) 0.0344(9) 0.0346(8) -0.0042(7) -0.0035(7) -0.0071(7)
    C7 0.0388(9) 0.0515(11) 0.0352(9) 0.0009(8) -0.0006(7) -0.0083(7)
    C8 0.0518(10) 0.0495(11) 0.0354(9) 0.0016(8) 0.0004(8) -0.0104(8)
    C9 0.0425(10) 0.0619(12) 0.0419(10) -0.0015(8) -0.0105(8) -0.0090(8)
    C10 0.0385(9) 0.0569(11) 0.0381(9) 0.0049(8) -0.0053(7) -0.0113(8)
    C11 0.0484(11) 0.0464(11) 0.0508(11) 0.0051(8) -0.0161(9) -0.0190(9)
    C12 0.0387(9) 0.0356(9) 0.0443(9) 0.0023(7) -0.0086(7) -0.0131(7)
    C13 0.0366(9) 0.0485(11) 0.0617(12) -0.0058(8) -0.0057(8) -0.0157(9)
    C14 0.0437(10) 0.0551(12) 0.0500(11) -0.0060(8) 0.0047(8) -0.0079(9)
    C15 0.0450(10) 0.0485(10) 0.0398(9) 0.0020(8) -0.0042(8) -0.0110(8)
    C16 0.0461(10) 0.0501(11) 0.0430(10) -0.0103(8) -0.0101(8) -0.0112(8)
    C17 0.0447(10) 0.0437(10) 0.0400(9) -0.0072(8) -0.0036(7) -0.0075(7)
    C18 0.0785(16) 0.136(2) 0.0509(13) -0.0228(16) -0.0171(11) -0.0274(14)
    N1 0.0347(7) 0.0416(8) 0.0320(7) 0.0006(6) -0.0034(5) -0.0091(6)
    N2 0.0553(9) 0.0450(8) 0.0319(7) -0.0061(7) -0.0089(6) -0.0082(6)
    O1 0.0815(11) 0.1184(15) 0.0727(11) -0.0352(10) -0.0327(9) -0.0230(10)
    O2 0.0721(9) 0.0700(10) 0.0402(7) -0.0038(7) -0.0139(7) -0.0144(7)
    O3 0.0641(9) 0.0866(11) 0.0365(7) -0.0067(8) -0.0047(6) -0.0117(7)
    OW1 0.0595(9) 0.0631(9) 0.0544(8) -0.0097(7) -0.0177(7) -0.0108(7)
_geom_special_details
;
 All esds (except the esd in the dihedral angle between two l.s. planes)
 are estimated using the full covariance matrix.  The cell esds are taken
 into account individually in the estimation of esds in distances, angles
 and torsion angles; correlations between esds in cell parameters are only
 used when they are defined by crystal symmetry.  An approximate (isotropic)
 treatment of cell esds is used for estimating esds involving l.s. planes.
;
loop_
    _geom_bond_atom_site_label_1
    _geom_bond_atom_site_label_2
    _geom_bond_site_symmetry_2
    _geom_bond_distance
    _geom_bond_publ_flag
    C1 C2 . 1.377(3) ?
    C1 C6 . 1.393(2) ?
    C1 H1 . 0.93 ?
    C2 C3 . 1.371(3) ?
    C2 H2 . 0.93 ?
    C3 C4 . 1.368(3) ?
    C3 H3 . 0.93 ?
    C4 C5 . 1.380(3) ?
    C4 H4 . 0.93 ?
    C5 C6 . 1.388(2) ?
    C5 H5 . 0.93 ?
    C6 N1 . 1.4165(19) ?
    C7 N1 . 1.469(2) ?
    C7 C8 . 1.502(2) ?
    C7 H7A . 0.97 ?
    C7 H7B . 0.97 ?
    C8 N2 . 1.485(2) ?
    C8 H8A . 0.97 ?
    C8 H8B . 0.97 ?
    C9 N2 . 1.484(2) ?
    C9 C10 . 1.509(2) ?
    C9 H9A . 0.97 ?
    C9 H9B . 0.97 ?
    C10 N1 . 1.467(2) ?
    C10 H10A . 0.97 ?
    C10 H10B . 0.97 ?
    C11 O1 . 1.234(2) ?
    C11 O2 . 1.263(2) ?
    C11 C12 . 1.499(2) ?
    C12 C17 . 1.381(2) ?
    C12 C13 . 1.396(3) ?
    C13 C14 . 1.373(3) ?
    C13 H13 . 0.93 ?
    C14 C15 . 1.383(3) ?
    C14 H14 . 0.93 ?
    C15 O3 . 1.367(2) ?
    C15 C16 . 1.386(2) ?
    C16 C17 . 1.381(2) ?
    C16 H16 . 0.93 ?
    C17 H17 . 0.93 ?
    C18 O3 . 1.424(3) ?
    C18 H13A . 0.96 ?
    C18 H13B . 0.96 ?
    C18 H13C . 0.96 ?
    N2 HN1 . 0.924(15) ?
    N2 HN2 . 0.938(16) ?
    OW1 HW1 . 0.847(16) ?
    OW1 HW2 . 0.850(16) ?
loop_
    _geom_angle_atom_site_label_1
    _geom_angle_atom_site_label_2
    _geom_angle_atom_site_label_3
    _geom_angle_site_symmetry_1
    _geom_angle_site_symmetry_3
    _geom_angle
    _geom_angle_publ_flag
    C2 C1 C6 . . 121.26(16) ?
    C2 C1 H1 . . 119.4 ?
    C6 C1 H1 . . 119.4 ?
    C3 C2 C1 . . 121.01(18) ?
    C3 C2 H2 . . 119.5 ?
    C1 C2 H2 . . 119.5 ?
    C4 C3 C2 . . 118.25(17) ?
    C4 C3 H3 . . 120.9 ?
    C2 C3 H3 . . 120.9 ?
    C3 C4 C5 . . 121.67(17) ?
    C3 C4 H4 . . 119.2 ?
    C5 C4 H4 . . 119.2 ?
    C4 C5 C6 . . 120.65(17) ?
    C4 C5 H5 . . 119.7 ?
    C6 C5 H5 . . 119.7 ?
    C5 C6 C1 . . 117.15(15) ?
    C5 C6 N1 . . 122.11(14) ?
    C1 C6 N1 . . 120.68(14) ?
    N1 C7 C8 . . 111.59(14) ?
    N1 C7 H7A . . 109.3 ?
    C8 C7 H7A . . 109.3 ?
    N1 C7 H7B . . 109.3 ?
    C8 C7 H7B . . 109.3 ?
    H7A C7 H7B . . 108 ?
    N2 C8 C7 . . 110.40(13) ?
    N2 C8 H8A . . 109.6 ?
    C7 C8 H8A . . 109.6 ?
    N2 C8 H8B . . 109.6 ?
    C7 C8 H8B . . 109.6 ?
    H8A C8 H8B . . 108.1 ?
    N2 C9 C10 . . 110.34(14) ?
    N2 C9 H9A . . 109.6 ?
    C10 C9 H9A . . 109.6 ?
    N2 C9 H9B . . 109.6 ?
    C10 C9 H9B . . 109.6 ?
    H9A C9 H9B . . 108.1 ?
    N1 C10 C9 . . 112.30(13) ?
    N1 C10 H10A . . 109.1 ?
    C9 C10 H10A . . 109.1 ?
    N1 C10 H10B . . 109.1 ?
    C9 C10 H10B . . 109.1 ?
    H10A C10 H10B . . 107.9 ?
    O1 C11 O2 . . 124.33(18) ?
    O1 C11 C12 . . 117.62(19) ?
    O2 C11 C12 . . 118.06(16) ?
    C17 C12 C13 . . 117.75(16) ?
    C17 C12 C11 . . 121.49(16) ?
    C13 C12 C11 . . 120.77(16) ?
    C14 C13 C12 . . 120.75(16) ?
    C14 C13 H13 . . 119.6 ?
    C12 C13 H13 . . 119.6 ?
    C13 C14 C15 . . 120.56(17) ?
    C13 C14 H14 . . 119.7 ?
    C15 C14 H14 . . 119.7 ?
    O3 C15 C14 . . 116.20(16) ?
    O3 C15 C16 . . 124.10(16) ?
    C14 C15 C16 . . 119.69(16) ?
    C17 C16 C15 . . 119.06(16) ?
    C17 C16 H16 . . 120.5 ?
    C15 C16 H16 . . 120.5 ?
    C16 C17 C12 . . 122.16(16) ?
    C16 C17 H17 . . 118.9 ?
    C12 C17 H17 . . 118.9 ?
    O3 C18 H13A . . 109.5 ?
    O3 C18 H13B . . 109.5 ?
    H13A C18 H13B . . 109.5 ?
    O3 C18 H13C . . 109.5 ?
    H13A C18 H13C . . 109.5 ?
    H13B C18 H13C . . 109.5 ?
    C6 N1 C10 . . 115.62(12) ?
    C6 N1 C7 . . 114.90(12) ?
    C10 N1 C7 . . 111.53(12) ?
    C9 N2 C8 . . 109.67(13) ?
    C9 N2 HN1 . . 108.7(13) ?
    C8 N2 HN1 . . 110.6(13) ?
    C9 N2 HN2 . . 110.0(13) ?
    C8 N2 HN2 . . 113.2(13) ?
    HN1 N2 HN2 . . 104.5(18) ?
    C15 O3 C18 . . 117.68(16) ?
    HW1 OW1 HW2 . . 106(2) ?
loop_
    _geom_torsion_atom_site_label_1
    _geom_torsion_atom_site_label_2
    _geom_torsion_atom_site_label_3
    _geom_torsion_atom_site_label_4
    _geom_torsion_site_symmetry_1
    _geom_torsion_site_symmetry_2
    _geom_torsion_site_symmetry_3
    _geom_torsion_site_symmetry_4
    _geom_torsion
    _geom_torsion_publ_flag
    C6 C1 C2 C3 . . . . -0.7(3) ?
    C1 C2 C3 C4 . . . . 1.2(3) ?
    C2 C3 C4 C5 . . . . -0.9(3) ?
    C3 C4 C5 C6 . . . . 0.0(3) ?
    C4 C5 C6 C1 . . . . 0.6(3) ?
    C4 C5 C6 N1 . . . . -176.76(18) ?
    C2 C1 C6 C5 . . . . -0.2(3) ?
    C2 C1 C6 N1 . . . . 177.14(18) ?
    N1 C7 C8 N2 . . . . -57.13(19) ?
    N2 C9 C10 N1 . . . . 55.4(2) ?
    O1 C11 C12 C17 . . . . 177.14(17) ?
    O2 C11 C12 C17 . . . . -3.0(2) ?
    O1 C11 C12 C13 . . . . -2.8(2) ?
    O2 C11 C12 C13 . . . . 177.07(16) ?
    C17 C12 C13 C14 . . . . 1.0(2) ?
    C11 C12 C13 C14 . . . . -179.05(15) ?
    C12 C13 C14 C15 . . . . 0.2(3) ?
    C13 C14 C15 O3 . . . . 178.99(15) ?
    C13 C14 C15 C16 . . . . -1.1(3) ?
    O3 C15 C16 C17 . . . . -179.35(16) ?
    C14 C15 C16 C17 . . . . 0.7(3) ?
    C15 C16 C17 C12 . . . . 0.5(3) ?
    C13 C12 C17 C16 . . . . -1.4(2) ?
    C11 C12 C17 C16 . . . . 178.68(15) ?
    C5 C6 N1 C10 . . . . -7.1(2) ?
    C1 C6 N1 C10 . . . . 175.65(16) ?
    C5 C6 N1 C7 . . . . -139.28(17) ?
    C1 C6 N1 C7 . . . . 43.5(2) ?
    C9 C10 N1 C6 . . . . 172.93(14) ?
    C9 C10 N1 C7 . . . . -53.34(19) ?
    C8 C7 N1 C6 . . . . -171.86(13) ?
    C8 C7 N1 C10 . . . . 54.06(18) ?
    C10 C9 N2 C8 . . . . -57.61(19) ?
    C7 C8 N2 C9 . . . . 58.76(19) ?
    C14 C15 O3 C18 . . . . 178.00(19) ?
    C16 C15 O3 C18 . . . . -1.9(3) ?
loop_
    _geom_hbond_atom_site_label_D
    _geom_hbond_atom_site_label_H
    _geom_hbond_atom_site_label_A
    _geom_hbond_site_symmetry_A
    _geom_hbond_distance_DH
    _geom_hbond_distance_HA
    _geom_hbond_distance_DA
    _geom_hbond_angle_DHA
    _geom_hbond_publ_flag
    N2 HN1 OW1 1_545 0.927(16) 1.907(15) 2.815(2) 165.8(18) yes
    OW1 HW1 O1 2_566 0.840(19) 1.796(19) 2.633(2) 175(2) yes
    N2 HN2 O2 . 0.931(18) 1.806(17) 2.7350(19) 176(2) yes
    OW1 HW2 O2 2_666 0.85(2) 1.96(2) 2.7876(19) 168(2) yes
    C8 H8B OW1 2_566 0.97 2.53 3.331(2) 140 yes
    C1 H1 Cg3 2_566 0.93 2.76 3.549(2) 144 yes
    C5 H5 Cg3 2_656 0.93 2.86 3.625(2) 140 yes
_shelx_hkl_file
;
   0   0   3 12717.0 83.8143   2
   0   0  -3 12881.7 102.888   0
   0   0  -4 144215. 390.333   0
   0   0   4 142179. 324.629   2
   0   0  -5 12852.6 135.154   0
   0   0   5 12725.5 110.025   2
   0   0   6 83747.7 309.084   2
   0   0  -6 85124.2 376.893   0
   0   0  -7 197.348 41.1364   0
   0   0   7 202.093 29.9766   2
   0   0  -8 94721.6 472.906   0
   0   0   8 92347.8 377.456   2
   0   0  -9 1092.88 80.6681   0
   0   0   9 1083.54 58.7553   2
   0   0 -10 2523.07 107.023   0
   0   0  10 2480.79 80.4131   2
   0   0 -11 4945.24 145.288   0
   0   0  11 4706.67 111.562   2
   0   0 -12 4412.72 149.952   0
   0   0  12 4351.57 115.929   2
   0   0 -13 2386.53 129.562   0
   0   0  13 2449.72 99.1932   2
   0   0 -14 3212.30 156.520   0
   0   0  14 3205.85 122.133   2
   0   0  15 2238.50 111.757   2
   0   0 -15 2208.33 148.151   0
   0   0  16 151.553 71.9654   2
   0   0 -16 137.860 89.6621   0
   0   0  17 4876.48 165.753   2
   0   0 -17 4805.35 199.889   0
   0   0 -18 148.730 120.438   0
   0   0  18 181.775 78.5114   2
   0   0 -19 1100.25 150.673   0
   0   0  19 1256.70 122.124   2
   0   0 -20 65.8850 103.863   0
   0   0  20 273.442 98.6884   2
   0   0 -21 287.787 127.251   0
   0   0 -22 120.136 162.785   0
   0   0 -23 2761.34 231.318   0
   0   1 -23 29.6306 189.028   0
   0   1 -22 2922.62 245.864   0
   0   1 -21 330.326 161.736   0
   0   1 -20 1118.84 165.797   0
   0   1 -19 705.538 141.814   0
   0   1 -18 7896.49 270.872   0
   0  -1  18 7361.55 233.913   2
   0   1 -17 4710.69 207.258   0
   0  -1  17 4261.74 174.454   2
   0  -1  16 480.361 84.5424   2
   0   1 -16 519.821 113.209   0
   0   1 -15 4511.95 186.683   0
   0  -1  15 4248.38 155.757   2
   0   1 -14 1310.24 146.080   0
   0  -1  14 1365.70 111.545   2
   0  -1  13 50866.1 441.556   2
   0   1 -13 52758.9 507.593   0
   0   1 -12 5288.50 168.344   0
   0  -1  12 5070.58 141.145   2
   0  -1  11 16449.3 228.213   2
   0   1 -11 15717.9 254.249   0
   0   1 -10 2630.08 113.139   0
   0  -1  10 2721.65 96.1007   2
   0   1  -9 34185.0 332.685   0
   0  -1   9 35393.6 299.019   2
   0  -1   8 19769.4 214.067   2
   0   1  -8 19838.2 239.967   0
   0   1  -7 848.709 61.0645   0
   0  -1   7 890.132 53.6270   2
   0   1  -6 6190.34 122.564   0
   0  -1   6 6156.35 109.444   2
   0  -1   5 40921.1 260.694   2
   0   1  -5 40754.8 288.874   0
   0  -1   4 538.147 36.6178   2
   0   1  -4 543.602 46.2866   0
   0   1  -3 3951.24 88.7389   0
   0  -1   3 3665.03 73.1007   2
   0  -1   2 465.307 31.3223   2
   0   1  -2 500.848 37.5203   0
   0   1  -1 2873.68 67.5469   0
   0   1   2 20480.7 163.125   2
   0   1   3 3196.10 71.6997   2
   0  -1  -3 3397.09 68.2388   3
   0  -1  -4 57.1086 35.0093   3
   0   1   4 37.5577 34.6390   2
   0   1   5 18616.3 172.240   2
   0  -1  -5 19141.8 156.350   3
   0   1   5 19322.3 114.321   5
   0   1   6 52195.7 188.976   5
   0  -1  -6 51170.7 266.705   3
   0   1   6 50824.6 293.010   2
   0   1   7 17579.2 108.599   5
   0   1   7 17475.3 179.312   2
   0   1   8 110490. 454.831   2
   0   1   8 109022. 259.278   5
   0   1   9 9614.89 145.223   2
   0   1   9 9224.19 74.6113   5
   0   1  10 148406. 572.359   2
   0  -1 -11 137.359 70.8603   0
   0   1  11 91.1516 60.7191   2
   0  -1 -12 13516.4 239.465   0
   0   1  12 13635.6 195.677   2
   0   1  13 1516.92 86.3481   2
   0  -1 -13 1406.64 110.493   0
   0  -1 -14 5585.53 182.527   0
   0   1  14 5536.54 146.110   2
   0  -1 -15 2045.09 140.622   0
   0   1  15 2178.69 108.589   2
   0  -1 -16 427.747 103.228   0
   0   1  16 418.620 74.2304   2
   0   1  17 187.744 69.9832   2
   0  -1 -17 203.419 108.422   0
   0  -1 -18 1000.64 137.414   0
   0   1  18 930.365 95.8103   2
   0   1  19 178.375 91.7920   2
   0  -1 -19 358.883 126.883   0
   0  -1 -20 847.784 137.498   0
   0   1  20 875.718 105.715   2
   0  -1 -21 646.960 144.990   0
   0   1  21 419.360 100.354   2
   0  -1 -22 5557.01 266.745   0
   0   1  22 5312.70 212.383   2
   0  -1 -23 989.927 169.872   0
   0   2 -22 80.2193 176.900   0
   0   2 -21-512.281 155.056   0
   0   2 -20-128.542 155.759   0
   0   2 -19 609.311 138.746   0
   0   2 -18 5018.66 243.274   0
   0   2 -17 55.9608 122.450   0
   0   2 -16 748.527 131.433   0
   0  -2  16 807.544 104.284   2
   0  -2  15 5199.36 183.640   2
   0   2 -15 5546.50 220.416   0
   0  -2  14 14647.8 277.157   2
   0   2 -14 15741.5 325.549   0
   0  -2  13 3907.38 146.077   2
   0   2 -13 4234.44 189.755   0
   0   2 -12 7032.32 217.254   0
   0  -2  12 6897.25 176.687   2
   0  -2  11 1747.39 94.4426   2
   0   2 -11 1731.45 120.581   0
   0  -2  10 1392.62 82.4187   2
   0   2 -10 1541.82 109.884   0
   0   2  -9 13.7211 71.1048   0
   0  -2   9 52.5034 43.3103   2
   0   2  -8 44252.5 422.169   0
   0  -2   8 42298.5 367.420   2
   0   2  -7 75.5337 58.7389   0
   0  -2   7 61.9544 37.9048   2
   0   2  -6 18765.6 263.804   0
   0  -2   6 18574.4 231.528   2
   0  -2   5 838.213 59.1417   2
   0   2  -5 941.920 73.6976   0
   0   2  -4 33313.8 229.336   4
   0  -2   4 33847.6 303.014   2
   0   2  -4 34251.7 339.574   0
   0   2  -3 93506.2 536.127   0
   0   2  -3 91590.6 359.412   4
   0   2  -2 5274.75 139.515   0
   0   2  -2 5406.16 84.6955   4
   0   2  -1 200469. 756.429   0
   0  -2   1 209206. 707.793   1
   0   2   0 989902. 1688.30   0
   0  -2   0 999999. 1466.98   1
   0  -2  -1 405845. 951.914   1
   0   2   2 148.333 49.0732   2
   0  -2  -2 52.8849 55.9087   1
   0   2   3 2966.08 95.4844   2
   0  -2  -3 3002.50 86.2716   1
   0   2   4 2058.48 84.4244   2
   0  -2  -5 3262.09 95.2209   3
   0   2   5 2856.79 95.3133   2
   0   2   6 18619.4 233.585   2
   0  -2  -6 19161.0 203.586   3
   0   2   7 94.9813 49.5947   2
   0  -2  -7 173.431 51.0864   3
   0   2   7 132.314 29.2983   5
   0   2   8 17526.2 233.786   2
   0   2   8 16821.1 152.411   5
   0  -2  -8 17345.4 199.087   3
   0  -2  -9 34920.0 285.681   3
   0   2   9 34639.5 216.176   5
   0   2   9 33959.8 320.727   2
   0  -2 -10 12813.5 186.531   3
   0   2  10 12783.0 133.347   5
   0   2  10 12319.7 200.794   2
   0   2  11 1277.47 82.0194   2
   0   2  12 5917.24 148.508   2
   0   2  13 16111.7 242.535   2
   0   2  14 2003.24 113.600   2
   0   2  15 113.700 77.2721   2
   0  -2 -16-34.2004 103.248   0
   0   2  16-14.4154 73.7261   2
   0   2  17 75.7576 69.0863   2
   0  -2 -17 13.5017 106.242   0
   0   2  18 3604.01 149.655   2
   0  -2 -18 2944.60 171.414   0
   0  -2 -19 238.784 112.816   0
   0   2  19 486.873 95.4753   2
   0  -2 -20 491.874 127.832   0
   0   2  20 502.527 96.6569   2
   0  -2 -21 272.266 134.546   0
   0   2  21 37.5495 93.6092   2
   0   2  22 878.769 122.159   2
   0  -2 -22 841.345 170.114   0
   0  -2 -23 315.457 184.092   0
   0   2  23 318.158 107.503   2
   0   3 -21 72.8063 176.277   0
   0   3 -20-153.608 137.755   0
   0   3 -19 266.794 148.130   0
   0   3 -18 2174.60 194.222   0
   0   3 -17 8780.65 309.775   0
   0   3 -16 3150.90 203.378   0
   0   3 -15 3261.18 200.568   0
   0  -3  14 2950.92 150.683   2
   0   3 -14 3112.85 192.455   0
   0  -3  13 23046.2 359.056   2
   0   3 -13 24529.7 425.072   0
   0  -3  12 3935.09 156.648   2
   0   3 -12 4347.17 191.509   0
   0   3 -11 1419.30 125.025   0
   0  -3  11 1552.00 106.270   2
   0   3 -10 8021.45 231.997   0
   0  -3  10 7639.12 194.086   2
   0  -3   9 795.462 76.6220   2
   0   3  -9 927.685 100.112   0
   0   3  -8 4527.29 115.016   4
   0  -3   8 4635.47 148.313   2
   0   3  -8 4958.47 180.043   0
   0   3  -7 385.293 43.7781   4
   0   3  -7 324.753 79.0435   0
   0  -3   7 404.908 63.5641   2
   0   3  -6 226.049 36.5460   4
   0   3  -6 238.114 84.4937   0
   0   3  -5 1382.56 63.2488   4
   0   3  -5 1427.64 109.802   0
   0   3  -4 31702.5 396.790   0
   0   3  -4 30834.3 242.702   4
   0   3  -3 1701.19 115.280   0
   0   3  -2 18.6722 71.2858   0
   0  -3   2 96.8928 53.2947   1
   0   3  -1 1025.24 90.6883   0
   0  -3   1 1164.74 79.7007   1
   0  -3   0 4001.94 125.760   1
   0  -3  -1 11474.2 199.712   1
   0  -3  -2 23483.3 289.514   1
   0  -3  -3 27661.2 309.235   1
   0   3   3 26904.5 322.044   2
   0   3   4 67.5453 53.5793   2
   0  -3  -4 87.4440 53.4677   1
   0   3   5 4446.05 147.447   2
   0  -3  -5 4540.20 129.324   1
   0   3   6 25917.1 327.503   2
   0   3   7 13216.1 235.866   2
   0  -3  -7 13307.3 212.550   3
   0   3   8 54055.7 479.132   2
   0   3   8 52359.3 325.078   5
   0  -3  -8 54030.3 406.768   3
   0   3   9 21187.7 211.762   5
   0   3   9 21419.2 314.723   2
   0  -3  -9 21415.6 261.501   3
   0   3  10 11858.8 161.832   5
   0  -3 -10 11668.9 200.554   3
   0   3  10 11525.7 240.655   2
   0   3  11 13675.7 171.023   5
   0  -3 -11 13668.5 218.392   3
   0   3  11 13751.6 253.243   2
   0  -3 -12 332.035 77.5863   3
   0   3  12 250.755 84.9423   2
   0   3  13 425.365 97.1828   2
   0   3  14 52782.5 492.747   2
   0   3  15 4939.90 175.473   2
   0   3  16 481.755 97.5009   2
   0   3  17 3269.13 149.142   2
   0   3  18 2.28729 86.6467   2
   0  -3 -19 350.258 121.738   0
   0   3  19 393.638 106.318   2
   0   3  20 19.2802 97.2299   2
   0  -3 -20 99.9225 112.229   0
   0   3  21 136.064 88.1956   2
   0  -3 -21 219.209 137.950   0
   0   3  22 2544.23 162.189   2
   0  -3 -22 2254.19 206.177   0
   0  -3 -23 4275.67 256.249   0
   0   3  23 4222.79 206.306   2
   0   4 -20-128.685 162.522   0
   0   4 -19 205.382 154.601   0
   0   4 -18 2855.37 218.589   0
   0   4 -17 1457.69 180.200   0
   0   4 -16 49.3034 146.846   0
   0   4 -15 10979.1 345.723   0
   0   4 -14 4764.15 248.916   0
   0   4 -13 12135.5 344.862   0
   0   4 -12 6542.01 265.208   0
   0   4 -11-35.7647 127.081   0
   0   4 -10 595.439 130.821   0
   0   4  -9-18.4824 108.938   0
   0   4  -8 2878.43 173.771   0
   0   4  -7 122.252 88.8078   0
   0   4  -6-27.1283 93.1974   0
   0   4  -5 36.0583 91.5850   0
   0   4  -4 23725.8 399.569   0
   0  -4   4 24670.7 373.171   1
   0  -4   3 9520.74 237.362   1
   0   4  -3 9003.19 256.840   0
   0  -4   2 1330.58 104.972   1
   0   4  -2 1404.38 123.003   0
   0  -4   1 5620.63 172.563   1
   0   4  -1 6005.01 208.868   0
   0  -4   0-14.9328 60.7290   1
   0  -4  -1 427.054 83.2473   1
   0  -4  -2 4435.85 159.485   1
   0   4   3 2387.91 136.088   2
   0  -4  -3 2525.54 130.155   1
   0  -4  -4 40122.0 437.002   1
   0   4   4 39768.1 449.354   2
   0  -4  -5 2081.69 119.976   1
   0   4   5 1994.56 132.385   2
   0   4   6 1966.94 124.947   2
   0  -4  -6 2077.46 114.913   1
   0   4   7 433.535 91.9898   2
   0   4   8 244.688 89.9328   2
   0  -4  -8 194.583 84.9293   3
   0   4   8 233.918 56.3726   5
   0  -4  -9 10349.9 215.214   3
   0   4   9 10117.2 257.417   2
   0   4   9 11026.9 184.294   5
   0   4  10 15137.6 310.111   2
   0  -4 -10 15048.1 258.096   3
   0   4  10 15294.6 214.748   5
   0   4  11 4220.47 124.639   5
   0  -4 -11 3969.64 149.660   3
   0   4  11 4230.62 189.601   2
   0   4  12 15565.7 312.772   2
   0  -4 -12 14850.9 253.701   3
   0  -4 -13 4261.39 158.588   3
   0   4  13 4151.41 187.937   2
   0   4  14 19202.6 349.485   2
   0  -4 -14 19656.1 293.173   3
   0   4  15 4895.06 202.546   2
   0   4  16 9.83231 103.603   2
   0   4  17 2459.99 157.287   2
   0   4  18 538.270 114.645   2
   0   4  19 53.0754 96.2598   2
   0   4  20 3478.04 187.587   2
   0   4  21 613.168 132.089   2
   0   4  22 5793.82 229.155   2
   0  -4 -22 5192.78 260.955   0
   0   5 -18-118.528 160.335   0
   0   5 -17 203.797 171.523   0
   0   5 -16 7027.34 309.758   0
   0   5 -15 3081.54 234.399   0
   0   5 -14 453.102 158.503   0
   0   5 -13 12.2759 144.547   0
   0   5 -12 1045.28 171.122   0
   0   5 -11-342.492 125.443   0
   0   5 -10-1.78044 119.573   0
   0   5  -9 254.792 125.966   0
   0   5  -8 875.920 139.830   0
   0   5  -7 2216.14 179.328   0
   0  -5   6 1338.14 132.866   1
   0   5  -6 1919.57 170.799   0
   0   5  -5 3671.43 224.250   0
   0  -5   5 3655.23 189.164   1
   0   5  -4 31786.7 533.884   0
   0  -5   4 31408.3 475.618   1
   0  -5   3 5975.47 220.351   1
   0   5  -3 6675.09 270.114   0
   0  -5   2 167.734 87.1773   1
   0   5  -2 313.917 126.841   0
   0  -5   1 6168.21 208.789   1
   0  -5   0 613.370 101.799   1
   0  -5  -1 7580.35 225.347   1
   0  -5  -2-25.0745 80.3814   1
   0   5   2 136.915 81.6524   2
   0   5   3 7240.02 226.709   2
   0  -5  -3 6902.98 218.719   1
   0   5   4 556.335 109.244   2
   0  -5  -4 375.855 94.5635   1
   0  -5  -5 6064.75 207.077   1
   0   5   5 5743.25 212.792   2
   0   5   6 10082.9 270.961   2
   0  -5  -6 9907.75 250.461   1
   0  -5  -7-27.4346 78.6360   1
   0   5   7 43.9450 107.403   2
   0   5   8 1971.38 147.842   2
   0   5   8 2214.01 109.726   5
   0   5   9 1826.44 147.281   2
   0   5   9 2024.86 107.955   5
   0  -5  -9 1962.03 143.023   3
   0  -5 -10 1882.04 136.723   3
   0   5  10 1909.02 162.256   2
   0   5  10 2167.22 112.344   5
   0   5  11 1231.39 155.969   2
   0  -5 -11 1186.64 128.049   3
   0  -5 -12-11.1341 104.956   3
   0   5  12-13.5980 140.693   2
   0   5  12 46.6097 71.9638   5
   0   5  13 12172.9 328.880   2
   0   5  14 3849.03 209.781   2
   0   5  15 5937.29 237.968   2
   0   5  16 497.571 140.809   2
   0   5  17 970.258 143.132   2
   0   5  18 630.317 139.965   2
   0   5  19 254.074 123.868   2
   0   5  20 44.5467 121.312   2
   0   5  21 622.103 156.885   2
   0   6 -16 867.700 199.922   0
   0   6 -15 2469.11 225.004   0
   0   6 -14 507.449 151.144   0
   0   6 -13 3484.06 244.245   0
   0   6 -12 1956.83 210.795   0
   0  -6  11 422.153 108.538   1
   0   6 -11 861.905 180.153   0
   0   6 -10 634.640 171.800   0
   0  -6  10 713.830 125.579   1
   0  -6   9 442.534 121.316   1
   0   6  -9 605.304 158.958   0
   0   6  -8 263.904 135.869   0
   0  -6   8 45.0796 104.852   1
   0  -6   7 111.171 105.686   1
   0   6  -7-64.1991 141.263   0
   0   6  -6 1309.38 177.623   0
   0  -6   6 1228.42 142.980   1
   0  -6   5 7.19042 114.519   1
   0   6  -5 37.6750 120.653   0
   0  -6   4 8753.15 287.946   1
   0   6  -4 9412.48 347.543   0
   0  -6   3 3198.12 194.329   1
   0   6  -3 3197.95 233.957   0
   0  -6   2 1061.26 134.046   1
   0  -6   1 5042.16 219.576   1
   0  -6   0 219.053 113.432   1
   0  -6  -1 2899.76 172.299   1
   0   6   2 133.413 107.330   2
   0  -6  -2 90.0605 94.7879   1
   0   6   3 1845.98 162.880   2
   0  -6  -3 2120.17 155.392   1
   0  -6  -4 15972.6 353.441   1
   0   6   4 15744.6 356.131   2
   0  -6  -5 3561.76 188.470   1
   0   6   5 3541.61 196.299   2
   0  -6  -6 82.5370 93.4456   1
   0   6   6-21.4450 102.594   2
   0   6   7 1458.12 152.285   2
   0   6   7 1714.16 116.641   5
   0   6   8-40.3662 112.273   2
   0   6   8-7.12298 89.3470   5
   0   6   9 438.693 121.964   2
   0   6   9 594.181 94.4117   5
   0   6  10 1758.05 162.965   2
   0   6  10 2300.01 136.065   5
   0   6  11 1710.35 129.194   5
   0   6  11 1301.45 164.232   2
   0   6  12 762.380 109.221   5
   0   6  12 545.855 149.826   2
   0   6  13 755.117 182.338   2
   0   6  14 17916.4 420.042   2
   0   6  15 470.104 155.170   2
   0   6  16-34.3877 148.399   2
   0   6  17 2281.66 198.667   2
   0   6  18 84.7482 143.031   2
   0   6  19 412.896 149.665   2
   0  -7  13-24.5932 150.760   1
   0   7 -13 192.865 182.036   0
   0  -7  12-57.5491 143.048   1
   0   7 -12-55.0857 181.569   0
   0  -7  11-167.031 134.709   1
   0   7 -11-459.360 185.840   0
   0   7 -10-69.5059 173.781   0
   0  -7  10-387.622 133.093   1
   0  -7   9 333.825 154.763   1
   0   7  -9 325.807 162.740   0
   0  -7   8 522.037 129.138   1
   0   7  -8 474.076 173.484   0
   0   7  -7 238.783 80.3851   5
   0  -7   7 203.266 137.074   1
   0   7  -7 165.229 163.920   0
   0  -7   6 141.636 132.220   1
   0   7  -6 278.734 83.8734   5
   0   7  -6 43.6522 161.978   0
   0   7  -5 2324.76 234.199   0
   0  -7   5 2057.95 182.676   1
   0  -7   4 3238.26 225.817   1
   0  -7   3 8524.90 311.594   1
   0  -7   2 468.393 132.480   1
   0  -7   1 408.874 141.388   1
   0  -7   0-110.056 107.845   1
   0  -7  -1 354.856 122.242   1
   0   7   1 630.456 145.177   2
   0   7   2 44.9238 111.839   2
   0  -7  -2 90.1763 113.191   1
   0  -7  -3 198.622 108.618   1
   0   7   3 225.020 124.152   2
   0   7   4 276.786 100.810   5
   0   7   4 220.110 136.252   2
   0   7   5 2083.43 189.635   2
   0   7   5 2308.85 145.231   5
   0   7   6 5634.22 197.449   5
   0   7   6 4621.33 237.570   2
   0   7   7 1177.16 126.349   5
   0   7   7 919.143 149.993   2
   0   7   8 1992.97 180.705   2
   0   7   8 2364.09 150.478   5
   0   7   9 1382.61 136.372   5
   0   7   9 1300.69 175.203   2
   0   7  10 164.079 122.857   2
   0   7  10 97.6210 105.710   5
   0   7  11-23.3699 140.105   2
   0   7  11 120.506 100.237   5
   0   7  12 588.259 170.238   2
   0   7  12 848.171 120.756   5
   0   7  13-52.7482 144.535   2
   0   7  14 3085.07 238.848   2
   0   7  15 483.796 163.307   2
   0   7  16 453.516 169.469   2
   0   7  17-42.9894 162.704   2
   0  -8  10 1027.47 204.619   1
   0   8  -9 302.787 235.756   0
   0  -8   9 870.200 157.814   1
   0   8  -8 47.4952 209.652   0
   0  -8   8-195.969 192.129   1
   0   8  -7 431.008 202.246   0
   0  -8   7-14.5713 159.703   1
   0   8  -6-78.6431 84.9482   5
   0  -8   6-9.33788 154.031   1
   0  -8   5 61.7016 149.960   1
   0   8  -5-53.0549 83.6863   5
   0  -8   4-38.4568 168.909   1
   0   8  -4-73.2163 96.3857   5
   0   8  -3-80.9617 102.960   5
   0  -8   3 268.320 158.872   1
   0   8  -2 1682.18 139.930   5
   0  -8   2 1747.39 204.119   1
   0   8  -1 3534.01 176.535   5
   0   8   0-314.049 141.711   2
   0   8   0-115.741 112.331   5
   0   8   1 352.905 107.877   5
   0   8   1 367.250 164.487   2
   0   8   2 629.419 114.872   5
   0   8   2 359.080 162.680   2
   0   8   3 2449.66 211.849   2
   0   8   3 2697.50 167.161   5
   0   8   4 352.628 114.124   5
   0   8   4 381.140 165.846   2
   0   8   5 1757.42 190.747   2
   0   8   5 2014.93 163.050   5
   0   8   6 246.309 119.420   5
   0   8   6 64.7590 141.000   2
   0   8   7 1535.98 146.727   5
   0   8   7 1354.43 187.197   2
   0   8   8 217.404 115.004   5
   0   8   8 230.712 131.709   2
   0   8   9 352.421 118.307   5
   0   8   9 208.995 148.797   2
   0   8  10 82.0103 128.544   2
   0   8  10 7.20531 124.809   5
   0   8  11 66.3630 135.534   5
   0   8  11 57.9458 145.101   2
   0   8  12 183.173 116.068   5
   0   8  12 211.109 160.364   2
   0   8  13 977.244 161.596   5
   0   8  13 1087.84 185.410   2
   0   8  14 3902.12 281.262   2
   0   9  -6 179.201 102.879   5
   0   9  -5 10.7298 107.740   5
   0   9  -4 151.020 104.511   5
   0   9  -3 939.977 136.413   5
   0   9  -2 2936.34 175.453   5
   0   9  -1 84.6953 104.720   5
   0   9   0 1587.19 150.045   5
   0   9   0 1728.67 227.755   2
   0   9   1 176.188 186.241   2
   0   9   1 117.841 113.672   5
   0   9   2 73.0147 179.323   2
   0   9   2 21.5514 102.107   5
   0   9   3 71.0009 118.168   5
   0   9   3 105.185 178.545   2
   0   9   4 30.0291 127.798   5
   0   9   4-10.3064 182.263   2
   0   9   5 521.038 187.675   2
   0   9   5 590.655 138.612   5
   0   9   6 2796.08 245.052   2
   0   9   6 3810.95 211.696   5
   0   9   7 225.119 146.699   5
   0   9   7 91.2387 143.088   2
   0   9   8 2182.35 200.331   5
   0   9   8 1430.66 191.100   2
   0   9   9 494.987 160.355   5
   0   9   9 319.571 166.296   2
   0   9  10 304.452 152.250   5
   0   9  10 595.371 181.300   2
   0   9  11 46.5414 159.641   5
   0   9  12 249.656 151.042   5
  -1   9  10 114.089 182.287   2
  -1   9   9 31.1292 183.830   2
  -1   9   8 79.2361 137.216   5
  -1   9   8 242.333 175.276   2
  -1   9   7 68.5924 146.140   5
  -1   9   7 285.514 176.387   2
  -1   9   6 354.730 138.162   5
  -1   9   6 745.569 192.936   2
  -1   9   5 718.784 173.166   2
  -1   9   5 506.732 143.776   5
  -1   9   4 337.533 127.614   5
  -1   9   3 56.6601 118.694   5
  -1   9   2 230.337 111.982   5
  -1   9   1 319.458 108.773   5
  -1   9   0 89.1150 109.703   5
  -1   9  -1 2422.34 164.856   5
  -1   9  -2 222.486 112.956   5
  -1   9  -3-57.2933 109.871   5
  -1   9  -4 15.1239 96.4704   5
  -1   9  -5-36.9587 116.266   5
  -1   8  14 247.308 138.754   2
  -1   8  13 660.060 132.556   5
  -1   8  13 644.339 158.419   2
  -1   8  12 700.874 167.330   2
  -1   8  12 899.665 148.259   5
  -1   8  11 1275.62 164.277   5
  -1   8  11 1154.40 194.922   2
  -1   8  10 721.324 134.752   5
  -1   8  10 631.225 171.622   2
  -1   8   9 363.309 129.432   5
  -1   8   9 73.5199 151.017   2
  -1   8   8 571.622 134.124   2
  -1   8   8 640.213 126.059   5
  -1   8   7 1396.26 145.819   5
  -1   8   7 1529.97 179.516   2
  -1   8   6 5376.60 216.122   5
  -1   8   6 5052.90 262.326   2
  -1   8   5 871.650 151.968   2
  -1   8   5 1012.51 136.403   5
  -1   8   4-104.947 128.066   2
  -1   8   4 9.91678 105.958   5
  -1   8   3 868.260 155.818   2
  -1   8   3 979.495 138.178   5
  -1   8   2 134.036 140.305   2
  -1   8   2 94.0486 102.482   5
  -1   8   1 1380.12 134.943   5
  -1   8   0 3231.68 173.782   5
  -1   8  -1 742.891 121.778   5
  -1   8  -2 9760.06 254.740   5
  -1   8  -3 5196.80 201.449   5
  -1   8  -4 147.511 96.2200   5
  -1   8  -5 84.7588 93.1075   5
  -1   8  -6 74.9273 74.8204   5
  -1   8  -7-110.104 241.758   0
  -1   8  -8-295.083 206.991   0
  -1   7  17 1502.44 179.708   2
  -1   7  16 539.528 162.274   2
  -1   7  15 257.156 137.792   2
  -1   7  14 6.17371 119.090   2
  -1   7  13 18.8047 109.509   5
  -1   7  13 13.5342 121.708   2
  -1   7  12-93.0263 104.093   5
  -1   7  12-123.249 140.389   2
  -1   7  11 691.881 152.832   2
  -1   7  11 800.340 121.753   5
  -1   7  10 359.671 128.729   5
  -1   7  10 161.843 131.879   2
  -1   7   9 968.844 127.513   5
  -1   7   9 839.237 159.618   2
  -1   7   8-42.8479 111.897   2
  -1   7   8 46.4760 99.4213   5
  -1   7   7 323.264 109.012   5
  -1   7   7 395.767 128.360   2
  -1   7   6 512.683 128.062   2
  -1   7   6 496.557 107.176   5
  -1   7   5 2467.55 187.784   2
  -1   7   5 2732.49 155.811   5
  -1   7   4 43.0606 116.240   2
  -1   7   4 95.2964 105.052   5
  -1   7   3 15.6766 117.402   2
  -1   7   3 26.2246 93.7688   5
  -1   7   2 192.238 122.363   2
  -1   7   2 300.824 110.716   5
  -1   7   1 195.909 102.699   5
  -1   7   1 15.4696 100.972   2
  -1   7   0 967.198 148.966   2
  -1   7   0 957.973 114.656   5
  -1   7  -1 8044.49 218.882   5
  -1   7  -2 708.235 113.287   5
  -1   7  -3 509.401 108.273   5
  -1   7  -4 120.746 86.5642   5
  -1   7  -4 223.623 187.911   0
  -1   7  -5 3477.86 154.140   5
  -1   7  -5 3604.44 287.067   0
  -1   7  -6 769.003 204.798   0
  -1   7  -6 845.858 93.1142   5
  -1   7  -7 512.941 193.041   0
  -1   7  -7 607.444 83.5430   5
   1  -7   7 532.630 130.311   1
  -1   7  -8-55.8965 180.300   0
   1  -7   8-196.858 129.252   1
   1  -7   9 199.256 162.015   1
  -1   7  -9 60.1014 167.384   0
  -1   7 -10 725.609 194.565   0
   1  -7  10 872.970 139.526   1
   1  -7  11 975.597 141.620   1
  -1   7 -11 1509.68 222.686   0
   1  -7  12 1364.69 169.294   1
  -1   7 -12 1691.18 226.604   0
   1  -7  13 2207.11 187.134   1
  -1   6  19 283.125 139.435   2
  -1   6  18 126.211 119.579   2
  -1   6  17 176.922 113.886   2
  -1   6  16 859.238 141.717   2
  -1   6  15 867.987 142.760   2
  -1   6  14 334.511 123.053   2
  -1   6  13 261.190 123.360   2
  -1   6  12 909.493 149.460   2
  -1   6  12 884.338 114.003   5
  -1   6  11 5692.96 239.384   2
  -1   6  11 6023.44 197.640   5
  -1   6  10-30.3769 130.462   2
  -1   6  10 112.091 87.4668   5
  -1   6   9 1157.55 113.113   5
  -1   6   9 832.690 138.241   2
  -1   6   8 1240.35 147.745   2
  -1   6   8 1507.04 117.559   5
  -1   6   7 3.18504 89.1946   5
  -1   6   7 177.521 107.986   2
  -1   6   6 3286.58 148.072   5
  -1   6   6 3400.30 188.015   2
  -1   6   5 1590.38 141.619   2
  -1   6   5 1802.21 127.139   5
  -1   6   4 1197.26 141.599   2
  -1   6   4 1303.35 114.705   5
  -1   6   3 650.677 122.257   2
  -1   6   3 733.723 103.880   5
  -1   6   2 51.7805 92.1293   5
  -1   6   2 144.255 101.517   2
  -1   6   1 1441.97 148.144   2
  -1   6   1 1454.19 117.646   5
  -1   6   0 7723.47 256.346   2
  -1   6   0 8015.42 198.851   5
  -1   6  -1 8704.36 202.067   5
  -1   6  -1 8391.87 270.426   2
   1  -6   1 7639.76 241.136   1
  -1   6  -2 199.326 84.0166   5
   1  -6   2 215.362 105.459   1
   1  -6   3 19095.1 392.960   1
  -1   6  -3 19177.1 282.672   5
  -1   6  -4 2953.50 129.952   5
  -1   6  -4 2788.07 229.427   0
   1  -6   4 2759.56 172.774   1
   1  -6   5 839.967 115.779   1
  -1   6  -5 943.431 165.547   0
  -1   6  -5 956.759 91.4310   5
  -1   6  -6 53.3949 68.4685   5
   1  -6   6-142.640 107.987   1
  -1   6  -6-209.317 140.792   0
  -1   6  -7 148.716 137.759   0
  -1   6  -7 90.5912 63.4913   5
   1  -6   7-1.07460 106.562   1
  -1   6  -8-91.9440 147.842   0
   1  -6   8-211.130 116.330   1
  -1   6  -9 790.936 160.681   0
  -1   6 -10 327.466 164.363   0
  -1   6 -11 316.352 167.046   0
  -1   6 -12 1526.01 198.959   0
  -1   6 -13 327.749 147.585   0
  -1   6 -14 30.2704 158.411   0
  -1   6 -15 4.32519 185.699   0
  -1   5  20 788.959 160.399   2
  -1   5  19 2432.83 185.359   2
  -1   5  18 67.2076 122.760   2
  -1   5  17 1008.40 141.136   2
  -1   5  16 20.9603 103.028   2
  -1   5  15 1277.64 144.659   2
  -1   5  14 11332.8 289.945   2
  -1   5  13 11.7797 98.1221   2
  -1   5  12 1053.02 131.864   2
  -1   5  12 1033.17 98.0913   5
  -1   5  11 138.993 75.1352   5
  -1   5  11 218.900 103.784   2
  -1   5  10 15777.4 330.722   2
  -1   5  10 16505.0 268.368   5
  -1   5   9 180.028 80.3895   5
  -1   5   9 160.608 107.502   2
  -1   5   8 4.65819 73.0544   5
  -1   5   8-34.5209 101.223   2
  -1   5   7 3880.01 177.505   2
  -1   5   7 4045.82 138.853   5
  -1   5   6 113.822 95.7322   2
  -1   5   6 9.71027 71.4663   5
  -1   5   5 297.912 89.7956   2
  -1   5   5 261.633 78.1283   5
  -1   5   4 2189.65 139.234   2
  -1   5   4 2544.05 119.842   5
  -1   5   3 375.771 78.6622   5
   1  -5  -3 350.412 87.0608   1
  -1   5   3 285.574 89.7866   2
  -1   5   2 3809.12 138.493   5
  -1   5   2 4026.96 170.698   2
   1  -5  -2 4032.74 165.241   1
  -1   5   1 16028.8 242.113   5
  -1   5   1 15590.4 304.304   2
   1  -5  -1 14975.7 288.665   1
  -1   5   0 648.436 107.767   2
  -1   5   0 808.001 87.1488   5
   1  -5   0 686.392 92.6440   1
   1  -5   1 6713.25 204.149   1
  -1   5  -1 6886.95 163.477   5
  -1   5  -2 6571.17 276.539   0
   1  -5   2 6173.93 206.484   1
  -1   5  -2 6104.07 152.940   5
  -1   5  -3 15324.0 226.289   5
  -1   5  -3 15478.0 390.147   0
   1  -5   3 16134.6 325.390   1
  -1   5  -4 770.891 154.061   0
   1  -5   4 771.844 103.765   1
  -1   5  -4 844.762 83.8739   5
  -1   5  -5 9660.79 179.606   5
  -1   5  -5 9646.25 316.572   0
  -1   5  -6 335.792 137.827   0
  -1   5  -6 302.353 64.8039   5
  -1   5  -7 5706.04 140.539   5
  -1   5  -7 5819.07 265.832   0
  -1   5  -8 755.079 155.791   0
  -1   5  -8 927.995 74.8649   5
  -1   5  -9 3747.38 229.303   0
  -1   5 -10 1104.23 168.027   0
  -1   5 -11 10995.0 363.771   0
  -1   5 -12 671.195 172.662   0
  -1   5 -13 23189.7 513.633   0
  -1   5 -14 2202.92 215.807   0
  -1   5 -15 1696.47 203.145   0
  -1   5 -16 1651.16 179.941   0
  -1   5 -17 18.6349 171.159   0
   1  -4 -22 229.619 144.121   0
  -1   4  21 175.586 124.050   2
  -1   4  20 373.674 122.820   2
  -1   4  19 121.579 119.328   2
  -1   4  18-32.5010 107.940   2
  -1   4  17 4.67009 102.599   2
  -1   4  16 6.91529 104.142   2
  -1   4  15 19792.4 343.532   2
  -1   4  14 4609.51 184.070   2
  -1   4  13 6032.00 194.548   2
  -1   4  12 72.0348 83.1235   2
  -1   4  12 145.351 61.1240   5
  -1   4  11 5122.36 176.604   2
  -1   4  11 4732.80 130.082   5
  -1   4  10 345.411 68.3106   5
  -1   4  10 292.806 92.5542   2
  -1   4   9 9435.45 181.282   5
  -1   4   9 9016.28 224.533   2
  -1   4   8 210.546 59.5017   5
  -1   4   8 240.199 90.7866   2
   1  -4  -7 383.470 65.4495   3
  -1   4   7 310.285 84.5339   2
  -1   4   7 397.750 63.1860   5
  -1   4   6 717.309 73.4258   5
  -1   4   6 524.400 87.8008   2
  -1   4   5 14605.2 213.666   5
   1  -4  -5 14405.1 225.912   1
  -1   4   5 14592.4 262.221   2
   1  -4  -4 3186.09 118.566   1
  -1   4   4 2947.19 136.208   2
  -1   4   4 3427.85 114.623   5
   1  -4  -3 2317.20 121.205   1
  -1   4   3 2298.54 103.353   5
  -1   4   3 2237.98 126.429   2
  -1   4   2 91074.2 618.072   2
   1  -4  -2 91149.6 601.166   1
  -1   4   2 89059.2 495.688   5
  -1   4   1 1771.73 121.140   2
  -1   4   1 1810.94 99.0182   5
   1  -4  -1 1423.79 104.171   1
   1  -4   0 87637.2 584.748   1
  -1   4   0 90588.4 616.879   2
  -1   4   0 89095.5 482.133   5
   1  -4   1 686.543 84.2053   1
  -1   4  -1 540.760 119.480   0
  -1   4  -1 766.608 74.6349   5
  -1   4  -2 26247.5 259.009   5
  -1   4  -2 26381.6 433.277   0
   1  -4   2 26436.0 346.585   1
  -1   4  -3 599.646 123.526   0
  -1   4  -3 877.080 69.6842   5
  -1   4  -4 17997.4 212.025   5
  -1   4  -4 17566.6 363.196   0
  -1   4  -5 957.466 74.3149   4
  -1   4  -5 865.385 65.2193   5
  -1   4  -5 813.992 124.370   0
  -1   4  -6 1670.39 148.719   0
  -1   4  -6 2132.18 82.9252   5
  -1   4  -6 1832.74 98.4779   4
  -1   4  -7 143.355 110.937   0
  -1   4  -7 194.959 46.6621   5
  -1   4  -8 162.393 44.8758   5
  -1   4  -8 118.279 106.450   0
  -1   4  -9 8.89786 119.644   0
  -1   4 -10-42.5295 120.237   0
  -1   4 -11 408.572 139.311   0
  -1   4 -12 2493.59 204.037   0
  -1   4 -13 1298.16 173.079   0
  -1   4 -14 28.2168 139.005   0
  -1   4 -15 1229.91 172.719   0
  -1   4 -16 2318.22 204.000   0
  -1   4 -17 38.1753 142.377   0
  -1   4 -18 2.22781 150.860   0
  -1   4 -19 681.607 176.656   0
   1  -3 -23 218.662 160.701   0
  -1   3  22 1915.54 169.294   2
   1  -3 -22 1573.57 178.522   0
  -1   3  21 758.509 139.667   2
   1  -3 -21 603.563 135.978   0
  -1   3  20 1008.98 140.753   2
   1  -3 -20 811.660 135.469   0
  -1   3  19 272.632 106.661   2
   1  -3 -19 148.246 122.395   0
  -1   3  18 942.917 118.075   2
  -1   3  17 268.441 98.9528   2
  -1   3  16 1307.73 129.595   2
  -1   3  15 17395.0 307.072   2
  -1   3  14 46008.7 454.170   2
  -1   3  13 13865.1 259.374   2
  -1   3  12 186.794 78.4877   2
  -1   3  11 15791.7 257.561   2
  -1   3  11 16435.8 201.091   5
  -1   3  10 32960.4 274.738   5
  -1   3  10 32785.9 351.574   2
   1  -3  -9 95.2537 44.8553   3
  -1   3   9-10.5925 43.6848   5
  -1   3   9 43.4649 59.4149   2
   1  -3  -8 885.596 61.8326   3
  -1   3   8 899.655 62.7184   5
  -1   3   8 970.223 82.3071   2
  -1   3   7 37340.3 297.009   5
   1  -3  -7 36566.7 264.457   3
   1  -3  -6 26959.3 231.597   3
  -1   3   6 27844.1 262.073   5
  -1   3   5 1153.99 85.4365   2
  -1   3   5 1420.63 76.2401   5
  -1   3   4 37193.6 343.758   2
   1  -3  -4 38366.0 294.029   1
  -1   3   3 7607.15 137.594   5
  -1   3   3 7461.33 160.668   2
   1  -3  -3 7736.12 140.974   1
  -1   3   2 1948.68 99.2442   2
  -1   3   2 2159.40 87.7736   5
   1  -3  -2 1932.18 87.7465   1
   1  -3  -1 254157. 781.832   1
  -1   3   1 249825. 732.384   5
  -1   3   1 251924. 856.902   2
  -1   3   0 10590.7 188.526   2
  -1   3   0 10404.4 240.046   0
   1  -3   0 10420.7 176.800   1
   1  -3   1 5.23462 47.0114   1
  -1   3  -1 21.3464 78.8728   0
  -1   3  -1 202.666 49.6338   5
  -1   3  -2 7306.68 205.262   0
  -1   3  -2 7899.48 128.964   5
  -1   3  -3 40321.3 371.291   4
  -1   3  -3 41793.1 282.252   5
  -1   3  -3 41128.8 460.752   0
  -1   3  -4 25204.2 303.510   4
  -1   3  -4 24972.7 217.480   5
  -1   3  -4 24737.9 368.211   0
  -1   3  -5 17173.8 314.834   0
  -1   3  -5 17071.5 258.131   4
  -1   3  -5 17275.9 180.550   5
  -1   3  -6 4956.05 99.7950   5
  -1   3  -6 4778.11 141.663   4
  -1   3  -6 4491.40 180.071   0
  -1   3  -7 640.438 97.7924   0
  -1   3  -7 674.404 46.4167   5
  -1   3  -7 615.523 72.2298   4
  -1   3  -8 6017.74 107.185   5
  -1   3  -8 6093.80 208.768   0
  -1   3  -8 6301.05 167.470   4
  -1   3  -9 2620.75 152.499   0
  -1   3  -9 2420.00 115.755   4
  -1   3 -10 1931.47 142.810   0
  -1   3 -10 2094.74 111.317   4
  -1   3 -11 2625.68 164.902   0
  -1   3 -12 20162.6 394.398   0
  -1   3 -13 18922.0 390.253   0
  -1   3 -14 56.4703 123.999   0
  -1   3 -15 13026.8 349.586   0
  -1   3 -16 96.4944 123.620   0
  -1   3 -17-47.0874 129.126   0
  -1   3 -18 165.834 125.243   0
  -1   3 -19 186.953 141.667   0
  -1   3 -20 219.595 163.476   0
  -1   2  23 9049.88 295.377   2
   1  -2 -23 8629.42 318.852   0
  -1   2  22 1676.71 147.929   2
   1  -2 -22 1715.46 173.323   0
  -1   2  21 183.409 112.751   2
   1  -2 -21 284.319 120.835   0
   1  -2 -20-60.7257 106.355   0
  -1   2  20-10.6686 101.901   2
  -1   2  19-34.1961 92.2622   2
   1  -2 -19 89.9904 111.638   0
   1  -2 -18 359.595 115.500   0
  -1   2  18 404.460 93.4905   2
   1  -2 -17 688.233 119.488   0
  -1   2  17 671.417 99.4768   2
  -1   2  16 575.232 103.480   2
   1  -2 -16 652.148 123.243   0
  -1   2  15 27843.0 353.636   2
  -1   2  14 12369.3 234.173   2
  -1   2  13 2692.56 125.863   2
  -1   2  12 4888.54 142.239   2
  -1   2  11 416.801 40.3448   5
  -1   2  11 405.038 70.0299   2
  -1   2  10 4833.92 131.727   2
  -1   2  10 4838.97 95.0130   5
  -1   2   9 29388.2 286.657   2
  -1   2   9 30870.8 228.831   5
  -1   2   8 7730.54 149.818   2
  -1   2   8 8612.50 127.840   5
  -1   2   7 14177.8 192.316   2
  -1   2   7 14837.3 160.069   5
   1  -2  -6 18595.4 143.382   3
  -1   2   6 17868.2 210.177   2
  -1   2   6 18763.8 177.155   5
   1  -2  -5 42.4860 27.7413   3
  -1   2   5 83.6688 34.5575   5
  -1   2   5 64.7068 46.0842   2
   1  -2  -4 95474.6 312.092   3
  -1   2   4 94800.2 395.042   5
  -1   2   4 93524.8 456.471   2
  -1   2   3 4931.11 110.449   2
  -1   2   3 5444.73 101.479   5
  -1   2   2 299155. 746.839   2
  -1   2   2 292484. 703.593   5
  -1   2   1 192457. 590.905   2
  -1   2   1 194387. 566.194   5
  -1   2   0 294184. 705.096   2
  -1   2   0 294394. 953.944   0
  -1   2  -1 1034.16 69.8198   4
  -1   2  -1 990.341 79.8547   0
  -1   2  -1 1286.52 58.6412   5
  -1   2  -2 3059.84 112.356   0
  -1   2  -2 3441.20 104.834   4
  -1   2  -2 3407.03 75.5316   5
  -1   2  -3 15881.6 244.639   0
  -1   2  -3 16509.7 224.198   4
  -1   2  -3 16795.8 156.088   5
  -1   2  -4 11891.5 217.625   0
  -1   2  -4 12352.2 196.565   4
  -1   2  -4 12810.0 136.035   5
  -1   2  -5 28020.2 334.975   0
  -1   2  -5 28200.9 301.571   4
  -1   2  -5 28366.1 195.750   5
  -1   2  -6 5948.71 91.2096   5
  -1   2  -6 5162.33 156.058   0
   1  -2   6 5473.78 115.495   2
  -1   2  -6 5485.57 142.527   4
  -1   2  -7 21047.5 159.017   5
  -1   2  -7 21075.0 302.638   0
   1  -2   7 21201.1 227.474   2
  -1   2  -7 21104.9 276.859   4
   1  -2   8 3020.14 92.4280   2
  -1   2  -8 3003.09 62.0471   5
  -1   2  -8 3152.18 135.596   0
   1  -2   9 19428.7 229.338   2
  -1   2  -9 20642.5 315.649   0
   1  -2  10 100.437 41.0000   2
  -1   2 -10-124.533 82.0281   0
   1  -2  11 1425.05 77.4279   2
  -1   2 -11 1219.18 113.448   0
  -1   2 -12 215.745 91.8496   0
  -1   2 -13 1416.99 133.034   0
  -1   2 -14 306.428 107.081   0
  -1   2 -15 114.150 112.355   0
  -1   2 -16 8598.08 291.753   0
  -1   2 -17 8043.48 291.034   0
  -1   2 -18 1180.25 175.804   0
  -1   2 -19 791.422 147.926   0
  -1   2 -20 24.2924 152.522   0
  -1   2 -21 2062.51 209.608   0
  -1   1  23 299.950 140.736   2
   1  -1 -23 76.2348 145.555   0
  -1   1  22 285.891 109.958   2
   1  -1 -22 281.655 126.753   0
   1  -1 -21 330.594 113.871   0
  -1   1  21 200.900 110.564   2
   1  -1 -20-7.02570 115.143   0
  -1   1  20 35.3590 86.4372   2
  -1   1  19 47.3433 89.6028   2
   1  -1 -19 130.966 113.223   0
  -1   1  18 383.887 85.2388   2
   1  -1 -18 325.130 109.513   0
   1  -1 -17 2474.92 154.485   0
  -1   1  17 2412.42 139.609   2
  -1   1  16 790.956 107.944   2
   1  -1 -16 820.159 119.291   0
  -1   1  15 91761.5 603.133   2
   1  -1 -15 90342.6 664.543   0
   1  -1 -14 1720.45 129.572   0
  -1   1  14 1463.11 113.731   2
  -1   1  13 60659.0 447.556   2
   1  -1 -13 59060.9 489.621   0
  -1   1  12 580.523 70.8495   2
   1  -1 -12 123.145 71.2614   0
  -1   1  11 19968.8 239.670   2
  -1   1  10 11395.0 174.799   2
  -1   1  10 10602.1 112.716   5
  -1   1   9 1690.20 74.8251   2
  -1   1   9 1609.92 49.2777   5
  -1   1   8 722.815 37.0360   5
  -1   1   8 840.288 56.9997   2
  -1   1   8 647.151 40.0441   6
  -1   1   7 19792.9 149.039   6
  -1   1   7 20021.3 147.903   5
  -1   1   7 20664.3 197.228   2
  -1   1   6 45671.5 217.567   6
  -1   1   6 46120.9 276.205   2
  -1   1   6 46507.9 221.420   5
  -1   1   5 2932.11 71.0925   2
  -1   1   5 2936.41 58.8066   6
  -1   1   5 2884.64 58.7100   5
  -1   1   4 85905.8 287.798   6
  -1   1   4 86837.8 331.406   2
  -1   1   4 87152.7 299.581   5
  -1   1   3 10526.4 107.110   5
  -1   1   3 10202.1 102.618   6
  -1   1   3 10618.1 110.463   2
  -1   1   2 266747. 507.410   2
  -1   1   2 264573. 526.443   5
  -1   1   1 540492. 2990.53   5
  -1   1   1 573747. 2721.57   2
  -1   1   0 277845. 666.357   0
  -1   1   0 276001. 724.442   4
  -1   1  -1 75365.2 369.569   0
  -1   1  -1 73927.9 262.751   5
  -1   1  -1 75269.6 404.622   4
  -1   1  -2 2098.42 71.9316   0
  -1   1  -2 2013.97 76.7578   4
  -1   1  -3 8020.94 135.202   0
  -1   1  -3 7768.20 139.418   4
  -1   1  -4 921.259 59.2864   0
  -1   1  -4 1204.57 36.2825   5
  -1   1  -5 47918.7 342.828   0
  -1   1  -5 49018.0 194.614   5
   1  -1   5 48573.4 226.123   2
  -1   1  -6 18.7508 15.8755   5
   1  -1   6 23.7703 20.3149   2
  -1   1  -6 32.3975 49.5303   0
  -1   1  -7 4075.09 121.829   0
   1  -1   7 4109.21 82.0963   2
  -1   1  -7 3939.20 52.5329   5
  -1   1  -8 31669.6 323.167   0
   1  -1   8 31979.1 234.125   2
  -1   1  -8 31518.0 137.947   5
   1  -1   9 42002.4 286.692   2
  -1   1  -9 41480.0 387.109   0
   1  -1  10 167.479 39.1157   2
  -1   1 -10 157.753 70.2947   0
  -1   1 -11 9590.51 213.473   0
   1  -1  11 9448.24 157.990   2
  -1   1 -12-12.2940 76.4350   0
   1  -1  12-2.52577 41.2347   2
   1  -1  13 1180.88 74.6007   2
  -1   1 -13 1047.93 107.293   0
  -1   1 -14 828.627 111.481   0
  -1   1 -15 3012.39 168.193   0
  -1   1 -16 4029.48 197.750   0
  -1   1 -17 5154.60 236.516   0
  -1   1 -18 2376.01 193.554   0
  -1   1 -19 420.270 140.459   0
  -1   1 -20 236.835 137.109   0
  -1   1 -21 133.419 134.131   0
  -1   1 -22 727.016 182.905   0
  -1   0  23 2752.63 217.334   2
   1   0 -22 1207.86 156.769   0
  -1   0  22 1355.65 154.135   2
   1   0 -21-25.2717 116.591   0
  -1   0  21-4.56862 112.748   2
  -1   0  20 32.5546 103.426   2
   1   0 -20 74.3140 112.133   0
   1   0 -19 994.453 132.987   0
  -1   0  19 1350.25 134.056   2
   1   0 -18 506.935 104.055   0
  -1   0  18 648.197 101.082   2
  -1   0  17 69.9877 86.9266   2
   1   0 -17 66.1261 90.7871   0
  -1   0  16 1417.04 125.036   2
   1   0 -16 889.110 126.410   0
   1   0 -15 34580.4 425.286   0
  -1   0  15 34290.3 405.539   2
  -1   0  14 183.088 87.3345   2
   1   0 -14 154.208 98.4559   0
   1   0 -13 290.420 91.1285   0
  -1   0  13 554.032 77.3229   2
   1   0 -12 64.1022 72.5994   0
  -1   0  12 103.041 56.6013   2
   1   0 -11 14099.4 218.534   0
  -1   0  11 13381.8 203.964   2
   1   0 -10 266.285 56.3543   0
  -1   0  10 130.691 44.1587   2
  -1   0   9 7359.17 136.243   2
   1   0  -9 7115.41 137.454   0
   1   0  -8 2207.67 78.1776   0
  -1   0   8 2194.55 75.3387   2
   1   0  -7 29168.9 226.475   0
  -1   0   7 29595.6 234.739   2
  -1   0   7 29338.6 161.961   5
  -1   0   6 16386.5 117.275   5
   1   0  -6 16229.3 154.081   0
  -1   0   6 16782.6 167.349   2
   1   0  -5 152717. 419.640   0
  -1   0   5 151151. 459.575   2
  -1   0   5 151605. 349.052   5
   1   0  -4 13322.2 111.398   0
  -1   0   4 13619.1 103.976   5
  -1   0   4 13665.9 129.516   2
  -1   0   3 2526.42 54.1615   2
  -1   0   3 2466.14 46.3950   5
  -1   0   2 61.0120 21.5040   5
  -1   0   2 95.6031 19.0434   2
  -1   0   1 107.628 31.6416   6
  -1   0   1 90.1310 19.1683   5
  -1   0   0 15706.0 99.7590   5
  -1   0   0 15467.4 155.095   4
  -1   0   0 16184.6 135.830   6
  -1   0  -1 21944.2 114.462   5
  -1   0  -1 22123.1 159.009   6
  -1   0  -1 22157.7 188.563   4
  -1   0  -2 1030.40 28.5893   5
  -1   0  -2 913.347 39.7884   6
  -1   0  -2 949.400 38.2079   3
  -1   0  -2 1016.45 34.6276   0
  -1   0  -3 40227.1 149.604   5
  -1   0  -3 39738.3 205.107   3
  -1   0  -3 41266.6 209.001   0
  -1   0  -4 2610.66 64.3689   3
  -1   0  -4 2654.42 65.8009   0
   1   0   5 85310.5 246.498   2
  -1   0  -5 85210.5 376.600   0
   1   0   6 77575.6 260.106   2
  -1   0  -6 77483.3 392.647   0
   1   0   7 259540. 523.505   2
  -1   0  -7 260955. 771.061   0
   1   0   8 166527. 454.293   2
  -1   0  -8 162502. 661.414   0
   1   0   9 124640. 426.509   2
  -1   0  -9 122695. 615.635   0
  -1   0 -10 3971.25 134.514   0
   1   0  10 3967.74 86.3867   2
  -1   0 -11 237.023 77.7032   0
   1   0  11 339.349 40.8957   2
   1   0  12 13327.8 174.095   2
  -1   0 -12 14244.7 258.589   0
  -1   0 -13 199.373 86.6225   0
   1   0  13 131.086 43.9514   2
  -1   0 -14 87.5560 82.6370   0
   1   0  14 58.3001 45.4710   2
   1   0  15 122.542 51.7038   2
  -1   0 -15 129.281 90.5646   0
  -1   0 -16 503.451 111.915   0
   1   0  16 469.443 67.4171   2
  -1   0 -17 10883.9 299.865   0
  -1   0 -18 2912.77 186.474   0
  -1   0 -19-65.3826 133.344   0
  -1   0 -20 301.015 143.720   0
  -1   0 -21 63.7448 136.438   0
  -1   0 -22-36.7498 131.944   0
  -1   0 -23 172.390 148.328   0
   1   1 -22-52.9197 155.733   0
   1   1 -21 30.1838 134.408   0
  -1  -1  21-56.1462 122.966   2
   1   1 -20 2117.54 178.207   0
  -1  -1  20 1864.16 165.248   2
   1   1 -19 140.930 118.839   0
  -1  -1  19 128.318 114.492   2
   1   1 -18 447.328 113.345   0
  -1  -1  18 490.768 114.061   2
  -1  -1  17-59.2521 89.7707   2
   1   1 -17 0.40886 89.1606   0
   1   1 -16 1764.97 144.258   0
  -1  -1  16 1691.86 136.851   2
   1   1 -15 19098.7 339.765   0
  -1  -1  15 19830.2 338.235   2
   1   1 -14 41381.8 459.006   0
  -1  -1  14 39771.2 454.524   2
   1   1 -13 9100.56 214.022   0
  -1  -1  13 8714.86 212.908   2
   1   1 -12 3296.48 130.601   0
  -1  -1  12 3383.25 136.408   2
  -1  -1  11 4611.10 143.740   2
   1   1 -11 4821.71 142.334   0
   1   1 -10 7902.37 166.004   0
  -1  -1  10 7941.65 173.745   2
   1   1  -9 12992.7 196.970   0
  -1  -1   9 13408.5 211.152   2
  -1  -1   8 120.028 48.2570   2
   1   1  -8 173.505 44.3017   0
  -1  -1   7 1495.12 74.4459   2
   1   1  -7 1538.76 68.1080   0
  -1  -1   6 4784.73 116.613   2
   1   1  -6 4843.37 103.188   0
   1   1  -5 78471.7 370.015   0
  -1  -1   5 78917.7 430.008   2
   1   1  -4 97049.4 391.447   0
  -1  -1   4 97209.3 460.698   2
  -1  -1   3 77720.8 402.925   2
   1   1  -3 77950.3 335.421   0
  -1  -1   2 316214. 851.883   1
  -1  -1   2 322458. 787.153   2
  -1  -1   1 52356.8 330.783   1
  -1  -1   1 54753.6 325.828   2
  -1  -1   0 820788. 1312.54   1
  -1  -1  -1 33154.7 263.364   1
  -1  -1  -2 749.242 46.2743   6
  -1  -1  -2 650.384 52.7923   1
  -1  -1  -3 41467.3 223.462   6
   1   1   3 40111.4 275.363   2
   1   1   4 55582.9 321.359   2
  -1  -1  -4 57021.4 337.981   3
  -1  -1  -4 56981.9 259.320   6
  -1  -1  -5 45733.5 304.417   3
   1   1   5 44769.4 290.487   2
  -1  -1  -5 44578.2 231.428   6
  -1  -1  -6 40984.7 295.367   3
   1   1   6 40255.1 281.372   2
  -1  -1  -7 45316.6 319.328   3
   1   1   7 45144.7 305.972   2
  -1  -1  -8 68490.8 399.411   3
   1   1   8 68295.8 370.182   2
   1   1   9 2445.87 80.8860   2
  -1  -1  -9 2380.45 100.721   3
  -1  -1 -10 11098.1 207.249   0
   1   1  10 11067.1 159.085   2
   1   1  11 6591.99 128.460   2
  -1  -1 -11 6169.09 166.425   0
   1   1  12 28792.1 268.216   2
  -1  -1 -12 28768.2 355.862   0
   1   1  13 3610.24 108.404   2
  -1  -1 -13 3724.32 152.883   0
   1   1  14 4362.65 122.450   2
  -1  -1 -14 4751.21 176.129   0
   1   1  15 56.0441 53.8700   2
  -1  -1 -15 150.366 93.7013   0
  -1  -1 -16 820.507 121.636   0
   1   1  16 885.590 78.1260   2
   1   1  17 9184.49 195.622   2
  -1  -1 -17 9784.09 276.518   0
  -1  -1 -18 631.633 136.259   0
   1   1  18 647.852 94.0803   2
  -1  -1 -19 8126.61 280.714   0
  -1  -1 -20 217.034 120.128   0
  -1  -1 -21 1124.77 164.015   0
  -1  -1 -22 338.854 134.134   0
  -1  -1 -23 1917.72 220.702   0
   1   2 -21-87.7790 150.482   0
   1   2 -20-154.988 135.986   0
  -1  -2  20 83.7360 126.031   2
   1   2 -19 22.9723 112.763   0
  -1  -2  19 2.58209 98.3428   2
  -1  -2  18 2113.61 148.444   2
   1   2 -18 1986.27 166.554   0
   1   2 -17 982.109 129.766   0
  -1  -2  17 1071.14 113.079   2
   1   2 -16 77.9572 101.328   0
  -1  -2  16 134.923 88.9283   2
   1   2 -15 22940.4 389.404   0
  -1  -2  15 22735.4 376.829   2
   1   2 -14 1680.84 157.322   0
  -1  -2  14 1898.29 131.220   2
  -1  -2  13 2598.30 145.998   2
   1   2 -13 2272.57 157.147   0
  -1  -2  12 9818.82 229.236   2
   1   2 -12 9533.10 232.707   0
  -1  -2  11 8530.51 206.059   2
   1   2 -11 8867.34 211.253   0
  -1  -2  10 121.646 63.3723   2
   1   2 -10 150.154 67.4355   0
   1   2  -9 3413.84 128.603   0
  -1  -2   9 3014.57 121.565   2
   1   2  -8 574.917 71.8819   0
  -1  -2   8 586.597 69.2998   2
  -1  -2   7 4284.05 134.253   2
   1   2  -7 4380.16 134.095   0
   1   2  -6 30311.8 319.980   0
  -1  -2   6 29351.1 318.757   2
  -1  -2   5 4596.70 131.082   2
   1   2  -5 4685.24 129.017   0
   1   2  -4 93088.2 522.721   0
  -1  -2   4 93484.2 559.257   2
   1   2  -3 4995.16 125.363   0
  -1  -2   3 5370.38 138.076   2
  -1  -2   3 5245.39 149.069   1
  -1  -2   2 2871.83 115.142   1
   1   2  -2 2629.07 95.5476   0
  -1  -2   1 516266. 1288.28   1
   1   2  -1 521642. 1171.28   0
  -1  -2   0 105944. 576.730   1
  -1  -2  -1 106197. 594.234   1
  -1  -2  -2 31351.3 321.162   1
  -1  -2  -3 5123.11 135.385   1
  -1  -2  -4 12.5883 51.1965   1
   1   2   4 67.3669 42.2673   2
   1   2   5 16121.9 226.205   2
  -1  -2  -5 16734.2 153.820   6
   1   2   6 20331.5 260.162   2
  -1  -2  -6 19295.2 161.733   6
  -1  -2  -6 19732.4 254.054   3
  -1  -2  -7 124341. 611.982   3
  -1  -2  -7 123106. 387.422   6
   1   2   7 123053. 632.582   2
  -1  -2  -8 206030. 791.219   3
   1   2   8 203921. 832.823   2
  -1  -2  -9 22089.9 276.230   3
   1   2   9 22215.4 284.533   2
   1   2  10 47729.4 401.885   2
  -1  -2 -10 47840.5 399.336   3
  -1  -2 -11 21.7611 77.5174   3
   1   2  11 33.1441 56.6587   2
  -1  -2 -12 7851.76 182.016   3
   1   2  12 7897.24 171.868   2
   1   2  13 596.945 74.7762   2
   1   2  14 511.574 69.5649   2
  -1  -2 -15 349.109 104.408   0
   1   2  15 98.6904 64.4816   2
   1   2  16 2438.96 115.933   2
  -1  -2 -16 2252.10 156.540   0
   1   2  17 412.731 80.7579   2
  -1  -2 -17 224.926 113.147   0
   1   2  18 260.897 84.1808   2
  -1  -2 -18 169.821 118.252   0
  -1  -2 -19 1229.00 150.312   0
   1   2  19 1352.62 107.436   2
   1   2  20 133.580 94.0068   2
  -1  -2 -20 123.118 122.633   0
  -1  -2 -21 107.636 134.379   0
  -1  -2 -22 342.956 156.495   0
  -1  -2 -23 112.715 154.209   0
   1   3 -20 629.417 162.711   0
   1   3 -19 1365.34 153.203   0
  -1  -3  18 125.432 103.569   2
   1   3 -18-101.097 116.309   0
  -1  -3  17 481.435 91.1432   2
   1   3 -17 482.190 104.218   0
  -1  -3  16 1215.80 116.523   2
   1   3 -16 1057.38 126.630   0
  -1  -3  15 587.389 100.798   2
   1   3 -15 581.425 114.539   0
   1   3 -14 7030.79 246.527   0
  -1  -3  14 6621.84 223.855   2
  -1  -3  13 163.750 80.4975   2
   1   3 -13 194.376 97.4607   0
   1   3 -12 3597.35 170.389   0
  -1  -3  12 3487.29 160.151   2
   1   3 -11 9031.03 243.668   0
  -1  -3  11 8945.89 233.560   2
  -1  -3  10-25.2956 70.9662   2
   1   3 -10-12.3223 81.3221   0
   1   3  -9 3456.06 149.997   0
  -1  -3   9 3477.68 147.227   2
  -1  -3   8 4172.19 156.873   2
   1   3  -8 4628.34 166.934   0
  -1  -3   7 312.130 70.1571   2
   1   3  -7 251.574 78.4018   0
   1   3  -6 3097.45 136.931   0
  -1  -3   6 2807.05 132.059   2
   1   3  -5 98466.6 672.427   0
   1   3  -4 2949.28 134.607   0
  -1  -3   4 3267.99 145.819   1
  -1  -3   3 22031.4 333.414   1
   1   3  -3 20864.7 308.197   0
  -1  -3   2 1873.64 111.983   1
   1   3  -2 1454.94 97.4912   0
  -1  -3   1 16334.7 271.447   1
  -1  -3   0 143669. 780.873   1
  -1  -3  -1 23743.2 327.955   1
  -1  -3  -2 23486.5 326.318   1
  -1  -3  -3 5773.78 170.532   1
  -1  -3  -4 25398.3 337.152   1
   1   3   5 10607.1 224.233   2
  -1  -3  -5 10633.8 223.072   1
   1   3   6 1131.95 101.182   2
   1   3   7 454.108 83.8374   2
  -1  -3  -7 435.416 98.3917   3
  -1  -3  -8 41951.9 249.649   6
  -1  -3  -8 41858.7 417.015   3
   1   3   8 42813.4 453.294   2
  -1  -3  -9 41422.3 409.743   3
   1   3   9 41678.0 438.904   2
   1   3  10 6113.38 186.712   2
  -1  -3 -10 6021.29 177.516   3
  -1  -3 -11 470.256 101.773   3
   1   3  11 498.916 91.3538   2
  -1  -3 -12 3301.45 151.440   3
   1   3  12 3438.17 150.472   2
  -1  -3 -13 5600.23 179.934   3
   1   3  13 5680.56 182.611   2
  -1  -3 -14 129.650 100.499   3
   1   3  14 176.342 82.2073   2
   1   3  15 312.631 87.8617   2
   1   3  16 1818.41 120.803   2
   1   3  17 102.350 82.9982   2
   1   3  18 1861.98 132.113   2
  -1  -3 -18 1678.59 166.414   0
   1   3  19 8000.54 218.309   2
  -1  -3 -19 8027.67 276.141   0
   1   3  20 52.4323 90.1562   2
  -1  -3 -20 193.553 129.737   0
  -1  -3 -21 3417.29 211.491   0
   1   3  21 3646.64 168.746   2
  -1  -3 -22 731.302 163.861   0
   1   4 -19 746.670 167.323   0
   1   4 -18-34.6276 148.436   0
   1   4 -17 2572.14 187.377   0
  -1  -4  16 348.050 101.471   2
   1   4 -16 374.049 119.212   0
   1   4 -15 1228.81 153.593   0
  -1  -4  15 1069.72 131.920   2
  -1  -4  14 295.433 87.4965   2
   1   4 -14 212.755 120.485   0
   1   4 -13 3276.28 197.741   0
  -1  -4  13 3420.36 183.293   2
  -1  -4  12 692.520 125.008   2
   1   4 -12 675.606 139.793   0
  -1  -4  11 370.354 95.9529   2
   1   4 -11 222.638 109.727   0
   1   4 -10 38.5904 101.960   0
  -1  -4  10 59.3195 84.7888   2
   1   4  -9 371.163 102.729   0
   1   4  -8-121.627 91.0399   0
   1   4  -7 1445.96 130.181   0
  -1  -4   6 28111.2 426.963   1
   1   4  -6 29053.1 437.320   0
   1   4  -5 8128.33 238.705   0
  -1  -4   5 8138.44 243.910   1
  -1  -4   4 4595.43 188.680   1
   1   4  -4 4821.61 191.673   0
  -1  -4   3 849.983 111.531   1
   1   4  -3 666.116 101.796   0
  -1  -4   2 2374.35 144.710   1
   1   4  -2 2097.80 145.795   0
  -1  -4   1 55927.3 559.822   1
  -1  -4   0 76976.0 650.135   1
  -1  -4  -1 203.173 94.4440   1
  -1  -4  -2 4866.54 182.963   1
  -1  -4  -3 213.427 81.0027   1
  -1  -4  -4 1814.04 121.723   1
   1   4   5 11967.1 270.832   2
  -1  -4  -5 11905.8 265.931   1
  -1  -4  -6 502.660 90.3613   1
   1   4   6 656.369 107.605   2
   1   4   7 2478.56 146.868   2
  -1  -4  -7 2922.15 142.771   1
   1   4   8 4574.26 190.176   2
  -1  -4  -9-32.2760 100.048   3
   1   4   9 69.9302 97.2942   2
  -1  -4 -10 12403.2 263.029   3
   1   4  10 12797.5 292.025   2
  -1  -4 -11 22345.6 344.230   3
   1   4  11 23163.6 391.913   2
   1   4  12 1678.79 151.437   2
  -1  -4 -12 1893.71 146.894   3
  -1  -4 -13 1658.38 143.124   3
   1   4  13 1668.31 158.179   2
  -1  -4 -14 326.830 120.699   3
   1   4  14 288.081 117.876   2
  -1  -4 -15 121.120 120.655   3
   1   4  15 198.429 104.422   2
  -1  -4 -16 525.703 133.571   3
   1   4  16 718.233 120.110   2
   1   4  17 880.994 115.247   2
   1   4  18 1448.71 130.917   2
   1   4  19 1290.72 135.867   2
   1   4  20 77.4506 94.6164   2
   1   4  21 91.2155 113.136   2
  -1  -4 -21 98.0505 127.049   0
   1   4  22 342.812 115.631   2
  -1  -4 -22 417.523 140.595   0
   1   4  23 1326.03 153.137   2
   1   5 -18 1525.29 171.680   0
   1   5 -17 79.0201 159.068   0
   1   5 -16 171.642 152.045   0
   1   5 -15 1511.78 174.111   0
   1   5 -14-25.8317 119.993   0
   1   5 -13 175.316 110.741   0
   1   5 -12 889.366 139.127   0
   1   5 -11 2700.89 200.948   0
   1   5 -10 5606.34 245.898   0
  -1  -5  10 4393.37 213.646   1
  -1  -5   9 1382.82 134.903   1
   1   5  -9 1595.60 156.934   0
  -1  -5   8 2321.53 157.263   1
   1   5  -8 2369.00 176.333   0
   1   5  -7 207.867 110.844   0
  -1  -5   7 80.4062 100.851   1
  -1  -5   6-202.434 89.2435   1
   1   5  -6-59.8457 102.600   0
  -1  -5   5 4365.37 209.613   1
   1   5  -5 4858.49 223.956   0
  -1  -5   4 1240.59 138.956   1
   1   5  -4 1297.43 150.431   0
  -1  -5   3 1242.63 134.125   1
   1   5  -3 1466.08 154.252   0
  -1  -5   2 370.078 98.7799   1
  -1  -5   1 623.027 113.779   1
  -1  -5   0 601.134 110.441   1
  -1  -5  -1 4328.82 192.841   1
  -1  -5  -2 31542.8 463.534   1
  -1  -5  -3 454.538 106.710   1
  -1  -5  -4 12179.9 300.320   1
   1   5   5 16255.6 345.423   2
  -1  -5  -5 16390.4 347.295   1
   1   5   6 8886.65 267.937   2
  -1  -5  -6 9500.12 272.906   1
   1   5   7 7693.74 251.224   2
  -1  -5  -7 7588.21 251.552   1
   1   5   8 368.299 123.228   2
   1   5   9 2274.10 169.007   2
  -1  -5 -10 9323.72 270.729   3
   1   5  10 9983.09 297.093   2
   1   5  11 3146.62 194.014   2
  -1  -5 -11 2955.21 178.901   3
  -1  -5 -12 2455.26 181.454   3
   1   5  12 2595.30 214.892   2
  -1  -5 -13 36253.9 472.491   3
   1   5  13 39667.2 573.885   2
   1   5  14 1287.01 184.843   2
  -1  -5 -14 937.157 164.034   3
   1   5  15 2959.24 204.619   2
  -1  -5 -15 2848.56 180.445   3
  -1  -5 -16 317.928 142.658   3
   1   5  16 374.139 143.496   2
  -1  -5 -17 1301.63 149.748   3
   1   5  17 1260.41 161.979   2
  -1  -5 -18 1315.85 147.249   3
   1   5  18 1224.84 146.392   2
   1   5  19 990.438 133.300   2
   1   5  20 176.973 120.487   2
   1   5  21 771.467 140.220   2
   1   5  22 2191.69 188.864   2
   1   6 -16 3811.05 264.702   0
  -1  -6  15 105.629 160.826   1
   1   6 -15 192.046 168.037   0
  -1  -6  14 871.187 144.409   1
   1   6 -14 1032.32 158.123   0
   1   6 -13 114.881 141.212   0
  -1  -6  13-436.467 138.354   1
   1   6 -12 152.036 137.687   0
  -1  -6  12-368.706 127.225   1
   1   6 -11 363.380 140.632   0
  -1  -6  11 53.3638 126.092   1
   1   6 -10-1.36454 124.830   0
  -1  -6  10 49.2199 115.928   1
  -1  -6   9 20.8039 109.682   1
   1   6  -9 23.7520 131.727   0
  -1  -6   8 1685.11 156.560   1
   1   6  -8 2329.02 187.949   0
  -1  -6   7 3398.23 210.283   1
   1   6  -7 3935.43 242.591   0
  -1  -6   6 1250.87 156.910   1
   1   6  -6 1122.36 165.055   0
  -1  -6   5 529.032 119.131   1
   1   6  -5 625.633 153.019   0
  -1  -6   4 1108.41 151.898   1
   1   6  -4 1419.65 178.016   0
  -1  -6   3 751.523 140.098   1
  -1  -6   2 528.070 127.958   1
  -1  -6   1 71.5801 104.942   1
  -1  -6   0 32.7989 107.379   1
  -1  -6  -1 1571.33 154.706   1
  -1  -6  -2 2309.80 173.086   1
  -1  -6  -3 2361.50 170.403   1
  -1  -6  -4-21.8462 116.152   1
   1   6   4 52.0948 125.234   2
   1   6   5 12545.0 344.704   2
  -1  -6  -5 12611.8 334.520   1
   1   6   6 723.750 133.914   2
  -1  -6  -6 998.690 146.339   1
   1   6   7 24.1212 103.154   2
  -1  -6  -7 106.637 100.478   1
   1   6   8 141.615 142.371   2
  -1  -6  -8-53.1152 101.335   1
   1   6   9 130.487 137.510   2
   1   6  10 440.006 145.894   2
  -1  -6 -10 183.583 169.279   3
  -1  -6 -11 11907.4 333.972   3
   1   6  11 11856.6 351.626   2
  -1  -6 -12 11566.3 319.368   3
   1   6  12 11661.1 345.035   2
  -1  -6 -13 4983.03 232.751   3
   1   6  13 5420.06 272.458   2
   1   6  14 933.689 170.037   2
  -1  -6 -14 962.936 170.233   3
   1   6  15 1827.89 200.839   2
  -1  -6 -15 1991.29 171.962   3
   1   6  16 7.11613 157.178   2
   1   6  17 1138.93 172.766   2
   1   6  18 223.628 124.429   2
   1   6  19 315.839 152.064   2
   1   6  20 277.602 118.760   2
   1   7 -14 367.323 216.416   0
   1   7 -13-610.538 204.368   0
  -1  -7  12-211.939 169.370   1
   1   7 -12-404.219 201.497   0
   1   7 -11-195.245 184.264   0
  -1  -7  11-113.811 162.208   1
  -1  -7  10 2149.05 202.227   1
   1   7 -10 3341.03 239.428   0
  -1  -7   9 1009.28 167.409   1
   1   7  -9 968.834 190.252   0
   1   7  -8 586.778 184.597   0
  -1  -7   8 507.993 156.206   1
   1   7  -7 225.400 179.567   0
  -1  -7   7 240.513 142.459   1
   1   7  -6 1875.14 228.662   0
  -1  -7   6 1562.75 176.270   1
  -1  -7   5-17.3274 152.690   1
  -1  -7   4 4.08799 141.580   1
  -1  -7   3 143.246 137.833   1
  -1  -7   2 469.131 151.582   1
  -1  -7   1 1402.27 173.745   1
  -1  -7   0 218.959 136.865   1
  -1  -7  -1 120.829 131.156   1
  -1  -7  -2 2600.36 194.601   1
  -1  -7  -3 1646.12 162.297   1
   1   7   4 4832.65 259.328   2
  -1  -7  -4 4362.67 229.800   1
   1   7   5 211.249 139.876   2
  -1  -7  -5 293.823 124.749   1
   1   7   6 889.914 153.795   2
  -1  -7  -6 1089.28 160.062   1
   1   7   7 496.764 155.200   2
  -1  -7  -7 531.991 145.112   1
   1   7   8 1044.15 171.689   2
  -1  -7  -8 771.779 138.908   1
   1   7   9 578.226 158.816   2
   1   7  10 16.3960 131.509   2
  -1  -7 -11 591.440 198.066   3
   1   7  11 927.335 168.702   2
   1   7  12 4181.61 243.969   2
   1   7  12 5157.24 202.969   5
   1   7  13 11121.4 376.125   2
   1   7  14 3933.18 275.177   2
   1   7  15 4058.93 255.030   2
   1   7  16-34.2173 184.111   2
   1   7  17 581.644 176.179   2
   1   7  18 28.3528 157.471   2
   1   8 -10 580.291 244.793   0
   1   8  -9 460.935 204.576   0
  -1  -8   9 491.745 157.455   1
  -1  -8   8-160.850 192.763   1
  -1  -8   7 3401.47 253.782   1
  -1  -8   6 418.791 187.711   1
  -1  -8   5 262.683 169.936   1
  -1  -8   4 882.885 181.643   1
  -1  -8   3 513.113 176.099   1
  -1  -8   2 1687.52 209.758   1
  -1  -8   1-211.121 155.593   1
  -1  -8   0 4158.23 254.613   1
  -1  -8  -1 24.4756 147.991   1
  -1  -8  -2 225.534 149.225   1
   1   8   2 238.946 160.520   2
   1   8   3 1125.18 186.585   2
  -1  -8  -3 1165.79 169.938   1
   1   8   4 10.3027 157.750   2
  -1  -8  -4-15.0473 129.021   1
   1   8   5 2225.50 219.317   2
  -1  -8  -5 2197.68 210.420   1
   1   8   6 1535.84 197.676   2
  -1  -8  -6 1499.91 188.556   1
   1   8   7-44.6138 145.859   2
   1   8   8 80.8484 139.402   2
   1   8   9-137.050 143.109   2
   1   8  10 452.734 175.517   2
   1   8  11 437.841 145.190   2
   1   8  11-62.0039 115.927   5
   1   8  12 4807.21 277.175   2
   1   8  12 5597.83 239.953   5
   1   8  13 94.8381 156.758   2
   1   8  14 4885.08 313.078   2
   1   8  15-55.6936 157.536   2
  -1  -9   5 55.9266 186.895   1
  -1  -9   4 65.6377 182.899   1
  -1  -9   3 118.650 185.443   1
  -1  -9   2 1142.10 218.984   1
  -1  -9   1 696.909 199.925   1
  -1  -9   0 968.534 211.105   1
  -1  -9  -1 1082.67 175.463   1
   1   9   1 923.510 232.083   2
   1   9   2 139.731 195.409   2
   1   9   3 181.037 208.830   2
   1   9   4 48.0195 166.580   2
   1   9   5 284.861 158.389   2
   1   9   6 253.623 175.796   2
   1   9   7 1412.12 213.290   2
   1   9   8 355.148 144.527   5
   1   9   8 662.992 189.728   2
   1   9   9-277.909 156.902   2
   1   9   9-410.969 136.549   5
   1   9  10-12.7460 141.447   5
   1   9  10 128.583 186.272   2
   1   9  11 57.2406 142.203   5
   1   9  12 697.123 152.763   5
  -2   8  13 242.034 136.233   5
  -2   8  13 304.210 136.986   2
  -2   8  12 621.870 124.135   5
  -2   8  12 540.597 140.202   2
  -2   8  11 485.819 137.418   5
  -2   8  11 491.528 148.563   2
  -2   8  10 611.102 144.472   5
  -2   8  10 638.622 161.588   2
  -2   8   9 24.4602 118.336   5
  -2   8   9-4.03939 134.917   2
  -2   8   8 103.047 121.245   5
  -2   8   8 12.6372 132.119   2
  -2   8   7 99.7785 120.046   5
  -2   8   7-241.058 132.740   2
  -2   8   6 71.0774 100.365   5
  -2   8   5 154.409 122.972   5
  -2   8   4 59.7377 99.9136   5
  -2   8   3 737.243 132.248   5
  -2   8   2 4965.53 203.225   5
  -2   8   1 1144.24 128.482   5
  -2   8   0 130.678 97.6523   5
  -2   8  -1 1709.23 141.936   5
  -2   8  -2 123.684 103.190   5
  -2   8  -3 607.333 120.553   5
  -2   8  -4 39.1010 81.3522   5
  -2   8  -5 205.841 91.0608   5
  -2   8  -6 27.1476 82.9087   5
  -2   8  -7 341.478 249.483   0
  -2   7  16 149.546 120.535   2
  -2   7  15 339.166 136.761   2
  -2   7  14 153.106 127.257   2
  -2   7  13 106.983 114.351   5
  -2   7  13 369.006 137.406   2
  -2   7  12 6998.43 236.650   5
  -2   7  12 6869.50 262.618   2
  -2   7  11 3056.79 195.297   2
  -2   7  11 2873.64 173.512   5
  -2   7  10 5779.10 244.500   2
  -2   7  10 5369.36 204.090   5
  -2   7   9 468.858 140.963   2
  -2   7   9 751.469 125.029   5
  -2   7   8-30.3131 122.168   2
  -2   7   8 96.0571 103.973   5
  -2   7   7 81.5957 106.367   2
  -2   7   7 213.935 107.300   5
  -2   7   6 66.5503 95.0936   2
  -2   7   6 105.823 98.8383   5
  -2   7   5 278.111 116.331   2
  -2   7   5 258.487 99.1265   5
  -2   7   4 249.373 110.567   5
  -2   7   3 402.215 106.098   5
  -2   7   2 987.900 121.823   5
  -2   7   1 428.766 107.798   5
  -2   7   0 3910.40 169.887   5
  -2   7  -1 52.6916 98.4577   5
  -2   7  -2 4436.92 177.945   5
  -2   7  -3 199.323 91.3608   5
  -2   7  -4 26.8148 190.229   0
  -2   7  -4 119.933 72.9612   5
  -2   7  -5 17.0137 81.2262   5
  -2   7  -5 174.910 178.139   0
  -2   7  -6 38.0540 75.5371   5
  -2   7  -6-119.987 168.945   0
  -2   7  -7 0.00000 177.498   0
  -2   7  -8-207.168 198.518   0
  -2   7  -9-268.897 179.395   0
  -2   7 -10 1091.99 231.459   0
  -2   7 -11 1373.41 224.525   0
  -2   6  18 1078.93 161.163   2
  -2   6  17 339.430 138.576   2
  -2   6  16 188.846 129.133   2
  -2   6  15 429.384 115.912   2
  -2   6  14 536.142 114.419   2
  -2   6  13 102.316 97.1008   2
  -2   6  13-126.593 99.2502   5
  -2   6  12-74.5097 104.901   5
  -2   6  12 110.041 110.114   2
  -2   6  11 33.5666 100.065   2
  -2   6  11 5.65213 101.760   5
  -2   6  10 2167.44 156.366   2
  -2   6  10 2116.67 137.309   5
  -2   6   9 283.452 114.119   2
  -2   6   9 324.515 100.483   5
  -2   6   8 999.864 117.261   5
  -2   6   8 805.086 119.609   2
  -2   6   7 2070.77 147.761   2
  -2   6   7 2255.24 138.230   5
  -2   6   6 1814.88 144.296   2
  -2   6   6 1944.60 132.569   5
  -2   6   5 675.949 116.051   2
  -2   6   5 1148.81 116.472   5
  -2   6   4 2921.17 143.507   5
  -2   6   4 2624.49 156.425   2
  -2   6   3 3187.80 163.126   2
  -2   6   3 3199.76 151.579   5
  -2   6   2 38792.4 481.668   2
  -2   6   2 40890.2 431.910   5
  -2   6   1 383.178 114.526   5
  -2   6   0 6393.32 189.542   5
  -2   6  -1 17165.4 282.504   5
  -2   6  -2 2889.61 141.043   5
  -2   6  -3 1871.90 208.849   0
  -2   6  -3 1962.07 118.679   5
  -2   6  -4 34.9165 137.111   0
  -2   6  -4-26.1116 71.5098   5
  -2   6  -5 347.790 136.736   0
  -2   6  -5 341.500 77.9274   5
  -2   6  -6 234.765 70.8094   5
  -2   6  -6 130.634 142.934   0
  -2   6  -7-92.2223 152.974   0
  -2   6  -7 153.305 65.7104   5
  -2   6  -8 367.995 152.047   0
  -2   6  -9 639.827 157.206   0
  -2   6 -10 3622.49 261.855   0
  -2   6 -11 1015.70 181.330   0
  -2   6 -12 5452.23 308.152   0
  -2   6 -13 1135.03 203.313   0
  -2   6 -14 264.723 175.791   0
  -2   5  19-3.62314 128.680   2
  -2   5  18 758.416 139.312   2
  -2   5  17 1241.33 137.436   2
  -2   5  16 820.847 125.952   2
  -2   5  15 1040.94 134.757   2
  -2   5  14-8.63526 97.9599   2
  -2   5  13 470.074 98.7456   2
  -2   5  12 902.124 111.524   2
  -2   5  12 928.346 112.105   5
  -2   5  11 6648.08 204.406   2
  -2   5  11 7057.50 196.439   5
  -2   5  10 5825.04 196.363   2
  -2   5  10 6210.88 181.410   5
  -2   5   9 5103.73 180.590   2
  -2   5   9 5048.82 162.463   5
  -2   5   8 1193.12 110.475   2
  -2   5   8 1416.14 110.220   5
  -2   5   7 790.023 100.494   2
  -2   5   7 757.407 94.7102   5
  -2   5   6 116.523 76.5388   2
  -2   5   6 176.268 78.4505   5
  -2   5   5 327.069 81.5285   5
  -2   5   5 288.025 86.9512   2
  -2   5   4 818.809 93.2908   5
  -2   5   4 755.848 100.202   2
  -2   5   3 9267.15 220.019   2
  -2   5   3 9244.19 205.129   5
  -2   5   2 8867.14 198.735   5
  -2   5   2 8911.03 212.342   2
  -2   5   1 7196.76 180.053   5
  -2   5   1 7072.54 192.068   2
  -2   5   0 6107.87 177.108   2
  -2   5   0 6044.85 165.120   5
  -2   5  -1 2932.71 122.285   5
  -2   5  -1 3074.76 211.160   0
  -2   5  -2 1063.79 161.252   0
  -2   5  -2 892.094 88.0070   5
  -2   5  -3 9713.67 193.197   5
  -2   5  -3 10009.0 330.487   0
  -2   5  -4 9009.63 183.143   5
  -2   5  -4 9215.78 329.117   0
  -2   5  -5 1621.99 96.1393   5
  -2   5  -5 1475.41 173.956   0
  -2   5  -6 1741.76 176.616   0
  -2   5  -6 1924.66 96.5370   5
  -2   5  -7 254.103 115.091   0
  -2   5  -7 230.692 62.6017   5
  -2   5  -8 817.737 139.988   0
  -2   5  -9 1304.64 156.966   0
  -2   5 -10-12.6739 117.939   0
  -2   5 -11 16.4523 150.292   0
  -2   5 -12 1426.40 189.389   0
  -2   5 -13 2120.90 205.635   0
  -2   5 -14 39.2215 153.856   0
  -2   5 -15-107.835 146.451   0
  -2   5 -16-167.791 181.532   0
  -2   4  20 690.846 136.012   2
  -2   4  19 641.609 137.367   2
  -2   4  18 91.6860 113.335   2
  -2   4  17 37.8141 97.2997   2
  -2   4  16 3183.37 167.325   2
  -2   4  15 1614.89 138.630   2
  -2   4  14 4378.68 176.234   2
  -2   4  13 1704.64 129.391   2
  -2   4  12-5.18706 66.7480   5
  -2   4  12 29.9018 84.8618   2
  -2   4  11 3580.52 147.001   2
  -2   4  11 3648.63 130.727   5
  -2   4  10 428.369 84.9242   2
  -2   4  10 506.018 84.6246   5
  -2   4   9 255.538 73.2649   2
  -2   4   9 234.998 77.2496   5
  -2   4   8 161.736 70.9596   2
  -2   4   8 229.499 75.7000   5
  -2   4   7 7708.70 174.452   5
  -2   4   7 7661.95 183.609   2
  -2   4   6 331.259 74.5541   2
  -2   4   6 611.563 82.0538   5
  -2   4   5 9764.95 203.048   2
  -2   4   5 9714.03 189.805   5
  -2   4   4 7434.75 178.587   2
  -2   4   4 7228.35 166.577   5
  -2   4   3 26758.2 313.962   2
  -2   4   3 27660.6 302.854   5
  -2   4   2 40011.1 371.948   2
  -2   4   2 41888.6 365.930   5
  -2   4   1 23809.4 285.212   2
  -2   4   1 24608.3 286.939   5
  -2   4   0 32708.7 327.718   2
  -2   4   0 33318.9 320.104   5
  -2   4  -1 1384.31 86.7726   2
   2  -4   1 1466.81 88.4100   1
  -2   4  -1 1736.08 95.4022   5
  -2   4  -1 1543.75 153.064   0
  -2   4  -2 10685.1 188.127   2
  -2   4  -2 11127.5 185.005   5
  -2   4  -2 10922.5 306.669   0
  -2   4  -3 15002.3 210.391   5
  -2   4  -3 15423.1 352.533   0
  -2   4  -4 5873.74 230.863   0
  -2   4  -4 6058.10 138.455   5
  -2   4  -4 6390.05 207.433   4
  -2   4  -5 5826.67 235.092   0
  -2   4  -5 5587.87 130.671   5
  -2   4  -5 5853.43 201.663   4
  -2   4  -6 1663.40 147.807   0
  -2   4  -6 1738.50 83.2941   5
  -2   4  -6 1532.85 118.115   4
  -2   4  -7 1513.19 150.708   0
  -2   4  -7 1238.57 107.777   4
  -2   4  -7 1267.93 75.6541   5
  -2   4  -8 4104.08 109.969   5
  -2   4  -8 3850.06 210.972   0
  -2   4  -8 4505.12 184.291   4
  -2   4  -9 2029.23 171.035   0
  -2   4  -9 2100.66 134.391   4
  -2   4 -10-56.6868 137.070   0
  -2   4 -11 8679.99 305.956   0
  -2   4 -12 815.370 159.563   0
  -2   4 -13 15995.0 408.576   0
  -2   4 -14 157.706 139.985   0
  -2   4 -15 466.369 142.349   0
  -2   4 -16 225.695 142.521   0
  -2   4 -17 523.537 165.726   0
  -2   4 -18 188.711 149.663   0
  -2   3  21 564.342 149.088   2
  -2   3  20 316.625 116.557   2
  -2   3  19 392.511 113.590   2
  -2   3  18 81.0376 104.763   2
  -2   3  17 1065.08 123.161   2
  -2   3  16 9693.22 243.997   2
  -2   3  15 2172.25 148.806   2
  -2   3  14 31.9110 89.7183   2
  -2   3  13 32.7170 78.8584   2
  -2   3  12 34.7176 70.5682   2
  -2   3  12 12.7762 57.7192   5
  -2   3  11 1173.34 96.0532   2
  -2   3  11 1212.45 80.3406   5
  -2   3  10 1546.74 101.408   2
  -2   3  10 1718.25 86.4597   5
  -2   3   9 1751.37 87.5816   5
  -2   3   9 1869.15 101.740   2
  -2   3   8 2070.97 96.6567   2
  -2   3   8 2234.60 94.8645   5
  -2   3   7 3918.95 120.634   5
  -2   3   7 3729.46 118.767   2
  -2   3   6 24212.2 269.471   2
  -2   3   6 27417.0 288.963   5
  -2   3   5 2303.91 95.9496   2
  -2   3   5 2535.04 104.441   5
  -2   3   4 3101.62 101.750   2
  -2   3   4 3404.67 113.852   5
  -2   3   3 480.586 64.8643   2
  -2   3   3 781.807 79.4589   5
  -2   3   2 94218.9 484.525   2
   2  -3  -2 93076.8 397.278   1
  -2   3   2 93915.1 496.904   5
  -2   3   1 60381.9 377.506   2
  -2   3   1 61453.1 404.291   5
   2  -3   0 78523.6 417.622   1
  -2   3   0 76951.3 406.278   2
  -2   3   0 79510.5 665.191   0
  -2   3   0 79294.8 441.612   5
  -2   3  -1 16866.0 189.640   2
  -2   3  -1 17273.5 208.970   5
  -2   3  -1 17096.3 321.236   0
  -2   3  -2 57291.3 334.941   2
  -2   3  -2 58471.6 571.432   0
  -2   3  -2 58260.0 367.817   5
  -2   3  -2 58343.4 538.847   4
  -2   3  -3 69.0096 41.1405   2
  -2   3  -3 45.1663 86.5594   0
  -2   3  -3 238.794 57.5049   5
  -2   3  -3 16.9506 80.5975   4
  -2   3  -4 59562.4 360.621   5
  -2   3  -4 61352.6 597.639   0
  -2   3  -4 61694.2 567.331   4
  -2   3  -5 16758.7 194.450   5
  -2   3  -5 16372.5 319.842   0
  -2   3  -5 16874.9 310.688   4
  -2   3  -6 29396.2 433.365   0
  -2   3  -6 29621.0 252.304   5
  -2   3  -6 30030.5 413.674   4
  -2   3  -7 32755.8 463.721   0
  -2   3  -7 33591.2 266.690   5
  -2   3  -7 32785.8 434.038   4
  -2   3  -8 88.1763 46.0831   5
  -2   3  -8-10.2359 96.5985   0
  -2   3  -9 1135.96 123.580   0
  -2   3  -9 1280.93 110.933   4
  -2   3 -10 4711.42 204.869   0
  -2   3 -10 4959.43 190.228   4
  -2   3 -11 1698.44 152.702   0
  -2   3 -11 2033.82 144.252   4
  -2   3 -12 15303.2 328.097   4
  -2   3 -12 15008.3 359.204   0
  -2   3 -13 4076.74 215.234   0
  -2   3 -13 3519.45 177.028   4
  -2   3 -14 3444.94 204.926   0
  -2   3 -15 3460.07 215.897   0
  -2   3 -16 291.670 118.272   0
  -2   3 -17-131.294 117.105   0
  -2   3 -18-46.9067 126.275   0
  -2   3 -19-89.1547 142.811   0
  -2   3 -20-167.451 174.438   0
  -2   2  22 243.748 126.205   2
  -2   2  21 603.523 128.014   2
  -2   2  20 60.3401 101.004   2
  -2   2  19 100.321 107.468   2
  -2   2  18 629.940 124.284   2
  -2   2  17 4868.75 183.183   2
  -2   2  16 12876.4 271.530   2
   2  -2 -16 11768.8 269.470   0
  -2   2  15 47886.1 479.278   2
  -2   2  14 50366.6 467.666   2
  -2   2  13 1731.45 119.281   2
  -2   2  12 964.618 91.2599   2
  -2   2  11 791.184 82.9449   2
  -2   2  11 803.617 61.2618   5
  -2   2  10 828.660 61.2857   5
  -2   2  10 646.453 74.5252   2
  -2   2   9 851.065 70.9385   2
  -2   2   9 988.286 63.3362   5
  -2   2   8 4120.68 114.443   2
  -2   2   8 4100.93 103.594   5
  -2   2   7 11170.7 171.508   2
  -2   2   7 10894.7 157.736   5
  -2   2   6 50104.8 328.988   5
  -2   2   6 51058.9 339.940   2
  -2   2   5 2827.67 89.2463   5
  -2   2   5 2695.17 83.3465   2
  -2   2   4 587.191 46.0628   2
  -2   2   4 639.167 56.3933   5
  -2   2   3 1715.51 62.5290   2
  -2   2   3 1613.98 74.0404   5
  -2   2   2 7546.98 112.515   2
  -2   2   2 7704.86 134.241   5
  -2   2   1 44207.8 246.174   2
  -2   2   1 44007.1 300.877   5
  -2   2   0 7495.68 130.090   5
  -2   2   0 7666.78 99.5487   2
  -2   2   0 6718.12 178.761   4
  -2   2   0 7077.72 174.492   0
  -2   2  -1 167.440 43.1522   5
  -2   2  -1 165.268 26.9671   2
  -2   2  -1 172.269 65.5385   0
  -2   2  -1 141.239 62.4985   4
  -2   2  -2 1370.80 40.8684   2
  -2   2  -2 1356.16 97.9151   0
  -2   2  -2 1394.16 64.3984   5
  -2   2  -2 1387.01 104.986   4
  -2   2  -3 66112.4 519.661   0
  -2   2  -3 68473.1 350.767   5
  -2   2  -3 65751.5 555.740   4
  -2   2  -4 4035.28 146.230   0
  -2   2  -4 4131.02 91.6315   5
  -2   2  -4 4161.11 152.299   4
  -2   2  -5 49824.0 470.645   0
  -2   2  -5 49949.2 492.345   4
  -2   2  -5 50138.3 286.666   5
  -2   2  -6 20579.6 312.897   0
  -2   2  -6 19403.6 178.259   5
  -2   2  -6 20353.9 323.967   4
  -2   2  -7 239.925 86.6996   4
  -2   2  -7 269.606 38.9485   5
  -2   2  -7 214.877 82.4186   0
  -2   2  -8 29097.4 395.247   4
  -2   2  -8 27531.5 376.129   0
  -2   2  -8 28748.1 208.582   5
  -2   2  -9 9045.66 232.366   0
  -2   2  -9 9313.25 238.421   4
  -2   2 -10 20.6336 76.3318   4
  -2   2 -10-3.47880 92.4170   0
  -2   2 -11 2893.32 172.651   0
  -2   2 -11 3130.06 153.431   4
  -2   2 -12 25109.3 413.150   0
  -2   2 -13 7603.85 256.672   0
  -2   2 -14 45.0670 116.154   0
  -2   2 -15-51.1450 129.430   0
  -2   2 -16 128.206 125.462   0
  -2   2 -17-50.4166 139.881   0
  -2   2 -18 2532.39 203.034   0
  -2   2 -19-80.1650 138.446   0
  -2   2 -20 188.138 164.359   0
  -2   2 -21 73.5980 152.166   0
  -2   1  22 480.160 125.248   2
  -2   1  21 1195.32 149.297   2
  -2   1  20 288.280 122.509   2
  -2   1  19 516.886 110.636   2
  -2   1  18 83.2717 96.7454   2
  -2   1  17 160.804 106.371   2
  -2   1  16 4553.56 189.446   2
   2  -1 -16 4275.32 187.534   0
  -2   1  15 15575.9 290.045   2
   2  -1 -15 15174.9 286.631   0
  -2   1  14 1920.79 137.840   2
   2  -1 -14 2034.69 131.673   0
   2  -1 -13 138.621 78.1822   0
  -2   1  13 61.9952 90.3302   2
  -2   1  12-35.5359 71.2488   2
   2  -1 -12 9.28455 61.6799   0
  -2   1  11 70.2241 37.3493   5
  -2   1  11 42.5004 61.1756   2
  -2   1  10 598.032 68.9548   2
  -2   1  10 652.109 50.1995   5
  -2   1   9 6292.37 124.398   6
  -2   1   9 6642.24 140.446   2
  -2   1   9 6824.55 116.217   5
  -2   1   8 2322.12 85.3868   2
  -2   1   8 2441.71 76.4179   5
  -2   1   8 2240.46 84.2532   6
  -2   1   7 9513.48 149.817   2
  -2   1   7 9503.27 133.862   5
  -2   1   7 8984.53 148.535   6
  -2   1   6 97300.1 429.500   2
  -2   1   6 94433.2 454.240   6
  -2   1   6 94578.7 396.233   5
  -2   1   5 15761.4 166.060   2
  -2   1   5 15753.8 165.237   5
  -2   1   5 15406.8 187.723   6
  -2   1   4 50404.1 272.334   2
  -2   1   4 49529.2 283.276   5
  -2   1   4 49627.1 328.163   6
  -2   1   3 9931.87 114.726   2
  -2   1   3 9428.32 146.968   6
  -2   1   3 9441.09 125.699   5
  -2   1   2 102899. 327.192   2
  -2   1   2 104536. 472.067   6
  -2   1   2 104451. 401.034   5
  -2   1   1 4404.02 107.316   6
  -2   1   1 4359.32 86.9388   5
  -2   1   1 4417.09 64.2767   2
  -2   1   1 3756.13 123.510   4
  -2   1   0 103777. 261.002   2
  -2   1   0 100876. 466.589   0
  -2   1   0 103862. 603.735   4
  -2   1   0 103558. 388.382   5
  -2   1  -1 49969.8 267.449   5
  -2   1  -1 47453.5 430.399   4
  -2   1  -1 49666.7 337.531   0
  -2   1  -2 167007. 479.399   5
  -2   1  -2 170980. 650.512   0
  -2   1  -2 171415. 805.523   4
  -2   1  -3 95805.0 357.567   5
  -2   1  -3 97352.4 507.166   0
  -2   1  -3 96708.6 617.599   4
  -2   1  -4 16311.7 216.492   0
  -2   1  -4 16419.2 148.407   5
  -2   1  -4 16083.7 265.189   4
  -2   1  -5 4446.72 124.887   0
  -2   1  -5 4182.29 148.286   4
  -2   1  -5 4626.38 80.7095   5
  -2   1  -6 11523.8 121.401   5
  -2   1  -6 11090.4 192.044   0
  -2   1  -6 11476.9 233.514   4
  -2   1  -7 56486.3 440.521   0
  -2   1  -7 59013.7 267.784   5
  -2   1  -8 4357.37 141.782   0
  -2   1  -8 4674.36 78.7540   5
  -2   1  -9 68.8210 67.2929   0
  -2   1 -10 4055.51 151.657   0
  -2   1 -11 5575.03 181.420   0
  -2   1 -12 11029.3 259.873   0
  -2   1 -13 14484.2 305.607   0
  -2   1 -14 6483.18 229.776   0
  -2   1 -15 535.190 127.918   0
  -2   1 -16 1826.18 166.877   0
  -2   1 -17 411.980 131.961   0
  -2   1 -18 292.290 132.431   0
  -2   1 -19 20.6897 127.531   0
  -2   1 -20-93.3204 143.614   0
  -2   1 -21 94.5599 150.407   0
  -2   0  22 122.354 137.794   2
  -2   0  21 186.090 109.630   2
  -2   0  20-116.825 110.059   2
  -2   0  19 867.335 126.644   2
  -2   0  18 678.487 121.331   2
  -2   0  17 1067.65 124.067   2
  -2   0  16 879.228 137.999   2
   2   0 -15 108662. 703.664   0
  -2   0  15 107993. 767.741   2
   2   0 -14 9676.08 211.313   0
  -2   0  14 10068.0 245.100   2
   2   0 -13 26925.5 317.092   0
  -2   0  13 25217.4 350.347   2
   2   0 -12 8030.71 171.647   0
  -2   0  12 8246.66 196.604   2
   2   0 -11 21258.9 250.936   0
  -2   0  11 21060.5 291.491   2
   2   0 -10 5455.90 123.793   0
  -2   0  10 5526.09 149.252   2
  -2   0   9 28645.4 302.485   2
  -2   0   9 28909.2 222.300   5
   2   0  -9 28816.5 251.050   0
  -2   0   8 11327.6 187.258   2
   2   0  -8 11778.0 150.393   0
  -2   0   8 11990.0 141.709   5
  -2   0   7 39115.1 245.897   5
   2   0  -7 38084.9 242.682   0
  -2   0   7 38970.4 321.235   2
  -2   0   6 69418.7 404.698   2
  -2   0   6 70070.2 323.377   5
   2   0  -6 68416.1 288.014   0
  -2   0   5 81980.8 421.046   2
  -2   0   5 82385.1 438.277   6
   2   0  -5 81946.8 271.572   0
  -2   0   5 82210.8 346.060   5
  -2   0   4 33608.3 282.235   1
  -2   0   4 33221.6 280.886   6
  -2   0   4 33184.8 218.507   5
  -2   0   4 33082.3 257.791   2
  -2   0   3 79706.3 428.178   6
  -2   0   3 79721.7 409.874   1
  -2   0   3 79194.9 381.522   2
  -2   0   3 78829.6 331.886   5
  -2   0   2 11285.1 152.455   1
  -2   0   2 11386.3 165.973   6
  -2   0   2 11988.0 147.598   2
  -2   0   2 11396.1 127.556   5
  -2   0   1 3669.28 81.9839   2
  -2   0   1 3431.58 72.0771   5
  -2   0   1 3361.77 82.2178   1
  -2   0   1 3464.28 98.6928   6
  -2   0   1 3239.22 100.816   4
  -2   0   0 354.884 30.8998   2
  -2   0   0 464.792 37.4576   5
  -2   0   0 267.760 33.0664   1
  -2   0   0 233.260 49.6835   6
  -2   0   0 373.914 52.8840   4
  -2   0  -1 41949.6 204.097   0
  -2   0  -1 41427.1 309.800   6
  -2   0  -1 40006.9 225.534   5
  -2   0  -1 40141.3 257.713   3
  -2   0  -1 41056.7 242.806   2
  -2   0  -1 40536.8 362.595   4
  -2   0  -2 1477.10 73.9276   6
  -2   0  -2 1466.13 62.3486   3
  -2   0  -2 1702.37 49.6143   0
  -2   0  -2 1630.39 51.8928   5
  -2   0  -2 1483.63 87.2371   4
  -2   0  -3 9700.52 120.512   0
  -2   0  -3 9254.11 130.629   3
  -2   0  -3 9576.50 154.005   6
  -2   0  -3 9814.97 110.111   5
  -2   0  -3 9048.43 181.744   4
  -2   0  -4 33586.2 238.918   0
  -2   0  -4 32491.2 244.118   3
  -2   0  -4 32992.2 196.362   5
  -2   0  -5 6479.09 118.956   3
  -2   0  -5 6535.24 88.1958   5
  -2   0  -5 6479.41 117.810   0
  -2   0  -6 8986.58 149.034   0
  -2   0  -6 9061.26 144.487   3
   2   0   6 9454.28 88.8526   2
  -2   0  -6 8984.96 101.453   5
  -2   0  -7 5307.70 126.469   0
   2   0   7 5503.96 70.2271   2
  -2   0  -7 5324.11 78.8486   5
   2   0   8 7502.82 88.0799   2
  -2   0  -8 7350.40 158.447   0
  -2   0  -9 281.724 65.3518   0
   2   0   9 400.542 29.3739   2
  -2   0 -10 4099.05 138.318   0
   2   0  10 4345.13 80.3377   2
  -2   0 -11 140.236 72.4708   0
  -2   0 -12 27152.7 367.712   0
  -2   0 -13 6956.84 214.996   0
  -2   0 -14 1825.63 140.402   0
  -2   0 -15 1455.10 140.650   0
  -2   0 -16 3342.46 181.915   0
  -2   0 -17 7579.35 261.628   0
  -2   0 -18 9557.77 299.797   0
  -2   0 -19 387.185 133.219   0
  -2   0 -20 2001.19 182.340   0
  -2   0 -21 1023.03 169.224   0
  -2   0 -22 799.154 171.503   0
  -2  -1  21-320.312 126.501   2
  -2  -1  20 7.36883 105.701   2
  -2  -1  19 1258.90 156.728   2
  -2  -1  18 11.2425 111.696   2
  -2  -1  17 642.541 117.702   2
  -2  -1  16 152.936 111.983   2
  -2  -1  15 1813.79 159.991   2
   2   1 -14 384.581 96.6023   0
  -2  -1  14 110.523 134.999   2
   2   1 -13 1230.46 99.2572   0
  -2  -1  13 1142.12 125.282   2
   2   1 -12 901.722 80.3868   0
  -2  -1  12 782.064 107.759   2
  -2  -1  11 2764.70 137.335   2
   2   1 -11 2777.26 106.758   0
   2   1 -10 433.044 59.1510   0
  -2  -1  10 374.058 81.5155   2
   2   1  -9 2704.83 94.6179   0
  -2  -1   9 2745.04 122.129   2
   2   1  -8 4219.30 106.615   0
  -2  -1   8 3928.22 136.008   2
   2   1  -7 37386.0 275.581   0
  -2  -1   7 36944.8 362.461   2
  -2  -1   6 4996.28 140.261   2
   2   1  -6 4920.07 100.199   0
  -2  -1   5 90242.4 568.680   1
   2   1  -5 90931.0 378.030   0
  -2  -1   5 91422.0 536.983   2
   2   1  -4 5632.55 91.7561   0
  -2  -1   4 5668.82 149.991   1
  -2  -1   4 5893.97 140.183   2
  -2  -1   3 36607.1 353.939   1
  -2  -1   3 36317.4 325.627   2
  -2  -1   2 111.116 46.7812   1
  -2  -1   2 140.099 33.6998   4
  -2  -1   2 113.054 38.6204   2
  -2  -1   1 19836.1 257.288   1
  -2  -1   1 19691.1 234.113   2
  -2  -1   1 19649.5 220.385   4
  -2  -1   0 53619.2 353.355   6
  -2  -1   0 54335.7 416.218   1
  -2  -1   0 54216.2 380.638   2
  -2  -1   0 56180.0 373.691   4
  -2  -1  -1 1774.52 81.2314   6
  -2  -1  -1 1573.82 82.7530   1
  -2  -1  -1 1715.69 74.3912   4
  -2  -1  -2 11398.0 187.530   1
  -2  -1  -2 11179.1 166.343   6
  -2  -1  -3 52.7103 43.3183   6
  -2  -1  -4 25305.8 271.795   3
  -2  -1  -4 25666.6 249.368   6
  -2  -1  -5 1039.76 76.3643   3
   2   1   5 1200.78 60.2227   2
  -2  -1  -5 1195.16 72.4906   6
  -2  -1  -6-26.7387 66.6445   3
   2   1   6 131.228 38.6934   2
  -2  -1  -6-12.5717 45.2592   6
  -2  -1  -7 10442.3 171.578   0
  -2  -1  -7 10080.2 181.728   3
   2   1   7 10207.5 153.651   2
  -2  -1  -8 181.264 67.6934   3
   2   1   8 141.189 38.4997   2
  -2  -1  -8 251.574 58.8365   0
  -2  -1  -9 31421.8 318.764   3
   2   1   9 31915.9 270.241   2
  -2  -1  -9 31566.0 322.109   0
  -2  -1 -10 2804.03 119.705   3
   2   1  10 2868.40 87.1691   2
  -2  -1 -10 2932.44 119.060   0
   2   1  11 5934.52 120.966   2
  -2  -1 -11 5512.85 163.300   0
   2   1  12 10587.6 161.303   2
  -2  -1 -12 10654.1 231.539   0
   2   1  13 290.240 48.4096   2
  -2  -1 -13 301.413 100.977   0
  -2  -1 -14 3828.08 172.332   0
  -2  -1 -15 1307.16 138.098   0
  -2  -1 -16-16.3300 112.557   0
  -2  -1 -17 34.3537 132.841   0
  -2  -1 -18 2298.94 178.820   0
  -2  -1 -19 302.108 132.256   0
  -2  -1 -20 273.299 126.132   0
  -2  -1 -21 350.964 145.195   0
  -2  -1 -22 381.635 157.027   0
  -2  -2  21 383.991 123.241   2
  -2  -2  20 255.077 135.891   2
  -2  -2  19 57.9163 108.975   2
  -2  -2  18 516.342 111.446   2
  -2  -2  17 418.458 102.161   2
  -2  -2  16 213.195 99.4803   2
  -2  -2  15 22704.2 401.822   2
  -2  -2  14 3864.62 175.237   2
   2   2 -13 1579.13 112.245   0
  -2  -2  13 1670.76 130.639   2
   2   2 -12 6563.77 183.348   0
  -2  -2  12 6397.56 205.014   2
   2   2 -11 9248.93 205.915   0
  -2  -2  11 9474.66 235.683   2
   2   2 -10 728.421 73.1885   0
  -2  -2  10 644.507 87.7007   2
   2   2  -9 16712.1 252.917   0
  -2  -2   9 17002.9 294.531   2
   2   2  -8 13896.6 223.534   0
  -2  -2   8 14436.0 267.868   2
  -2  -2   7 37645.8 412.337   2
   2   2  -7 36619.9 344.388   0
  -2  -2   6 1913.69 113.262   1
   2   2  -6 1729.94 86.2461   0
  -2  -2   6 1749.04 102.632   2
  -2  -2   5 6533.30 174.211   2
   2   2  -5 5815.09 135.475   0
  -2  -2   5 6479.92 189.425   1
  -2  -2   4 750.396 87.7189   1
   2   2  -4 777.367 64.3848   0
  -2  -2   4 873.738 88.9541   2
  -2  -2   3 80597.4 609.898   1
  -2  -2   3 77899.6 562.708   2
   2   2  -3 77594.7 445.617   0
  -2  -2   2 20037.3 298.548   1
  -2  -2   2 18947.1 282.120   2
  -2  -2   2 19182.9 167.534   4
  -2  -2   1 22.3589 31.7012   4
  -2  -2   1-33.9617 69.7378   1
  -2  -2   0 10473.8 219.797   1
  -2  -2   0 10338.6 143.268   4
  -2  -2  -1 1854.28 110.140   1
  -2  -2  -2 21125.4 303.443   1
  -2  -2  -3 27866.2 344.912   1
  -2  -2  -3 27671.5 265.111   6
  -2  -2  -4 48261.0 452.254   1
  -2  -2  -4 48425.8 348.451   6
  -2  -2  -5 51492.4 359.524   6
  -2  -2  -6 16322.1 264.880   3
   2   2   6 17364.1 255.334   2
  -2  -2  -6 17649.7 212.801   6
  -2  -2  -7 26708.3 328.203   3
  -2  -2  -7 27154.1 261.076   6
   2   2   7 26832.7 315.476   2
  -2  -2  -8 46363.5 335.366   6
   2   2   8 47739.4 417.637   2
  -2  -2  -8 45567.0 427.646   3
  -2  -2  -9 128.633 91.9281   3
   2   2   9 195.107 58.5130   2
  -2  -2 -10 432.629 95.3535   3
   2   2  10 565.809 68.7704   2
  -2  -2 -11 19.8091 91.0882   3
   2   2  11 41.3172 56.9907   2
  -2  -2 -12 3551.17 157.236   3
   2   2  12 3445.43 123.708   2
  -2  -2 -13 332.064 111.077   3
   2   2  13 281.882 66.7474   2
  -2  -2 -13 259.847 105.264   0
   2   2  14 489.432 80.4158   2
  -2  -2 -14 563.140 112.002   0
   2   2  15 104.261 64.2366   2
  -2  -2 -15 197.554 104.482   0
  -2  -2 -16 170.681 105.657   0
  -2  -2 -17 17474.0 358.528   0
  -2  -2 -18 2865.29 189.514   0
  -2  -2 -19-29.7300 123.055   0
  -2  -2 -20 55.6055 120.655   0
  -2  -2 -21-83.6012 140.301   0
  -2  -2 -22 110.067 143.080   0
  -2  -3  20 523.189 141.808   2
  -2  -3  19 552.730 140.558   2
  -2  -3  18 201.687 111.515   2
  -2  -3  17-49.6071 94.1613   2
  -2  -3  16 828.190 106.855   2
  -2  -3  15 59.4712 79.9340   2
  -2  -3  14 399.267 106.643   2
  -2  -3  13 1693.39 139.755   2
  -2  -3  12 97.1182 86.2720   2
   2   3 -12 146.952 84.9169   0
   2   3 -11 4317.09 170.482   0
  -2  -3  11 4666.73 186.331   2
  -2  -3  10-213.395 74.3880   2
   2   3 -10-65.9702 73.3101   0
  -2  -3   9 203.728 88.5330   2
   2   3  -9 173.165 71.4874   0
   2   3  -8 1194.26 93.8928   0
  -2  -3   8 1030.52 103.492   1
  -2  -3   8 1111.77 105.759   2
  -2  -3   7 1227.91 103.548   1
   2   3  -7 1433.27 101.978   0
  -2  -3   6 280.423 84.2909   2
  -2  -3   6 453.884 89.3141   1
   2   3  -6 312.959 70.3013   0
  -2  -3   5 12501.7 287.406   1
   2   3  -5 12198.4 236.609   0
  -2  -3   5 12144.3 268.933   2
  -2  -3   4 37487.6 486.326   1
   2   3  -4 39724.1 417.541   0
  -2  -3   3 8094.33 233.510   1
   2   3  -3 8232.09 197.999   0
  -2  -3   2 2783.52 152.249   1
  -2  -3   1 109360. 777.779   1
  -2  -3   1 111305. 386.076   4
  -2  -3   0 4330.83 175.734   1
  -2  -3  -1 41876.7 481.676   1
  -2  -3  -2-43.6657 85.3758   1
  -2  -3  -3 19122.1 332.196   1
  -2  -3  -4 127326. 827.672   1
  -2  -3  -5 15662.8 302.947   1
   2   3   6 3067.10 152.091   2
  -2  -3  -6 3412.57 114.477   6
  -2  -3  -7 14212.7 288.235   3
   2   3   7 14667.5 278.052   2
  -2  -3  -7 14630.9 205.951   6
  -2  -3  -8 8614.06 230.926   3
   2   3   8 8535.69 217.351   2
  -2  -3  -8 8729.07 159.736   6
  -2  -3  -9 25452.1 359.455   3
   2   3   9 26568.7 372.624   2
  -2  -3  -9 25497.5 259.425   6
  -2  -3 -10 14786.3 290.045   3
   2   3  10 15314.1 284.969   2
  -2  -3 -11 20107.8 328.756   3
   2   3  11 20811.7 331.193   2
  -2  -3 -12 14989.0 294.379   3
   2   3  12 14885.8 286.608   2
  -2  -3 -13 19018.1 329.677   3
   2   3  13 19858.9 329.858   2
  -2  -3 -14 4311.61 194.178   3
   2   3  14 4031.98 164.547   2
  -2  -3 -15 3798.60 186.345   3
   2   3  15 3721.86 155.057   2
  -2  -3 -16-64.2953 121.553   3
   2   3  16-4.31657 75.8451   2
   2   3  17 1091.54 108.720   2
  -2  -3 -17 969.663 143.997   0
  -2  -3 -18-0.89571 117.964   0
  -2  -3 -19 97.5318 120.400   0
  -2  -3 -20 24.7858 122.525   0
  -2  -3 -21 352.657 148.013   0
  -2  -3 -22 110.896 145.430   0
  -2  -4  19 605.427 134.517   2
  -2  -4  18 74.1242 130.897   2
  -2  -4  17-279.578 116.614   2
  -2  -4  16 340.731 105.451   2
  -2  -4  15 486.607 115.511   2
  -2  -4  14 231.758 102.478   2
  -2  -4  13 1106.74 126.718   2
  -2  -4  12 268.487 100.701   2
   2   4 -12 118.418 102.575   0
  -2  -4  11 4829.76 207.741   1
   2   4 -11 4766.77 198.185   0
  -2  -4  11 4812.93 211.008   2
  -2  -4  10 256.112 101.617   2
  -2  -4  10 104.034 89.1292   1
   2   4 -10 308.485 84.0598   0
  -2  -4   9-116.528 84.3637   2
  -2  -4   9-19.2007 81.6664   1
   2   4  -9-77.0701 81.3788   0
  -2  -4   8-33.1953 81.7768   1
   2   4  -8 57.7972 73.9880   0
   2   4  -7 105.663 79.4755   0
  -2  -4   7 114.789 88.7635   1
  -2  -4   6 40.1372 84.6244   1
   2   4  -6 21.0845 72.6592   0
   2   4  -5 91.0811 75.1477   0
  -2  -4   5 5.62293 96.0616   1
  -2  -4   4 5904.31 227.810   1
   2   4  -4 6362.03 211.207   0
  -2  -4   3 14169.7 333.857   1
  -2  -4   2 19783.0 386.274   1
  -2  -4   1 20983.3 393.648   1
  -2  -4   0 17228.0 355.117   1
  -2  -4  -1 4732.22 202.157   1
  -2  -4  -2 4027.55 188.715   1
  -2  -4  -3 27392.7 430.729   1
  -2  -4  -4 1135.94 143.597   1
  -2  -4  -5 26400.4 430.093   1
   2   4   6 8100.52 249.299   2
  -2  -4  -6 8269.67 256.219   1
   2   4   7 41851.6 526.040   2
  -2  -4  -7 43589.0 548.970   1
   2   4   8 9690.03 264.230   2
  -2  -4  -8 10079.9 188.120   6
  -2  -4  -9 14570.5 322.392   3
   2   4   9 14442.6 319.032   2
  -2  -4 -10 764.558 148.474   3
   2   4  10 1082.86 131.737   2
  -2  -4 -11 485.224 144.895   3
   2   4  11 949.684 129.821   2
  -2  -4 -12 10505.3 279.406   3
   2   4  12 10807.6 283.720   2
  -2  -4 -13 302.154 146.085   3
   2   4  13 307.366 118.229   2
  -2  -4 -14 11068.5 286.795   3
   2   4  14 11037.2 290.081   2
  -2  -4 -15 27.3085 145.401   3
   2   4  15 210.936 111.851   2
  -2  -4 -16 8410.30 261.413   3
   2   4  16 8324.74 245.416   2
  -2  -4 -17 423.006 144.543   3
   2   4  17 268.655 97.9779   2
  -2  -4 -18 1642.12 165.146   3
   2   4  18 1825.97 139.098   2
   2   4  19 456.762 104.520   2
  -2  -4 -20 579.296 146.152   0
  -2  -4 -21 230.912 135.909   0
  -2  -5  17 897.297 178.081   1
  -2  -5  16-5.05244 131.155   1
  -2  -5  15-247.683 146.803   1
  -2  -5  14 84.2061 114.199   1
  -2  -5  13 1094.69 130.785   1
  -2  -5  12 869.600 130.181   1
  -2  -5  11 357.460 103.034   1
   2   5 -11 517.118 115.080   0
  -2  -5  10 767.623 127.867   1
   2   5 -10 896.969 129.673   0
   2   5  -9 399.002 108.393   0
  -2  -5   9 36.9113 104.788   1
  -2  -5   8 1754.55 161.926   1
   2   5  -8 1737.78 150.946   0
  -2  -5   7 513.265 122.318   1
   2   5  -7 334.853 102.178   0
  -2  -5   6 762.827 120.267   1
   2   5  -6 958.143 126.021   0
  -2  -5   5 467.647 129.490   1
   2   5  -5 376.474 108.643   0
  -2  -5   4 9029.73 312.329   1
  -2  -5   3 4902.64 244.918   1
  -2  -5   2 222.275 134.471   1
  -2  -5   1 7039.63 266.919   1
  -2  -5   0 11309.5 322.434   1
  -2  -5  -1 588.835 128.340   1
  -2  -5  -2 422.886 111.603   1
  -2  -5  -3-4.68774 107.363   1
  -2  -5  -4 14282.3 343.906   1
  -2  -5  -5 9679.17 294.657   1
   2   5   6 2955.32 195.517   2
  -2  -5  -6 2654.91 184.062   1
   2   5   7 8738.35 292.934   2
  -2  -5  -7 8128.32 278.738   1
   2   5   8 14948.8 360.778   2
  -2  -5  -8 16440.3 378.877   1
   2   5   9 1853.72 174.222   2
  -2  -5 -10 2207.23 201.616   3
   2   5  10 2529.30 188.806   2
   2   5  11 21998.0 437.546   2
  -2  -5 -11 21507.7 412.151   3
  -2  -5 -12 7154.27 273.759   3
   2   5  12 7856.33 279.000   2
  -2  -5 -13 23834.2 427.636   3
   2   5  13 25614.5 466.298   2
  -2  -5 -14 1201.72 180.603   3
   2   5  14 882.912 154.476   2
  -2  -5 -15 1390.49 166.844   3
   2   5  15 1380.92 168.268   2
  -2  -5 -16 87.5286 134.854   3
   2   5  16 158.786 135.649   2
  -2  -5 -17 271.512 135.606   3
   2   5  17 133.109 119.791   2
  -2  -5 -18 512.077 137.937   3
   2   5  18 428.680 129.163   2
  -2  -5 -19 257.991 130.513   3
   2   5  19 135.712 113.969   2
   2   5  20 146.420 112.212   2
   2   5  21 1289.00 137.485   2
  -2  -6  14 16.9897 155.777   1
  -2  -6  13-278.826 155.903   1
  -2  -6  12 42.2911 141.735   1
  -2  -6  11 1577.28 177.156   1
  -2  -6  10 681.978 123.655   1
   2   6  -9 217.143 126.015   0
  -2  -6   9 346.324 129.717   1
  -2  -6   8 272.613 116.177   1
   2   6  -8 98.1262 127.486   0
  -2  -6   7 4203.90 244.846   1
   2   6  -7 4757.37 247.396   0
  -2  -6   6 2022.28 192.698   1
   2   6  -6 2726.07 210.191   0
  -2  -6   5 61.9997 146.597   1
  -2  -6   4-7.69525 155.559   1
  -2  -6   3 2045.52 192.415   1
  -2  -6   2 3735.46 234.275   1
  -2  -6   1 11351.7 358.184   1
  -2  -6   0 5337.80 263.068   1
  -2  -6  -1 1178.04 159.783   1
  -2  -6  -2 2823.64 194.910   1
  -2  -6  -3 1395.62 164.495   1
  -2  -6  -4 2850.82 193.572   1
  -2  -6  -5 1792.47 162.030   1
   2   6   6 37.1700 132.780   2
  -2  -6  -6 91.0286 111.836   1
   2   6   7 3685.29 233.419   2
  -2  -6  -7 4069.32 218.886   1
   2   6   8 259.571 149.410   2
  -2  -6  -8 593.611 135.186   1
   2   6   9 3693.78 241.561   2
   2   6  10 15102.3 408.543   2
  -2  -6 -11-175.264 206.954   3
   2   6  11 240.034 149.947   2
  -2  -6 -12 1631.44 207.937   3
   2   6  12 2031.80 210.967   2
  -2  -6 -13 15773.4 388.328   3
   2   6  13 17214.7 431.703   2
  -2  -6 -14 5239.46 252.707   3
   2   6  14 5557.69 275.388   2
  -2  -6 -15 958.834 182.909   3
   2   6  15 824.547 181.685   2
  -2  -6 -16 892.061 182.170   3
   2   6  16 928.265 169.025   2
  -2  -6 -17 2655.03 210.753   3
   2   6  17 3165.17 225.958   2
  -2  -6 -18 2380.55 204.109   3
   2   6  18 2670.87 207.110   2
  -2  -6 -19 1839.05 197.698   3
   2   6  19 1609.72 176.011   2
  -2  -6 -20 172.604 152.592   3
   2   6  20-9.87376 118.121   2
  -2  -7  12 720.507 148.521   1
  -2  -7  11 197.547 139.084   1
  -2  -7  10 894.712 158.468   1
  -2  -7   9 1210.83 173.859   1
   2   7  -8 1278.97 182.119   0
  -2  -7   8 1128.32 166.328   1
  -2  -7   7 857.865 178.949   1
  -2  -7   6 23.9822 165.878   1
  -2  -7   5-103.712 169.811   1
  -2  -7   4-41.9661 170.713   1
  -2  -7   3 345.273 155.173   1
  -2  -7   2 3127.23 234.152   1
  -2  -7   1 2242.17 224.604   1
  -2  -7   0 1037.32 184.635   1
  -2  -7  -1 6075.97 290.229   1
  -2  -7  -2 83.4330 151.965   1
  -2  -7  -3 18.8164 124.686   1
  -2  -7  -4 663.073 156.017   1
   2   7   5 120.355 144.030   2
  -2  -7  -5 236.703 133.007   1
   2   7   6 81.6141 170.747   2
  -2  -7  -6 306.391 151.744   1
  -2  -7  -7 131.304 130.122   1
   2   7   7 133.224 160.756   2
   2   7   8 2140.80 226.121   2
  -2  -7  -8 2494.02 211.925   1
   2   7   9 5053.48 285.025   2
  -2  -7  -9 5494.19 278.757   1
   2   7  10 1301.66 216.854   2
  -2  -7 -11 8735.70 366.080   3
   2   7  11 8964.51 366.202   2
  -2  -7 -12 4783.24 297.320   3
   2   7  12 5264.06 308.350   2
  -2  -7 -13 7278.08 308.703   3
   2   7  13 7688.05 340.643   2
  -2  -7 -14 263.614 179.233   3
   2   7  14 972.022 181.256   2
  -2  -7 -15-120.444 162.274   3
   2   7  15 116.101 150.738   2
  -2  -7 -16 110.594 140.678   3
   2   7  16 85.4819 171.681   2
  -2  -7 -17-2.16375 141.400   3
   2   7  17 122.339 178.112   2
   2   7  18 242.493 176.858   2
  -2  -8   8 724.581 164.039   1
  -2  -8   7 361.045 192.213   1
  -2  -8   6 1262.25 197.349   1
  -2  -8   5 244.293 177.371   1
  -2  -8   4-66.3662 168.072   1
  -2  -8   3 1450.98 218.850   1
  -2  -8   2-4.28652 180.606   1
  -2  -8   1 3169.24 247.180   1
  -2  -8   0 1496.56 207.228   1
  -2  -8  -1 2557.47 243.038   1
  -2  -8  -2 1012.32 183.116   1
  -2  -8  -3-36.3287 151.032   1
   2   8   4 20.1350 176.967   2
  -2  -8  -4-6.48566 163.645   1
   2   8   5 258.399 152.517   2
  -2  -8  -5 691.848 178.841   1
   2   8   6-16.1233 164.818   2
  -2  -8  -6 281.206 152.189   1
  -2  -8  -7 35.4554 135.642   1
   2   8   7 179.661 176.057   2
  -2  -8  -8 370.076 159.591   1
   2   8   8 354.379 164.942   2
   2   8   9 263.680 195.206   2
  -2  -8  -9 371.191 172.865   1
   2   8  10 2720.99 256.346   2
  -2  -8 -11 1805.56 223.735   3
   2   8  11 2242.63 252.417   2
  -2  -8 -12 549.533 217.956   3
   2   8  12 525.347 223.115   2
  -2  -8 -13 4406.83 293.063   3
   2   8  13 4497.42 287.076   2
   2   8  14 357.765 207.924   2
  -2  -9   3-180.429 239.746   1
  -2  -9   2 1623.67 254.662   1
  -2  -9   1 660.874 196.461   1
  -2  -9   0 5449.27 331.697   1
  -2  -9  -1 329.145 190.854   1
  -2  -9  -2-353.396 199.860   1
   2   9   3 219.882 195.516   2
  -2  -9  -3 541.481 161.212   1
   2   9   4-243.483 204.099   2
  -2  -9  -4 185.080 174.074   1
   2   9   5-323.120 203.731   2
  -2  -9  -5 108.222 186.010   1
   2   9   6 99.7205 169.663   2
  -2  -9  -6 536.212 198.221   1
   2   9   7 554.292 205.207   2
  -2  -9  -7 272.493 201.585   1
   2   9   8-101.820 198.892   2
  -2  -9  -8-366.337 206.543   1
   2   9   9 619.858 181.949   2
  -2  -9  -9 925.158 201.792   1
  -3   8   8 541.791 128.349   5
  -3   8   7-67.8585 125.149   5
  -3   8   6-4.35536 131.828   5
  -3   8   5 924.332 133.185   5
  -3   8   4 187.222 134.934   5
  -3   8   3 1136.06 146.523   5
  -3   8   2 85.7894 92.6263   5
  -3   8   1-29.7934 96.7606   5
  -3   8   0-47.8100 102.192   5
  -3   8  -1-93.0411 86.3621   5
  -3   8  -2 8.99311 83.3018   5
  -3   8  -3 341.991 102.906   5
  -3   8  -4 262.271 94.7336   5
  -3   8  -5 593.643 117.012   5
  -3   7  14 1604.09 169.245   2
  -3   7  13-31.5310 99.0172   2
  -3   7  13-10.5577 105.483   5
  -3   7  12-33.4270 129.682   5
  -3   7  12 244.795 107.498   2
  -3   7  11 682.106 116.511   2
  -3   7  11 586.172 118.909   5
  -3   7  10 913.749 114.479   2
  -3   7  10 863.157 140.397   5
  -3   7   9 134.576 126.136   5
  -3   7   8 11.4870 119.809   5
  -3   7   7 191.445 112.984   5
  -3   7   6 18.7614 106.603   5
  -3   7   5 793.888 137.014   5
  -3   7   4 2931.72 170.591   5
  -3   7   3 7400.01 237.966   5
  -3   7   2 10365.0 261.939   5
  -3   7   1 6605.61 212.840   5
  -3   7   0 150.504 91.7469   5
  -3   7  -1 43.7063 88.7192   5
  -3   7  -2 1118.00 108.536   5
  -3   7  -3 73.3150 96.6015   5
  -3   7  -4 16.1275 74.0323   5
  -3   7  -5 274.619 195.970   0
  -3   7  -5 143.874 88.7540   5
  -3   7  -6 152.631 185.137   0
  -3   7  -6 110.963 77.4624   5
  -3   7  -7 116.642 190.391   0
  -3   7  -8-65.2007 222.543   0
  -3   7  -9 1183.81 218.163   0
  -3   6  16 355.208 124.167   2
  -3   6  15 636.972 135.654   2
  -3   6  14 765.837 121.208   2
  -3   6  13 985.787 130.997   2
  -3   6  13 1051.49 120.730   5
  -3   6  12 9400.19 258.093   2
  -3   6  12 9541.66 253.452   5
  -3   6  11 1623.92 125.569   2
  -3   6  11 1537.63 142.125   5
  -3   6  10 3521.85 163.438   2
  -3   6  10 3175.88 172.281   5
  -3   6   9 858.225 110.945   2
  -3   6   9 1061.04 133.436   5
  -3   6   8 493.104 89.2864   2
  -3   6   8 462.019 114.587   5
  -3   6   7 225.154 79.9464   2
  -3   6   7 346.878 117.689   5
  -3   6   6 112.499 111.641   5
  -3   6   5 1092.66 133.629   5
  -3   6   4 96.1354 103.525   5
  -3   6   3-1.87289 111.310   5
  -3   6   2 40.9634 98.4795   5
  -3   6   1 111.564 94.9820   5
  -3   6   0 1991.96 130.698   5
  -3   6  -1 92.1699 85.0227   5
  -3   6  -2-2.52340 76.4409   5
  -3   6  -3 756.771 186.583   0
  -3   6  -3 612.712 86.8175   5
  -3   6  -4-35.3297 164.927   0
  -3   6  -4-22.4971 75.7124   5
  -3   6  -5 519.996 165.390   0
  -3   6  -5 505.342 91.1128   5
  -3   6  -6 2917.86 135.159   5
  -3   6  -6 2529.27 244.965   0
  -3   6  -7 620.487 184.345   0
  -3   6  -8 786.097 195.477   0
  -3   6  -9 1702.03 205.277   0
  -3   6 -10 519.147 180.557   0
  -3   6 -11 1110.88 192.213   0
  -3   6 -12 244.386 174.814   0
  -3   6 -13 160.188 177.823   0
  -3   5  18 221.665 131.383   2
  -3   5  17 15.1705 107.543   2
  -3   5  16 1318.65 149.578   2
  -3   5  15 23.2529 112.472   2
  -3   5  14 207.796 97.8269   2
  -3   5  13 1339.47 118.848   5
  -3   5  13 1019.30 125.876   2
  -3   5  12 1349.29 118.411   2
  -3   5  12 1547.72 121.291   5
  -3   5  11 1571.51 123.104   2
  -3   5  11 1645.84 126.685   5
  -3   5  10 5438.72 181.646   2
  -3   5  10 5956.10 189.437   5
  -3   5   9 156.397 71.8639   2
  -3   5   9 149.174 96.3404   5
  -3   5   8 104.355 83.0243   5
  -3   5   8 106.135 70.0790   2
  -3   5   7 483.714 82.1477   2
  -3   5   7 448.980 98.5825   5
  -3   5   6 1704.09 105.961   2
  -3   5   6 1786.53 130.063   5
  -3   5   5 316.962 105.450   5
  -3   5   5 216.642 75.4467   2
  -3   5   4 6701.63 210.545   5
  -3   5   3 1882.57 159.721   5
  -3   5   2 99940.5 680.045   5
  -3   5   1 2402.76 155.232   5
  -3   5   0 2943.82 145.674   5
  -3   5  -1 5743.06 177.444   5
  -3   5  -2 710.460 154.550   0
  -3   5  -2 934.931 102.119   5
  -3   5  -3 716.262 147.425   0
  -3   5  -3 791.559 95.6482   5
  -3   5  -4 1442.23 102.795   5
  -3   5  -4 1590.64 179.476   0
  -3   5  -5 1274.78 177.340   0
  -3   5  -5 1502.28 104.527   5
  -3   5  -6 74.2216 104.558   4
  -3   5  -6 57.7481 67.1305   5
  -3   5  -7 1740.64 191.312   0
  -3   5  -7 1796.57 103.832   5
  -3   5  -7 1946.16 160.378   4
  -3   5  -8 195.137 135.047   0
  -3   5  -9 2743.16 213.739   0
  -3   5 -10 1726.91 191.887   0
  -3   5 -11-62.6922 131.415   0
  -3   5 -12-157.072 144.347   0
  -3   5 -13-260.081 156.018   0
  -3   5 -14 471.889 155.579   0
  -3   5 -15 385.934 180.433   0
  -3   4  19 26.3174 123.125   2
  -3   4  18 838.054 135.102   2
  -3   4  17 7067.19 236.153   2
  -3   4  16 784.480 134.450   2
  -3   4  15 11905.0 272.563   2
  -3   4  14 1116.10 127.169   2
  -3   4  13 68.9788 86.4642   2
  -3   4  12 4180.65 164.435   2
  -3   4  12 4135.39 151.774   5
  -3   4  11 9252.98 214.656   2
  -3   4  11 9127.09 210.448   5
  -3   4  10 51.3214 77.8663   2
  -3   4  10 94.3182 85.7407   5
  -3   4   9 89.6167 70.5565   2
  -3   4   9 120.785 82.3250   5
  -3   4   8 294.290 83.7125   5
  -3   4   8 248.234 71.6607   2
  -3   4   7 20.7979 60.7434   2
  -3   4   7 22.0015 75.6914   5
  -3   4   6 497.650 67.4597   2
  -3   4   6 711.022 94.8033   5
  -3   4   5 811.783 75.8290   2
  -3   4   5 832.529 94.3634   5
  -3   4   4 19.4162 53.5197   2
  -3   4   4 24.6138 84.1033   5
  -3   4   3 48.6637 54.5194   2
  -3   4   3-18.3657 91.4799   5
  -3   4   2 675.237 103.069   5
  -3   4   1 23.2509 89.5098   5
  -3   4   0 8106.51 190.415   5
  -3   4  -1 9434.02 197.184   5
  -3   4  -1 8891.44 291.659   0
  -3   4  -2 846.648 129.471   0
  -3   4  -2 919.819 93.7314   5
  -3   4  -3 210.431 114.665   0
  -3   4  -3 167.289 63.8785   5
  -3   4  -3 69.9449 102.249   4
  -3   4  -4 761.264 128.325   0
  -3   4  -4 887.631 79.4845   5
  -3   4  -4 861.012 122.290   4
  -3   4  -5 611.211 72.4608   5
  -3   4  -5 551.908 125.204   0
  -3   4  -5 665.052 121.201   4
  -3   4  -6 7718.44 259.531   4
  -3   4  -6 7262.27 269.789   0
  -3   4  -6 7658.87 160.509   5
  -3   4  -7 128.448 111.907   0
  -3   4  -7 317.163 64.7598   5
  -3   4  -7 190.104 106.213   4
  -3   4  -8 1340.74 164.113   0
  -3   4  -8 1688.91 138.584   4
  -3   4  -9 3555.00 219.337   0
  -3   4  -9 3870.98 202.464   4
  -3   4 -10-11.2921 131.826   0
  -3   4 -10 6.41187 105.135   4
  -3   4 -11 2995.02 209.587   0
  -3   4 -11 3250.29 193.660   4
  -3   4 -12 2821.95 203.072   0
  -3   4 -13-31.4379 120.485   0
  -3   4 -14 142.857 128.496   0
  -3   4 -15 217.732 153.641   0
  -3   4 -16 361.813 146.160   0
  -3   4 -17 618.444 182.710   0
  -3   3  20 932.990 153.852   2
  -3   3  19 588.827 135.250   2
  -3   3  18 424.577 117.307   2
  -3   3  17 1056.47 144.039   2
  -3   3  16 7266.29 228.181   2
  -3   3  15-29.1405 100.102   2
  -3   3  14 2199.19 142.531   2
  -3   3  13 747.229 100.117   2
  -3   3  12 361.774 75.0461   5
  -3   3  12 455.856 85.6065   2
  -3   3  11 668.182 91.6780   2
  -3   3  11 430.797 79.9985   5
  -3   3  10 15402.3 249.176   2
  -3   3  10 15077.8 238.885   5
  -3   3   9 4091.04 135.379   2
  -3   3   9 4099.25 135.731   5
  -3   3   8 4967.28 144.265   5
  -3   3   8 4875.42 141.097   2
  -3   3   7 4227.03 127.181   2
  -3   3   7 3985.26 133.822   5
  -3   3   6 1088.66 76.3784   2
  -3   3   6 996.145 91.8736   5
  -3   3   5 5212.65 126.388   2
  -3   3   5 5103.82 146.199   5
  -3   3   4-2.84333 71.9042   5
  -3   3   4 18.3563 46.9885   2
  -3   3   3 3111.29 124.461   5
  -3   3   3 3378.31 95.8313   2
  -3   3   2 58810.8 339.428   2
  -3   3   2 59882.5 436.897   5
  -3   3   1 11416.3 144.992   2
  -3   3   1 11928.7 207.054   5
  -3   3   0 69.4989 84.6339   0
  -3   3   0 6.37353 64.2592   5
  -3   3  -1 3733.45 120.001   5
  -3   3  -1 3782.27 172.296   0
  -3   3  -2 4900.28 131.418   5
  -3   3  -2 4851.09 193.877   0
  -3   3  -2 4880.78 197.887   4
  -3   3  -3 12552.6 304.417   4
  -3   3  -3 13150.7 299.300   0
  -3   3  -3 13174.3 197.509   5
  -3   3  -4 262.011 56.9871   5
  -3   3  -4 244.429 88.5137   0
  -3   3  -4 186.752 89.5091   4
  -3   3  -5 1431.17 77.6898   5
  -3   3  -5 1352.69 127.076   4
  -3   3  -5 1184.24 126.408   0
  -3   3  -6 739.292 115.943   0
  -3   3  -6 839.996 66.6852   5
  -3   3  -6 787.846 113.791   4
  -3   3  -7 6828.53 137.515   5
  -3   3  -7 6269.38 225.333   0
  -3   3  -7 6542.22 236.696   4
  -3   3  -8 2469.99 167.312   0
  -3   3  -8 2436.45 89.0629   5
  -3   3  -8 2164.94 158.673   4
  -3   3  -9 1502.09 149.012   0
  -3   3  -9 1333.67 146.332   4
  -3   3 -10 300.450 119.127   4
  -3   3 -10 284.133 124.949   0
  -3   3 -11 17169.8 392.619   0
  -3   3 -11 18728.7 400.951   4
  -3   3 -12 1909.51 171.678   0
  -3   3 -12 1959.27 166.254   4
  -3   3 -13 765.179 124.017   4
  -3   3 -13 427.947 116.733   0
  -3   3 -14 75.0667 110.347   4
  -3   3 -14-17.4364 120.639   0
  -3   3 -15 572.425 122.498   4
  -3   3 -15 195.408 118.518   0
  -3   3 -16 2175.51 187.873   0
  -3   3 -17-131.222 142.841   0
  -3   3 -18-240.749 157.819   0
  -3   3 -19-191.714 172.394   0
  -3   2  20 443.804 138.401   2
  -3   2  19 2490.73 178.574   2
  -3   2  18 136.243 102.111   2
  -3   2  17 2411.83 153.343   2
  -3   2  16 1090.55 130.728   2
  -3   2  15 7517.31 226.864   2
  -3   2  14 1150.08 125.703   2
  -3   2  13 2298.05 134.307   2
  -3   2  12 139.029 62.0334   5
  -3   2  12 96.2632 76.8202   2
  -3   2  11 86.0847 58.3833   5
  -3   2  11 107.331 74.7871   2
  -3   2  10 566.466 71.6006   5
  -3   2  10 600.955 78.6065   2
  -3   2   9-15.3619 61.5140   5
  -3   2   9 8.43416 61.1490   2
  -3   2   8 6089.47 145.296   2
  -3   2   8 6202.98 146.187   5
  -3   2   7 536.243 65.0935   2
  -3   2   7 182.537 63.8540   5
  -3   2   6 21374.0 232.164   2
  -3   2   6 21472.9 250.718   5
  -3   2   5 13013.5 173.803   2
  -3   2   5 13361.9 199.088   5
  -3   2   4 775.221 53.2317   2
  -3   2   4 851.488 73.5283   5
  -3   2   3 1145.95 53.5551   2
  -3   2   3 1046.43 78.0195   5
  -3   2   2 78.4548 53.4274   5
  -3   2   2 154.819 33.3794   2
  -3   2   1 940.108 42.1003   2
  -3   2   1 909.652 74.7172   5
  -3   2   0 644.150 65.0093   5
  -3   2   0 586.993 77.9400   0
  -3   2   0 641.622 31.6140   2
  -3   2   0 531.200 94.9931   4
  -3   2  -1 16088.3 202.303   5
  -3   2  -1 15128.4 264.180   0
  -3   2  -1 15574.7 313.957   4
  -3   2  -2 17400.1 286.999   0
  -3   2  -2 18062.4 210.126   5
  -3   2  -2 16605.6 328.826   4
  -3   2  -3 8518.33 210.916   0
  -3   2  -3 9236.49 151.496   5
  -3   2  -3 8632.66 249.505   4
  -3   2  -4 16904.2 296.583   0
  -3   2  -4 17168.0 200.004   5
  -3   2  -4 16839.0 340.177   4
  -3   2  -5 4520.58 164.611   0
  -3   2  -5 4858.16 111.965   5
  -3   2  -5 4279.97 185.078   4
  -3   2  -6 15358.2 295.857   0
  -3   2  -6 16452.5 190.285   5
  -3   2  -6 16133.7 340.798   4
  -3   2  -7 2642.67 140.867   0
  -3   2  -7 2954.21 88.6064   5
  -3   2  -7 2633.05 157.147   4
  -3   2  -8 328.896 101.396   4
  -3   2  -8 374.738 87.8759   0
  -3   2  -8 370.221 49.7497   5
  -3   2  -9 103.620 93.6007   4
  -3   2  -9 83.5381 83.4881   0
  -3   2 -10 3045.67 162.034   0
  -3   2 -10 2999.68 179.648   4
  -3   2 -11 1961.28 148.478   0
  -3   2 -11 1719.04 156.442   4
  -3   2 -12 45198.4 571.566   0
  -3   2 -12 44203.8 594.122   4
  -3   2 -13 5663.78 237.258   0
  -3   2 -13 5289.24 234.436   4
  -3   2 -14 10.3666 99.4906   4
  -3   2 -14 88.4921 123.971   0
  -3   2 -15 5540.64 245.543   0
  -3   2 -15 5232.99 229.214   4
  -3   2 -16 799.843 121.783   4
  -3   2 -16 907.448 155.252   0
  -3   2 -17 1881.58 192.537   0
  -3   2 -17 1792.73 155.689   4
  -3   2 -18 170.803 141.031   4
  -3   2 -18-158.768 137.923   0
  -3   2 -19 0.00000 139.839   0
  -3   2 -20 496.541 167.607   0
  -3   1  20 1702.14 166.159   2
  -3   1  19 206.862 116.218   2
  -3   1  18 971.103 136.962   2
  -3   1  17 4401.93 201.065   2
  -3   1  16 15198.7 329.547   2
  -3   1  15 6825.79 224.903   2
  -3   1  14 8527.26 231.883   2
  -3   1  13 566.662 94.6370   2
  -3   1  12 1101.28 99.0850   2
  -3   1  11 445.455 63.7671   5
  -3   1  11 447.250 82.4664   2
  -3   1  10 8864.04 194.485   2
  -3   1  10 9401.63 165.556   5
  -3   1   9 8144.54 178.676   2
  -3   1   9 7810.42 149.576   5
  -3   1   9 7735.68 172.357   6
  -3   1   8 17077.0 236.222   2
  -3   1   8 16523.7 243.954   6
  -3   1   8 17360.7 212.742   5
  -3   1   7 521.814 66.7314   2
  -3   1   7 487.256 75.4573   6
  -3   1   7 488.928 63.2292   5
  -3   1   6 21112.1 229.267   5
  -3   1   6 21208.2 238.822   2
  -3   1   6 20373.6 268.887   6
  -3   1   5 2067.47 84.5923   5
  -3   1   5 2067.42 77.6783   2
  -3   1   5 1993.39 105.468   6
  -3   1   4 51.6024 55.9169   6
  -3   1   4 64.6058 48.6719   5
  -3   1   4 72.0782 36.7600   2
  -3   1   3 810.320 79.8218   6
  -3   1   3 833.987 48.5681   2
  -3   1   3 829.710 60.8340   5
  -3   1   2 2990.09 116.830   6
  -3   1   2 2976.91 91.2086   5
  -3   1   2 3013.62 77.8992   2
  -3   1   1 14432.6 115.434   3
  -3   1   1 14187.2 179.223   5
  -3   1   1 14742.9 228.723   6
  -3   1   1 14734.3 159.317   2
  -3   1   1 14222.8 278.000   4
  -3   1   0 1546.56 46.8717   3
  -3   1   0 1633.29 57.5375   2
  -3   1   0 1645.66 73.6284   5
  -3   1   0 1534.65 73.5085   0
  -3   1   0 1473.41 111.474   4
  -3   1  -1 2433.57 60.2001   3
  -3   1  -1 2448.69 64.9770   2
  -3   1  -1 2388.53 82.3513   5
  -3   1  -1 2252.15 89.9523   0
  -3   1  -1 2215.54 127.926   4
  -3   1  -2 15800.9 148.367   3
  -3   1  -2 15364.7 136.714   2
  -3   1  -2 15316.4 224.738   0
  -3   1  -2 15497.7 181.614   5
  -3   1  -2 16179.8 310.737   4
  -3   1  -3 84274.0 533.573   0
  -3   1  -3 84809.5 406.578   5
  -3   1  -3 86425.5 701.507   4
  -3   1  -4 16399.5 182.865   5
  -3   1  -4 15731.0 241.503   0
  -3   1  -4 16504.5 317.111   4
  -3   1  -5 179.718 86.3313   4
  -3   1  -5 250.766 61.7194   0
  -3   1  -5 265.236 46.7358   5
  -3   1  -6 4119.47 137.150   0
  -3   1  -6 4328.72 97.7843   5
  -3   1  -6 4426.42 184.383   4
  -3   1  -7 4077.33 144.647   0
  -3   1  -7 4447.59 98.2191   5
  -3   1  -7 4345.44 187.631   4
  -3   1  -8 22780.8 321.117   0
  -3   1  -8 23754.5 405.109   4
  -3   1  -9-8.59536 82.9400   4
  -3   1  -9-6.42659 80.1639   0
  -3   1 -10 6990.25 206.902   0
  -3   1 -10 7260.50 236.297   4
  -3   1 -11 38114.7 467.995   0
  -3   1 -12 31960.6 449.992   0
  -3   1 -13 10873.8 287.761   0
  -3   1 -14 683.976 129.795   0
  -3   1 -15 1653.96 161.804   0
  -3   1 -16 1404.31 164.042   0
  -3   1 -17 21.9658 129.626   0
  -3   1 -18 725.657 163.153   0
  -3   1 -19-143.515 147.120   0
  -3   1 -20 1921.62 210.555   0
  -3   1 -21 424.700 165.058   0
  -3   0  20 392.720 132.175   2
  -3   0  19 23.7724 128.813   2
  -3   0  18 4344.88 224.122   2
  -3   0  17 497.805 130.168   2
  -3   0  16 195.308 115.439   2
  -3   0  15 1576.60 165.847   2
  -3   0  14 768.980 119.780   2
  -3   0  13 2159.67 144.113   2
  -3   0  12 111.962 80.4207   2
  -3   0  11 558.662 85.9928   2
  -3   0  10-37.2572 62.8287   2
  -3   0  10 2.28554 66.9821   6
  -3   0  10-36.3588 52.5292   5
  -3   0   9 594.074 78.7929   6
  -3   0   9 600.748 63.9073   5
  -3   0   9 579.966 82.1647   2
  -3   0   8 3443.18 118.633   1
  -3   0   8 4206.36 136.587   6
  -3   0   8 4113.58 110.463   5
  -3   0   8 4022.49 137.316   2
  -3   0   7 74.5429 55.6407   1
  -3   0   7 108.226 71.2151   6
  -3   0   7 93.5625 53.1666   5
  -3   0   7 77.7636 65.7453   2
  -3   0   6 112799. 620.148   1
  -3   0   6 112734. 607.180   2
  -3   0   6 114851. 500.634   5
  -3   0   6 115319. 633.833   6
  -3   0   5 5440.90 140.701   1
  -3   0   5 5668.17 158.418   6
  -3   0   5 5610.11 143.074   2
  -3   0   5 5754.88 123.577   5
  -3   0   4 552.220 61.3814   2
  -3   0   4 536.014 65.3538   1
  -3   0   4 566.954 83.7885   6
  -3   0   4 638.405 59.4649   5
  -3   0   3 11737.6 188.170   1
  -3   0   3 11859.7 184.979   2
  -3   0   3 11676.9 159.765   5
  -3   0   3 12083.0 215.510   6
  -3   0   2 622.400 55.9673   1
  -3   0   2 780.827 59.1524   2
  -3   0   2 803.439 61.8454   5
  -3   0   2 647.355 76.4964   4
  -3   0   2 743.588 83.4598   6
  -3   0   1 1169.19 65.3914   1
  -3   0   1 1209.05 93.7406   6
  -3   0   1 1304.59 66.8864   2
  -3   0   1 1226.39 64.2285   5
  -3   0   1 1176.27 94.2327   4
  -3   0   0 998.377 89.1717   6
  -3   0   0 822.410 56.3141   2
  -3   0   0 871.328 56.9444   5
  -3   0   0 834.051 82.2381   4
  -3   0  -1 2535.09 115.371   6
  -3   0  -1 2323.48 91.8506   3
  -3   0  -1 2610.25 69.1421   0
  -3   0  -1 2553.03 83.6637   2
  -3   0  -1 2622.91 83.0476   5
  -3   0  -1 2416.45 127.513   4
  -3   0  -2 23298.5 237.488   3
  -3   0  -2 24287.3 211.638   0
  -3   0  -2 24375.0 298.889   6
  -3   0  -2 23838.7 214.697   5
  -3   0  -2 23677.6 346.361   4
  -3   0  -3 45474.0 408.081   6
  -3   0  -3 46739.5 491.203   4
  -3   0  -3 46394.1 333.521   3
  -3   0  -3 47551.9 312.260   0
  -3   0  -3 46953.8 293.117   5
  -3   0  -4 47573.3 341.943   3
  -3   0  -4 48201.8 329.538   0
  -3   0  -4 47697.7 419.197   6
  -3   0  -4 47390.7 293.175   5
  -3   0  -4 48386.0 510.844   4
  -3   0  -5 7327.70 140.461   0
  -3   0  -5 7568.30 148.903   3
  -3   0  -5 7313.32 120.670   5
  -3   0  -5 7292.10 216.818   4
  -3   0  -6 4883.91 124.209   0
  -3   0  -6 5020.32 129.278   3
  -3   0  -6 5211.58 190.737   4
  -3   0  -6 5001.18 100.362   5
  -3   0  -7 152.893 64.9206   3
  -3   0  -7 141.426 51.5287   0
  -3   0  -7 58.9068 38.7235   5
  -3   0  -8 12453.8 213.511   0
  -3   0  -8 13452.4 209.839   3
  -3   0  -8 13173.7 154.732   5
  -3   0  -9 3304.17 128.530   0
  -3   0 -10 3561.54 140.839   0
  -3   0 -11 11905.1 251.387   0
  -3   0 -12 2922.49 164.139   0
  -3   0 -13 34115.8 454.479   0
  -3   0 -14 109.896 104.502   0
  -3   0 -15 4620.79 206.576   0
  -3   0 -16 2081.76 165.089   0
  -3   0 -17 656.477 137.440   0
  -3   0 -18 941.745 161.851   0
  -3   0 -19 146.625 149.497   0
  -3   0 -20 681.068 169.851   0
  -3   0 -21 1386.09 194.367   0
  -3  -1  20 517.959 155.598   2
  -3  -1  19 231.114 134.601   2
  -3  -1  18 1558.22 168.839   2
  -3  -1  17 718.135 139.195   2
  -3  -1  16 2311.57 177.567   2
  -3  -1  15 12465.3 321.816   2
  -3  -1  14 1729.17 161.557   2
  -3  -1  13-506.214 115.711   2
  -3  -1  12 1888.49 137.058   2
  -3  -1  11 328.749 84.6361   2
  -3  -1  10-61.5520 81.1291   2
  -3  -1   9 1855.68 108.192   1
  -3  -1   9 1841.87 117.777   2
  -3  -1   8 4110.33 154.448   2
  -3  -1   8 3766.95 143.075   1
  -3  -1   7 16642.8 283.874   1
  -3  -1   7 16930.0 278.315   2
  -3  -1   6 11722.2 228.822   2
  -3  -1   6 12107.8 246.344   1
  -3  -1   5 27391.9 363.255   1
  -3  -1   5 26796.3 334.492   2
  -3  -1   4 13484.8 253.889   1
  -3  -1   4 13747.7 229.099   6
  -3  -1   4 13169.8 234.082   2
  -3  -1   3 24197.8 305.186   2
  -3  -1   3 25592.5 340.891   1
  -3  -1   3 25732.3 306.197   6
  -3  -1   2 1295.47 98.0510   1
  -3  -1   2 1238.04 92.8029   6
  -3  -1   2 1238.43 83.2143   2
  -3  -1   2 1015.24 79.5196   4
  -3  -1   1 23483.0 313.979   1
  -3  -1   1 23613.3 294.878   2
  -3  -1   1 22715.5 309.417   4
  -3  -1   1 23150.2 290.660   6
  -3  -1   0 12758.5 220.844   6
  -3  -1   0 12474.9 228.460   1
  -3  -1   0 13118.0 218.112   2
  -3  -1   0 13547.4 245.243   4
  -3  -1  -1 4.24870 69.6471   4
  -3  -1  -1 53.3814 61.6440   1
  -3  -1  -1 27.3835 79.2134   6
  -3  -1  -1 44.7767 23.5002   0
  -3  -1  -2 124429. 702.194   1
  -3  -1  -2 125036. 662.951   6
  -3  -1  -2 126198. 374.183   0
  -3  -1  -2 124970. 735.160   4
  -3  -1  -3 4788.25 153.321   6
  -3  -1  -3 5047.63 90.8640   0
  -3  -1  -3 4606.19 158.309   4
  -3  -1  -4 35167.1 360.201   3
  -3  -1  -4 35989.3 364.152   6
  -3  -1  -4 35242.7 247.556   0
  -3  -1  -4 37481.4 425.741   4
  -3  -1  -5 1788.10 110.155   3
  -3  -1  -5 1909.46 108.932   6
  -3  -1  -5 2030.81 76.2518   0
  -3  -1  -6 14850.0 238.672   3
   3   1   6 14859.7 198.722   2
  -3  -1  -6 15526.8 243.712   6
  -3  -1  -6 15313.7 194.739   0
  -3  -1  -7 76.7337 73.9260   3
  -3  -1  -7 66.5127 70.0498   6
   3   1   7 41.5236 40.5550   2
  -3  -1  -7 60.2020 47.2367   0
  -3  -1  -8 10856.4 211.933   3
  -3  -1  -8 11225.2 192.739   0
  -3  -1  -9 117.242 81.4772   3
  -3  -1  -9 107.976 63.2017   0
  -3  -1 -10 4935.95 157.862   3
  -3  -1 -10 4677.34 151.023   0
  -3  -1 -11 24566.0 324.925   3
  -3  -1 -11 24970.3 335.767   0
  -3  -1 -12 66076.7 567.900   0
  -3  -1 -13 15625.2 305.351   0
  -3  -1 -14 329.226 114.361   0
  -3  -1 -15 5686.72 217.857   0
  -3  -1 -16 262.216 118.196   0
  -3  -1 -17 49.1495 108.252   0
  -3  -1 -18 3328.36 199.890   0
  -3  -1 -19 273.505 138.683   0
  -3  -1 -20 3221.49 217.700   0
  -3  -1 -21 80.7436 136.740   0
  -3  -2  20 501.624 117.189   2
  -3  -2  19 1013.19 147.194   2
  -3  -2  18 1651.50 162.138   2
  -3  -2  17 264.489 94.0408   2
  -3  -2  16 4070.68 206.320   2
  -3  -2  15 493.723 110.655   2
  -3  -2  14 8146.86 262.064   2
  -3  -2  13 688.876 110.576   2
  -3  -2  12 196.609 88.2977   2
  -3  -2  11 1301.83 112.378   1
  -3  -2  11 1744.55 130.082   2
  -3  -2  10 1811.35 120.607   1
  -3  -2  10 1906.32 127.198   2
  -3  -2   9 723.698 93.5120   1
  -3  -2   9 841.671 103.011   2
  -3  -2   8 3666.15 155.726   1
  -3  -2   8 3699.97 159.117   2
  -3  -2   7 313.771 90.1496   1
  -3  -2   7 346.241 88.0016   2
  -3  -2   6 37253.4 472.926   1
  -3  -2   6 35572.4 436.338   2
  -3  -2   5 50484.3 550.518   1
  -3  -2   5 48383.2 510.289   2
  -3  -2   4 6084.71 204.935   1
  -3  -2   4 5886.78 189.946   2
  -3  -2   3 3498.51 165.428   1
  -3  -2   3 2993.33 142.080   2
  -3  -2   2 882.307 106.826   1
  -3  -2   2 786.932 96.4012   2
  -3  -2   2 923.270 67.5016   4
  -3  -2   1 7819.84 222.770   1
  -3  -2   1 8315.80 176.622   4
  -3  -2   0 10259.0 247.954   1
  -3  -2   0 10093.0 204.417   6
  -3  -2   0 10427.6 196.867   4
  -3  -2  -1 680.941 97.2425   6
  -3  -2  -1 567.086 99.7557   1
  -3  -2  -1 653.926 75.6082   4
  -3  -2  -2 18942.8 326.082   1
  -3  -2  -2 17977.6 265.199   6
  -3  -2  -2 19060.9 270.567   4
  -3  -2  -3 33900.3 429.436   1
  -3  -2  -3 33954.5 356.921   6
  -3  -2  -4 28182.6 390.854   1
  -3  -2  -4 27140.7 321.619   6
  -3  -2  -5 457.014 81.7877   6
  -3  -2  -6-67.5580 101.832   3
  -3  -2  -6 19.8236 74.6278   6
  -3  -2  -7 2682.46 141.224   3
   3   2   7 2612.45 114.755   2
  -3  -2  -7 2521.93 116.873   6
  -3  -2  -8-5.06013 91.3268   3
  -3  -2  -8 13.1406 67.2378   6
   3   2   8-5.38548 54.2809   2
  -3  -2  -9 29.3303 96.3836   3
  -3  -2  -9 87.7275 64.3085   6
   3   2   9-0.48773 53.1055   2
  -3  -2 -10 531.490 113.229   3
   3   2  10 682.030 71.5465   2
  -3  -2 -10 545.225 86.0198   0
  -3  -2 -11 92.7404 112.660   3
  -3  -2 -11 12.9057 96.7309   0
  -3  -2 -12 52241.9 512.857   3
  -3  -2 -12 49524.6 488.847   0
  -3  -2 -13 1153.60 157.034   3
  -3  -2 -13 1104.29 134.434   0
  -3  -2 -14 4549.74 198.776   3
  -3  -2 -14 4514.21 188.015   0
  -3  -2 -15 575.734 124.764   0
  -3  -2 -16 219.102 107.841   0
  -3  -2 -17 180.020 120.604   0
  -3  -2 -18 1895.91 169.662   0
  -3  -2 -19 247.296 138.558   0
  -3  -2 -20 1327.28 165.318   0
  -3  -2 -21 309.582 154.997   0
  -3  -3  19 313.691 153.357   2
  -3  -3  18-15.4508 126.815   2
  -3  -3  17 40.7616 102.588   2
  -3  -3  16 92.1227 97.5392   2
  -3  -3  15 1561.41 150.883   2
  -3  -3  14-34.7680 99.8205   2
  -3  -3  14-15.7148 104.487   1
  -3  -3  13 37.0235 87.5807   2
  -3  -3  13 25.6724 96.2976   1
  -3  -3  12 3394.63 178.049   1
  -3  -3  12 4150.93 201.937   2
  -3  -3  11 2382.29 146.766   1
  -3  -3  11 2720.51 165.751   2
  -3  -3  10 1492.42 121.950   1
  -3  -3  10 1384.93 128.782   2
  -3  -3   9 17.9778 86.1822   2
  -3  -3   9-17.9221 80.8583   1
  -3  -3   8 189.138 85.4538   2
  -3  -3   8 248.230 79.0025   1
  -3  -3   7 5372.96 211.411   1
  -3  -3   7 5030.90 202.737   2
  -3  -3   6 2792.40 169.712   1
  -3  -3   6 2164.52 149.170   2
  -3  -3   5 2431.20 165.663   1
  -3  -3   5 2398.57 148.809   2
  -3  -3   4 29407.9 471.486   1
  -3  -3   3 26568.5 450.380   1
  -3  -3   2 6831.72 244.711   1
  -3  -3   1 26246.8 434.174   1
  -3  -3   0 141.405 42.4282   4
  -3  -3   0 0.41901 108.266   1
  -3  -3  -1 180.406 47.8844   4
  -3  -3  -1 156.143 97.5826   1
  -3  -3  -2 2198.96 153.374   1
  -3  -3  -3 31601.8 356.680   6
  -3  -3  -3 32829.6 469.021   1
  -3  -3  -4 10187.8 276.576   1
  -3  -3  -4 8926.63 200.327   6
  -3  -3  -5 3046.00 170.976   1
  -3  -3  -5 3009.98 127.990   6
  -3  -3  -6 11351.4 222.899   6
  -3  -3  -7 1.10718 114.201   3
  -3  -3  -7 14.1513 70.3019   6
   3   3   7-45.8727 79.9335   2
  -3  -3  -8 3869.93 187.127   3
   3   3   8 3831.71 161.950   2
  -3  -3  -8 3821.96 139.936   6
  -3  -3  -9 547.442 123.676   3
  -3  -3  -9 664.359 80.2845   6
   3   3   9 725.955 97.4186   2
  -3  -3 -10-94.4833 134.157   3
   3   3  10-21.9147 77.3878   2
  -3  -3 -11 24853.5 400.110   3
   3   3  11 24880.4 366.313   2
  -3  -3 -12 59090.0 588.452   3
   3   3  12 59971.0 564.728   2
  -3  -3 -13 2417.33 192.429   3
  -3  -3 -14 21.1950 138.145   3
  -3  -3 -15 5992.05 227.548   3
  -3  -3 -15 5852.61 215.969   0
  -3  -3 -16 1542.85 163.600   3
  -3  -3 -16 1062.43 135.055   0
  -3  -3 -17 355.285 136.239   3
  -3  -3 -17 341.001 122.402   0
  -3  -3 -18 2783.68 186.397   0
  -3  -3 -19-1.95346 117.756   0
  -3  -3 -20 79.7424 130.185   0
  -3  -3 -21 743.375 177.735   0
  -3  -4  18-200.840 141.556   2
  -3  -4  18-310.683 184.637   1
  -3  -4  17-132.617 133.195   2
  -3  -4  17-138.224 165.022   1
  -3  -4  16 1329.22 158.084   2
  -3  -4  16 1080.94 130.725   1
  -3  -4  15 234.833 125.773   2
  -3  -4  15 554.443 132.695   1
  -3  -4  14 245.906 99.2652   2
  -3  -4  14 283.203 123.172   1
  -3  -4  13 2177.80 168.960   1
  -3  -4  13 2496.63 187.917   2
  -3  -4  12-114.869 101.711   2
  -3  -4  12-9.68462 108.431   1
  -3  -4  11 337.876 109.656   2
  -3  -4  11 227.423 102.749   1
  -3  -4  10 4949.97 221.801   1
  -3  -4  10 5187.94 231.332   2
  -3  -4   9 876.377 133.565   2
  -3  -4   9 888.638 130.546   1
  -3  -4   8 3413.83 188.500   1
  -3  -4   7 149.010 101.069   1
  -3  -4   6 1095.64 134.734   1
  -3  -4   5 6599.02 267.886   1
  -3  -4   4 23796.5 470.135   1
  -3  -4   3 78.2850 130.212   1
  -3  -4   2 11066.7 328.176   1
  -3  -4   1 40.6972 123.655   1
  -3  -4   0 1309.27 151.175   1
  -3  -4  -1 20.2657 104.042   1
  -3  -4  -2 6952.44 249.944   1
  -3  -4  -3 397.728 124.666   1
  -3  -4  -4 2542.01 178.668   1
  -3  -4  -5-35.4498 106.026   1
  -3  -4  -6 2470.53 176.957   1
  -3  -4  -6 2874.80 136.009   6
   3   4   7 344.372 124.719   2
  -3  -4  -7 368.872 89.6872   6
  -3  -4  -8 235.779 81.2685   6
   3   4   8 129.641 113.331   2
  -3  -4  -9 14326.4 358.546   3
   3   4   9 13616.6 321.954   2
  -3  -4 -10 989.838 187.661   3
   3   4  10 903.883 141.378   2
  -3  -4 -11 23213.9 422.682   3
   3   4  11 24072.7 421.910   2
  -3  -4 -12 7444.35 281.189   3
   3   4  12 7732.59 253.707   2
  -3  -4 -13 28316.2 460.472   3
   3   4  13 27084.9 432.554   2
  -3  -4 -14 1718.96 189.688   3
   3   4  14 1812.48 156.017   2
  -3  -4 -15-88.4784 141.015   3
   3   4  15 61.9421 102.959   2
  -3  -4 -16 1738.16 177.684   3
  -3  -4 -17 401.324 151.417   3
  -3  -4 -18 1069.51 152.983   3
  -3  -4 -18 967.895 154.522   0
  -3  -4 -19 124.698 144.685   3
  -3  -4 -19 58.6088 135.346   0
  -3  -4 -20 471.406 155.033   0
  -3  -4 -21 941.535 166.363   0
  -3  -5  16 67.0648 136.900   1
  -3  -5  15 8.50553 159.668   1
  -3  -5  14-147.499 143.035   1
  -3  -5  13 120.864 124.716   1
  -3  -5  12 795.034 132.432   1
  -3  -5  11 4478.95 237.748   1
  -3  -5  10 223.483 110.249   1
  -3  -5   9 145.336 118.497   1
  -3  -5   8 171.193 111.942   1
  -3  -5   7 282.207 132.818   1
  -3  -5   6 4011.14 246.497   1
  -3  -5   5 5501.55 277.002   1
  -3  -5   4 1583.16 210.403   1
  -3  -5   3 12354.3 392.145   1
  -3  -5   2 27828.8 550.075   1
  -3  -5   1 6342.67 292.953   1
  -3  -5   0 24611.2 496.233   1
  -3  -5  -1 205.313 148.215   1
  -3  -5  -2 8179.10 291.423   1
  -3  -5  -3-68.6791 132.588   1
  -3  -5  -4 4285.89 234.214   1
  -3  -5  -5 627.253 143.118   1
  -3  -5  -6 1652.64 172.198   1
   3   5   7 2946.33 213.477   2
  -3  -5  -7 2972.64 205.251   1
  -3  -5  -7 3010.15 147.158   6
   3   5   8 1192.05 179.672   2
   3   5   9 1716.67 189.309   2
  -3  -5 -10-28.0376 195.838   3
   3   5  10 135.972 134.210   2
  -3  -5 -11 3050.72 252.345   3
   3   5  11 3560.29 225.384   2
  -3  -5 -12 22596.8 446.748   3
   3   5  12 23021.4 455.503   2
  -3  -5 -13 48.6144 160.639   3
   3   5  13 220.366 128.354   2
  -3  -5 -14 546.268 168.025   3
   3   5  14 801.116 147.604   2
  -3  -5 -15 104.609 158.769   3
   3   5  15 38.2254 111.659   2
  -3  -5 -16 1916.41 190.995   3
   3   5  16 2143.83 181.636   2
  -3  -5 -17 490.862 159.498   3
  -3  -5 -18 2448.93 190.856   3
  -3  -5 -19 96.5633 153.202   3
  -3  -5 -20 1694.90 193.273   3
  -3  -6  13 193.908 133.604   1
  -3  -6  12-91.2491 129.094   1
  -3  -6  11 571.812 129.182   1
  -3  -6  10 873.298 155.214   1
  -3  -6   9 33.5454 128.813   1
  -3  -6   8-150.234 145.171   1
  -3  -6   7 89.5729 150.171   1
  -3  -6   6-100.455 149.255   1
  -3  -6   5 30.2935 169.183   1
  -3  -6   4 6184.73 310.586   1
  -3  -6   3 6455.49 323.223   1
  -3  -6   2 4005.43 272.714   1
  -3  -6   1 12671.0 410.721   1
  -3  -6   0 121.386 164.627   1
  -3  -6  -1 186.630 143.697   1
  -3  -6  -2 404.261 135.810   1
  -3  -6  -3-55.0590 134.403   1
  -3  -6  -4 26.8373 127.821   1
  -3  -6  -5 45.4435 132.155   1
  -3  -6  -6 763.075 152.225   1
   3   6   7 759.826 205.468   2
  -3  -6  -7 982.914 168.074   1
   3   6   8 11555.8 385.899   2
  -3  -6  -8 10809.9 358.717   1
   3   6   9-167.324 182.126   2
   3   6  10 1871.77 219.789   2
  -3  -6 -11 12626.0 398.828   3
   3   6  11 12129.7 387.254   2
  -3  -6 -12 1069.84 223.306   3
   3   6  12 1361.49 190.756   2
  -3  -6 -13 2076.79 221.601   3
   3   6  13 2310.70 201.171   2
  -3  -6 -14 158.247 162.364   3
   3   6  14 96.3038 128.143   2
  -3  -6 -15 1091.31 187.848   3
   3   6  15 1184.62 187.413   2
  -3  -6 -16 315.035 154.149   3
   3   6  16 215.511 144.759   2
  -3  -6 -17 444.703 155.835   3
   3   6  17 151.778 152.193   2
  -3  -6 -18 344.000 174.979   3
   3   6  18 557.709 162.404   2
  -3  -6 -19 376.644 178.444   3
  -3  -7  10 60.5920 137.447   1
  -3  -7   9 103.147 169.204   1
  -3  -7   8 117.064 162.015   1
  -3  -7   7 45.2499 174.467   1
  -3  -7   6 375.695 199.069   1
  -3  -7   5 1391.42 212.885   1
  -3  -7   4 400.537 188.690   1
  -3  -7   3 2377.13 268.063   1
  -3  -7   2 9149.35 383.568   1
  -3  -7   1 2120.60 247.668   1
  -3  -7   0 6073.58 311.094   1
  -3  -7  -1-59.6406 142.685   1
  -3  -7  -2 805.888 178.745   1
  -3  -7  -3-85.4422 141.211   1
  -3  -7  -4 1420.01 188.144   1
  -3  -7  -5 197.704 141.940   1
  -3  -7  -6 89.8514 148.156   1
   3   7   7-17.4704 179.247   2
  -3  -7  -7 115.190 138.936   1
   3   7   8 191.092 182.405   2
  -3  -7  -8 391.912 165.110   1
   3   7   9 47.8695 169.398   2
  -3  -7  -9 586.019 153.947   1
   3   7  10 3478.53 258.235   2
  -3  -7 -11 5.40066 195.332   3
   3   7  11-53.7881 151.827   2
  -3  -7 -12 31.8265 199.233   3
   3   7  12-21.8887 160.621   2
  -3  -7 -13 434.647 200.202   3
   3   7  13 357.003 161.025   2
  -3  -7 -14 8.32826 207.987   3
   3   7  14 166.699 142.178   2
  -3  -7 -15 158.030 194.662   3
   3   7  15 250.073 145.238   2
  -3  -7 -16 438.466 214.873   3
   3   7  16 372.346 183.306   2
  -3  -7 -17 257.060 189.499   3
   3   7  17 140.654 183.103   2
  -3  -8   6-20.1348 207.286   1
  -3  -8   5 169.675 175.628   1
  -3  -8   4 489.228 184.715   1
  -3  -8   3 2643.22 244.725   1
  -3  -8   2 503.948 204.692   1
  -3  -8   1 3995.72 318.392   1
  -3  -8   0 632.855 195.752   1
  -3  -8  -1 629.649 202.609   1
  -3  -8  -2 389.079 154.855   1
  -3  -8  -3-266.756 161.257   1
  -3  -8  -4 233.146 165.042   1
  -3  -8  -5 41.0279 153.510   1
   3   8   6 264.229 204.456   2
  -3  -8  -6 387.873 157.002   1
   3   8   7-127.984 216.139   2
  -3  -8  -7 43.2689 148.444   1
   3   8   8 5292.10 357.124   2
  -3  -8  -8 5659.00 299.462   1
   3   8   9 4149.42 299.806   2
  -3  -8  -9 4710.51 281.647   1
   3   8  10 82.3800 211.549   2
  -3  -8 -11 1235.35 216.215   3
   3   8  11 1548.65 261.224   2
  -3  -8 -12-79.7131 188.317   3
   3   8  12-164.383 192.697   2
  -3  -8 -13-6.71115 186.140   3
   3   8  13-145.030 177.618   2
  -3  -8 -14 205.191 182.368   3
  -3  -9   0 461.846 180.729   1
  -3  -9  -1 8.55760 201.833   1
  -3  -9  -2 40.6725 210.646   1
  -3  -9  -3 118.226 171.609   1
   3   9   4-71.1006 202.352   2
  -3  -9  -4 180.830 209.828   1
  -3  -9  -5 417.608 190.631   1
  -3  -9  -6-44.5484 179.380   1
  -3  -9  -7 313.713 214.079   1
  -3  -9  -8 48.3498 219.389   1
  -3  -9  -9 1860.01 219.501   1
  -4   7  11 106.851 113.109   5
  -4   7  10 16.4226 109.102   5
  -4   7   9 44.8603 109.376   5
  -4   7   8 191.913 109.828   5
  -4   7   7-166.435 119.360   5
  -4   7   6 246.931 132.603   5
  -4   7   5 776.129 128.631   5
  -4   7   4 1078.36 147.757   5
  -4   7   3 505.973 131.700   5
  -4   7   2 764.162 119.481   5
  -4   7   1 93.1932 106.110   5
  -4   7   0-39.9328 92.7800   5
  -4   7  -1 213.218 88.4850   5
  -4   7  -2 38.0472 87.0113   5
  -4   7  -3 438.784 108.793   5
  -4   7  -4 670.050 93.6264   5
  -4   7  -5 1077.31 247.621   0
  -4   7  -5 950.371 116.603   5
  -4   7  -6 125.818 252.648   0
  -4   7  -7 238.179 230.201   0
  -4   6  15 1844.51 161.083   2
  -4   6  14 1013.69 127.687   2
  -4   6  13 135.551 100.945   5
  -4   6  13 74.9838 87.3928   2
  -4   6  12 252.839 130.819   5
  -4   6  11 1312.15 142.664   5
  -4   6  10 693.563 120.498   5
  -4   6   9 318.236 105.262   5
  -4   6   8 77.2628 99.4567   5
  -4   6   7 5.19439 94.7984   5
  -4   6   6 1792.76 148.775   5
  -4   6   5 1000.30 134.154   5
  -4   6   4 414.530 123.561   5
  -4   6   3 11079.8 271.982   5
  -4   6   2 4942.59 206.626   5
  -4   6   1 898.829 126.591   5
  -4   6   0 90.6303 99.4222   5
  -4   6  -1 156.641 95.6540   5
  -4   6  -2 117.970 88.3187   5
  -4   6  -3-10.0659 75.8284   5
  -4   6  -4-40.4676 81.1814   5
  -4   6  -4 88.7757 200.064   0
  -4   6  -5 815.719 93.0053   5
  -4   6  -5 945.533 182.863   0
  -4   6  -6 1885.59 120.659   5
  -4   6  -6 1956.13 230.587   0
  -4   6  -7 691.047 190.983   0
  -4   6  -8 243.562 192.890   0
  -4   6  -9-16.9510 194.353   0
  -4   6 -10 120.374 218.388   0
  -4   6 -11-64.8202 216.986   0
  -4   5  16 900.781 118.537   2
  -4   5  15 654.212 122.039   2
  -4   5  14-119.310 103.610   2
  -4   5  13 24.6199 104.683   5
  -4   5  13 133.108 97.2098   2
  -4   5  12 1972.04 132.557   2
  -4   5  12 2111.84 139.978   5
  -4   5  11 156.026 118.587   5
  -4   5  11 270.176 90.1848   2
  -4   5  10 987.425 96.8537   2
  -4   5  10 896.452 126.179   5
  -4   5   9 22.5113 95.2321   5
  -4   5   8 97.1754 94.9775   5
  -4   5   7 1480.33 131.527   5
  -4   5   6 167.796 102.966   5
  -4   5   5 118.042 109.595   5
  -4   5   4 1232.70 127.988   5
  -4   5   3 2790.95 158.405   5
  -4   5   2 2133.79 141.166   5
  -4   5   1 1728.43 127.761   5
  -4   5   0 446.076 102.956   5
  -4   5  -1 1356.62 112.245   5
  -4   5  -2 285.260 149.127   0
  -4   5  -2 110.502 79.6959   5
  -4   5  -3 54.5800 148.656   0
  -4   5  -3 72.1388 72.3593   5
  -4   5  -4 353.667 150.139   0
  -4   5  -4 160.408 75.3890   5
  -4   5  -5 2138.50 119.690   5
  -4   5  -5 2315.52 211.551   0
  -4   5  -6 1628.16 106.673   5
  -4   5  -6 2035.32 194.600   0
  -4   5  -6 1699.92 172.235   4
  -4   5  -7 1562.42 104.462   5
  -4   5  -7 1414.58 185.177   0
  -4   5  -7 1472.89 172.622   4
  -4   5  -8 690.527 155.711   0
  -4   5  -8 591.396 141.807   4
  -4   5  -9-41.1542 159.226   0
  -4   5  -9 94.7629 133.457   4
  -4   5 -10 1123.63 184.182   0
  -4   5 -11-32.3667 168.648   0
  -4   5 -12 425.113 164.724   0
  -4   5 -13 96.3501 168.995   0
  -4   5 -14 440.247 176.273   0
  -4   4  17 1953.96 156.464   2
  -4   4  16 1800.10 158.159   2
  -4   4  15 63.7905 107.926   2
  -4   4  14 240.109 112.775   2
  -4   4  13 1711.47 142.764   2
  -4   4  13 1699.90 125.333   5
  -4   4  12 1840.77 136.582   2
  -4   4  12 1678.58 122.639   5
  -4   4  11 4152.93 165.017   2
  -4   4  11 3745.68 165.887   5
  -4   4  10 4078.80 158.610   2
  -4   4  10 3936.93 164.069   5
  -4   4   9 2048.53 135.964   5
  -4   4   9 1925.73 117.015   2
  -4   4   8 835.644 91.6287   2
  -4   4   8 652.328 106.619   5
  -4   4   7 395.760 102.102   5
  -4   4   6 9336.57 227.434   5
  -4   4   5 295.041 106.399   5
  -4   4   4 8962.14 223.415   5
  -4   4   3 1816.74 148.164   5
  -4   4   2 29992.4 381.879   5
  -4   4   1 381.312 114.127   5
  -4   4   0 54.4936 97.7068   5
  -4   4  -1 1799.17 118.354   5
  -4   4  -1 2210.19 179.291   0
  -4   4  -2 4991.28 159.801   5
  -4   4  -2 5006.98 235.667   0
  -4   4  -3 53.4313 69.5433   5
  -4   4  -3-2.30845 112.706   0
  -4   4  -4 172.542 116.205   0
  -4   4  -4 255.454 75.8293   5
  -4   4  -4 232.504 131.043   4
  -4   4  -5 422.587 118.502   0
  -4   4  -5 258.208 77.8970   5
  -4   4  -5 210.920 110.172   4
  -4   4  -6 522.259 77.2416   5
  -4   4  -6 447.383 133.964   0
  -4   4  -6 306.721 118.366   4
  -4   4  -7 3114.23 201.585   0
  -4   4  -7 3493.60 125.865   5
  -4   4  -7 3555.47 219.983   4
  -4   4  -8 1593.33 174.391   0
  -4   4  -8 1252.80 155.634   4
  -4   4  -9-77.1623 129.025   0
  -4   4  -9-144.992 118.987   4
  -4   4 -10-54.4267 121.635   0
  -4   4 -10-185.836 143.605   4
  -4   4 -11 19.7825 136.071   0
  -4   4 -11 16.9112 135.857   4
  -4   4 -12 60.9632 148.107   0
  -4   4 -12 103.237 160.055   4
  -4   4 -13-171.658 166.392   4
[truncated: 661,747 more chars]
