# Supplementary material for: Crystal-structure studies of 4-phenyl­piperazin-1-ium 4-eth­oxy­benzoate monohydrate, 4-phenyl­piperazin-1-ium 4-meth­oxy­benzoate monohydrate, 4-phenyl­piperazin-1-ium 4-methyl­benzoate monohydrate and 4-phenyl­piperazin-1-ium tri­fluoro­acetate 0.12-hydrate
Source: Acta Crystallogr E Crystallogr Commun. 2022 Jun 10;78(Pt 7):709–15. doi: 10.1107/S2056989022006004 (PMC9260359; doi:10.1107/S2056989022006004)
Supplement: Supplementary file 2 [file e-78-00709-Isup2.hkl]

data_I                                                                          
_shelx_title ' UK-1.res in P-1'                                                 
_shelx_refln_list_code          4                                               
_shelx_F_calc_maximum      125.73                                               
_exptl_crystal_F_000       372.00                                               
_reflns_d_resolution_high  0.8300                                               
                                                                                
loop_                                                                           
 _space_group_symop_operation_xyz                                               
 'x, y, z'                                                                      
 '-x, -y, -z'                                                                   
                                                                                
_cell_length_a     6.1635                                                       
_cell_length_b     7.5946                                                       
_cell_length_c    20.4580                                                       
_cell_angle_alpha  79.545                                                       
_cell_angle_beta   86.521                                                       
_cell_angle_gamma  83.791                                                       
                                                                                
_shelx_F_squared_multiplier     1.000                                           
                                                                                
loop_                                                                           
 _refln_index_h                                                                 
 _refln_index_k                                                                 
 _refln_index_l                                                                 
 _refln_F_squared_calc                                                          
 _refln_F_squared_meas                                                          
 _refln_F_squared_sigma                                                         
 _refln_observed_status                                                         
   1   0   0        383.80        377.25         2.29 o                         
   2   0   0         33.75         32.34         1.15 o                         
   3   0   0          4.99          7.06         0.65 o                         
   4   0   0        144.02        156.04         2.77 o                         
   5   0   0          6.38          7.09         1.93 o                         
   6   0   0         16.07         13.32         2.83 o                         
   7   0   0          1.06          2.82         2.43 o                         
  -7   1   0          0.05         -5.91         5.91 o                         
  -6   1   0          2.81          6.61         2.88 o                         
  -5   1   0         15.53         12.16         2.38 o                         
  -4   1   0          7.77          8.09         1.15 o                         
  -3   1   0         60.58         53.89         1.29 o                         
  -2   1   0        974.84        974.73         9.01 o                         
  -1   1   0       1486.25       1513.06        21.25 o                         
   1   1   0      12303.69      12610.30        79.09 o                         
   2   1   0        700.12        687.65         4.07 o                         
   3   1   0        122.94        126.83         2.26 o                         
   4   1   0         33.61         31.64         1.32 o                         
   5   1   0         32.03         34.56         2.74 o                         
   6   1   0          2.03          1.04         2.13 o                         
   7   1   0          0.00         -2.56         2.56 o                         
  -7   2   0          7.63          8.84         2.25 o                         
  -6   2   0          6.95          3.88         1.68 o                         
  -5   2   0          6.39          7.21         1.88 o                         
  -4   2   0          0.60         -0.52         0.99 o                         
  -3   2   0          1.23          1.20         0.82 o                         
  -2   2   0         43.98         49.38         4.41 o                         
  -1   2   0       4116.25       3825.75        12.40 o                         
   0   2   0      13512.64      13920.09        19.90 o                         
   1   2   0       3617.77       3684.96         9.68 o                         
   2   2   0        149.67        148.01         1.74 o                         
   3   2   0        218.05        202.04         4.14 o                         
   4   2   0         64.61         70.79         2.17 o                         
   5   2   0          6.22          3.42         2.28 o                         
   6   2   0         28.55         31.41         2.95 o                         
   7   2   0          1.77          6.93         2.98 o                         
  -6   3   0          6.24         11.20         3.35 o                         
  -5   3   0          0.88          2.56         2.95 o                         
  -4   3   0         55.44         56.10         2.44 o                         
  -3   3   0         22.49         25.08         1.39 o                         
  -2   3   0        431.06        428.76         4.55 o                         
  -1   3   0          8.86         11.04         2.95 o                         
   0   3   0         82.83         79.14         3.24 o                         
   1   3   0       1483.85       1439.03        17.25 o                         
   2   3   0          3.47          4.21         1.19 o                         
   3   3   0          4.32          5.91         1.97 o                         
   4   3   0          0.14          1.35         1.32 o                         
   5   3   0         70.29         75.10         2.70 o                         
   6   3   0          9.41         11.16         2.77 o                         
   7   3   0          1.60         11.44         2.69 o                         
  -6   4   0          5.34          3.32         2.72 o                         
  -5   4   0         10.83         11.97         2.96 o                         
  -4   4   0          0.27          1.49         1.78 o                         
  -3   4   0        118.29        122.96         4.10 o                         
  -2   4   0        176.27        177.24         5.91 o                         
  -1   4   0        659.40        632.30         9.65 o                         
   0   4   0         12.71         10.06         1.59 o                         
   1   4   0       1776.60       1797.00         9.79 o                         
   2   4   0        192.34        182.95         4.30 o                         
   3   4   0         58.40         54.93         3.44 o                         
   4   4   0          8.41         12.02         2.73 o                         
   5   4   0          6.24          7.40         1.85 o                         
   6   4   0         21.95         21.74         2.95 o                         
  -5   5   0         12.99         14.59         3.06 o                         
  -4   5   0          1.02          1.71         2.21 o                         
  -3   5   0          8.20          9.82         1.98 o                         
  -2   5   0         23.50         24.30         3.39 o                         
  -1   5   0          3.84          0.74         3.31 o                         
   0   5   0         11.73         14.71         2.34 o                         
   1   5   0          0.11         -0.16         1.75 o                         
   2   5   0        251.42        231.33         9.19 o                         
   3   5   0        344.97        342.02         7.66 o                         
   4   5   0          7.82          5.49         2.94 o                         
   5   5   0         15.63         22.53         3.34 o                         
   6   5   0          0.35         -2.56         2.56 o                         
  -5   6   0          7.13          6.42         2.69 o                         
  -4   6   0          0.39          3.22         3.99 o                         
  -3   6   0          8.57         11.42         3.89 o                         
  -2   6   0         12.73         11.67         4.17 o                         
  -1   6   0         89.12         74.80         5.38 o                         
   0   6   0         27.78         30.76         2.62 o                         
   1   6   0          0.77         -1.42         1.88 o                         
   2   6   0          4.78          2.90         2.11 o                         
   3   6   0          0.06         -2.50         3.48 o                         
   4   6   0          8.63          2.96         3.12 o                         
   5   6   0          0.29         -3.26         3.26 o                         
  -4   7   0          2.16          6.78         3.94 o                         
  -3   7   0          4.59         10.72         3.84 o                         
  -2   7   0         16.29         15.33         4.03 o                         
  -1   7   0         16.35         16.42         4.19 o                         
   0   7   0          3.04          2.34         3.93 o                         
   1   7   0         17.67         20.01         2.60 o                         
   2   7   0         36.46         44.21         6.36 o                         
   3   7   0         29.88         34.49         3.84 o                         
   4   7   0          4.40          6.25         3.52 o                         
   5   7   0          0.35         -3.85         3.85 o                         
  -2   8   0         19.95         35.75         4.92 o                         
  -1   8   0         20.63         24.05         4.73 o                         
   0   8   0         16.00         15.73         2.60 o                         
   1   8   0         12.91         12.14         3.40 o                         
   2   8   0          3.07          3.20         3.64 o                         
   3   8   0         19.98         17.27         4.47 o                         
   4   8   0          1.68          7.25         4.23 o                         
  -3  -8   1         35.57         38.05         4.78 o                         
  -2  -8   1         45.81         50.71         9.18 o                         
  -1  -8   1         16.10         20.92         3.66 o                         
   0  -8   1         41.27         37.51         7.80 o                         
   1  -8   1         20.70         21.44         4.74 o                         
   2  -8   1          0.23          0.57         4.04 o                         
  -5  -7   1          3.40         13.94         3.98 o                         
  -4  -7   1          7.63          3.93         3.44 o                         
  -3  -7   1        103.53        108.41         5.97 o                         
  -2  -7   1          6.30          3.08         7.77 o                         
  -1  -7   1          9.23          7.19         2.20 o                         
   0  -7   1          0.63          1.06         2.11 o                         
   1  -7   1         55.29         52.60         5.07 o                         
   2  -7   1         15.40         14.72         4.55 o                         
   3  -7   1          5.91         13.61         4.19 o                         
  -5  -6   1          0.98          5.36         3.46 o                         
  -4  -6   1         15.56         17.08         3.75 o                         
  -3  -6   1        227.19        232.10         7.29 o                         
  -2  -6   1        268.24        285.80         8.58 o                         
  -1  -6   1          0.78          1.91         2.00 o                         
   0  -6   1         71.37         64.63         3.11 o                         
   1  -6   1         31.73         24.08         4.27 o                         
   2  -6   1        134.35        147.15         6.90 o                         
   3  -6   1          2.05          3.45         3.35 o                         
   4  -6   1          3.62          1.65         1.84 o                         
  -6  -5   1          0.88          3.26         2.18 o                         
  -5  -5   1          0.28          1.98         2.92 o                         
  -4  -5   1         20.88         24.22         3.60 o                         
  -3  -5   1          4.13          5.18         3.11 o                         
  -2  -5   1         31.06         32.39         2.25 o                         
  -1  -5   1         11.49         13.27         3.46 o                         
   0  -5   1         48.79         44.69         2.36 o                         
   1  -5   1        133.40        125.37         5.71 o                         
   2  -5   1          8.91          6.39         3.38 o                         
   3  -5   1         12.98         10.89         2.47 o                         
   4  -5   1         16.03         14.46         2.68 o                         
   5  -5   1          0.01          1.74         2.54 o                         
  -6  -4   1          0.19          3.22         2.43 o                         
  -5  -4   1         28.28         30.18         2.31 o                         
  -4  -4   1         69.46         75.17         4.17 o                         
  -3  -4   1         40.78         39.00         3.14 o                         
  -2  -4   1        508.28        472.61         8.83 o                         
  -1  -4   1        323.84        335.24         4.54 o                         
   0  -4   1        110.41        116.13         2.88 o                         
   1  -4   1          8.25          6.00         1.65 o                         
   2  -4   1         74.61         76.33         9.68 o                         
   3  -4   1         61.15         60.35         2.49 o                         
   4  -4   1         44.33         38.66         2.45 o                         
   5  -4   1          9.68         11.03         2.99 o                         
   6  -4   1         20.63         30.67         3.59 o                         
  -7  -3   1         14.59         18.55         3.51 o                         
  -6  -3   1          0.10         -1.49         2.19 o                         
  -5  -3   1          6.25          4.95         1.65 o                         
  -4  -3   1          6.59          6.99         1.50 o                         
  -3  -3   1        229.13        224.83         5.03 o                         
  -2  -3   1       1267.28       1239.02         7.23 o                         
  -1  -3   1        321.74        318.79         3.79 o                         
   0  -3   1         11.73          9.93         1.31 o                         
   1  -3   1         22.43         21.12         1.16 o                         
   2  -3   1        238.73        251.04         3.58 o                         
   3  -3   1         34.21         32.69         1.60 o                         
   4  -3   1         23.04         24.84         1.98 o                         
   5  -3   1         22.51         25.32         3.27 o                         
   6  -3   1          0.68          7.18         2.89 o                         
  -7  -2   1          0.01         -2.28         2.28 o                         
  -6  -2   1         30.94         36.38         3.53 o                         
  -5  -2   1         91.53         92.42         2.89 o                         
  -4  -2   1         28.57         25.26         1.63 o                         
  -3  -2   1         66.40         69.89         1.36 o                         
  -2  -2   1          0.67          1.49         0.89 o                         
  -1  -2   1       6403.10       6339.61        18.64 o                         
   0  -2   1       4698.56       4755.68        15.63 o                         
   1  -2   1         67.52         54.02         2.69 o                         
   2  -2   1          0.36         -0.01         1.12 o                         
   3  -2   1        219.53        219.04         2.29 o                         
   4  -2   1        139.94        142.81         2.57 o                         
   5  -2   1         78.69         75.37         2.81 o                         
   6  -2   1          0.74          0.77         1.68 o                         
   7  -2   1          5.66          6.21         2.21 o                         
  -7  -1   1          0.17          0.88         2.41 o                         
  -6  -1   1          5.43          6.81         2.57 o                         
  -5  -1   1         16.06         16.36         2.47 o                         
  -4  -1   1        155.13        153.55         3.51 o                         
  -3  -1   1        332.36        322.39         6.20 o                         
  -2  -1   1        193.58        207.74         2.33 o                         
  -1  -1   1       2017.09       1876.75         7.98 o                         
   0  -1   1         50.30         64.43         1.16 o                         
   1  -1   1        589.39        575.68         5.83 o                         
   2  -1   1        812.77        821.59         2.98 o                         
   3  -1   1         24.58         28.26         0.84 o                         
   4  -1   1         97.51        103.15         2.67 o                         
   5  -1   1         25.66         24.34         3.61 o                         
   6  -1   1          0.29         -2.14         2.14 o                         
   7  -1   1          8.23          9.89         2.14 o                         
  -7   0   1          2.41          5.99         2.63 o                         
  -6   0   1          8.89         10.15         2.45 o                         
  -5   0   1         25.40         25.97         2.64 o                         
  -4   0   1         82.26         89.25         3.08 o                         
  -3   0   1          1.75          2.52         0.61 o                         
  -2   0   1          4.17          3.72         0.80 o                         
  -1   0   1          0.64          2.80         0.56 o                         
   1   0   1        739.34        722.39         3.11 o                         
   2   0   1        507.96        486.58         6.55 o                         
   3   0   1          9.88         11.08         0.60 o                         
   4   0   1         45.90         50.13         2.68 o                         
   5   0   1         12.76         10.59         2.43 o                         
   6   0   1          8.40          4.56         2.12 o                         
   7   0   1          0.14         -0.28         2.05 o                         
  -7   1   1          0.66          1.04         2.03 o                         
  -6   1   1          0.00          4.33         2.28 o                         
  -5   1   1         24.65         24.76         2.70 o                         
  -4   1   1          7.60          9.41         1.24 o                         
  -3   1   1         65.33         67.71         1.44 o                         
  -2   1   1        475.27        446.56         2.84 o                         
  -1   1   1      15807.42      15269.03        33.29 o                         
   1   1   1          3.13          2.98         0.96 o                         
   2   1   1          3.05          2.66         0.52 o                         
   3   1   1          3.55          3.58         0.87 o                         
   4   1   1          3.35          3.61         0.82 o                         
   5   1   1         18.23         16.85         2.52 o                         
   6   1   1          1.53          1.52         2.30 o                         
   7   1   1          0.19         -2.37         2.37 o                         
  -7   2   1          0.01          1.73         2.10 o                         
  -6   2   1          0.95          1.53         1.81 o                         
  -5   2   1         23.05         22.24         2.23 o                         
  -4   2   1         31.40         34.80         1.32 o                         
  -3   2   1         51.28         48.62         1.37 o                         
  -2   2   1         73.70         77.88         2.50 o                         
  -1   2   1        108.38        122.53         5.25 o                         
   0   2   1      10848.28      11274.84        45.44 o                         
   1   2   1       2121.51       2101.24         7.08 o                         
   2   2   1          2.50          2.07         0.50 o                         
   3   2   1          7.56          6.49         1.11 o                         
   4   2   1        168.29        169.49         4.37 o                         
   5   2   1          6.20          8.55         2.15 o                         
   6   2   1         20.67         21.38         3.17 o                         
   7   2   1          0.60          2.31         2.14 o                         
  -6   3   1          7.82          5.36         3.00 o                         
  -5   3   1         11.79         12.85         3.14 o                         
  -4   3   1         52.03         48.13         3.44 o                         
  -3   3   1         19.43         20.95         1.36 o                         
  -2   3   1       1503.07       1491.15         8.01 o                         
  -1   3   1       3199.42       3242.76        10.30 o                         
   0   3   1        109.98        113.00         2.42 o                         
   1   3   1       1052.57       1054.10         6.36 o                         
   2   3   1        555.70        563.99         4.76 o                         
   3   3   1          3.55          2.75         1.01 o                         
   4   3   1         58.64         58.22         2.97 o                         
   5   3   1         23.00         20.34         1.91 o                         
   6   3   1         12.34         12.02         2.44 o                         
   7   3   1          2.35          6.14         2.83 o                         
  -6   4   1         10.52         17.42         3.35 o                         
  -5   4   1         22.45         26.03         3.15 o                         
  -4   4   1          7.64          3.28         2.00 o                         
  -3   4   1          0.61          1.62         1.30 o                         
  -2   4   1         22.03         23.08         2.03 o                         
  -1   4   1        850.26        859.80        11.20 o                         
   0   4   1         19.34         26.25         1.89 o                         
   1   4   1         35.51         39.07         2.04 o                         
   2   4   1          1.51          0.17         1.29 o                         
   3   4   1         16.09         14.05         2.42 o                         
   4   4   1         54.35         45.53         3.32 o                         
   5   4   1         10.04          9.67         1.56 o                         
   6   4   1          0.82         -0.08         2.56 o                         
  -5   5   1          1.26          0.27         2.32 o                         
  -4   5   1          0.03          0.51         1.87 o                         
  -3   5   1        131.08        132.39         3.42 o                         
  -2   5   1        134.85        131.80         3.10 o                         
  -1   5   1         36.28         30.31         3.85 o                         
   0   5   1         45.32         42.98         3.75 o                         
   1   5   1         54.02         52.53         4.08 o                         
   2   5   1         50.78         50.65         7.89 o                         
   3   5   1          8.23          9.05         2.92 o                         
   4   5   1          2.98          0.44         2.77 o                         
   5   5   1         61.10         60.08         4.22 o                         
   6   5   1          0.00         -2.53         2.53 o                         
  -5   6   1         19.21         18.39         2.84 o                         
  -4   6   1          2.17          1.98         1.88 o                         
  -3   6   1          5.86          4.41         1.83 o                         
  -2   6   1        114.52        118.55         6.29 o                         
  -1   6   1        109.88         98.52         5.72 o                         
   0   6   1          5.72          3.35         4.73 o                         
   1   6   1         12.94         10.36         2.17 o                         
   2   6   1         55.87         54.56         2.97 o                         
   3   6   1          2.60          5.26         2.94 o                         
   4   6   1          1.88          0.75         2.94 o                         
   5   6   1          0.09         -0.74         3.21 o                         
   6   6   1          9.81         10.28         7.42 o                         
  -4   7   1          0.14          4.65         2.06 o                         
  -3   7   1         43.23         47.48         4.73 o                         
  -2   7   1         14.98         19.90         4.24 o                         
  -1   7   1          9.84         13.33         4.09 o                         
   0   7   1          0.12         -0.17         2.05 o                         
   1   7   1          0.53         -3.70         3.70 o                         
   2   7   1         33.64         37.09         3.02 o                         
   3   7   1         11.66         13.74         3.76 o                         
   4   7   1          0.81         -3.30         3.30 o                         
   5   7   1         14.61         22.28         3.80 o                         
  -2   8   1          8.31          8.66         3.90 o                         
  -1   8   1          7.18          6.91         3.94 o                         
   0   8   1          0.38          9.44         3.66 o                         
   1   8   1         25.32         30.41         4.04 o                         
   2   8   1         32.95         37.01         4.64 o                         
   3   8   1          1.31          6.24         3.40 o                         
   4   8   1          4.12          3.01         4.11 o                         
   0   9   1         12.86         37.05         4.88 o                         
   1   9   1          0.15          2.85         2.81 o                         
  -3  -8   2         27.08         27.29         4.53 o                         
  -2  -8   2         10.82          8.23         2.77 o                         
  -1  -8   2         12.86          3.28        10.58 o                         
   0  -8   2          5.04         13.10         6.33 o                         
   1  -8   2        104.02        102.19         6.86 o                         
   2  -8   2          0.33         -4.25         4.25 o                         
  -4  -7   2          7.12         12.54         3.77 o                         
  -3  -7   2         48.25         50.38         4.99 o                         
  -2  -7   2         48.55         50.48         3.23 o                         
  -1  -7   2          0.06          0.64         2.12 o                         
   0  -7   2         18.58         19.36         2.50 o                         
   1  -7   2          1.10         -0.76         3.67 o                         
   2  -7   2         30.45         25.58         4.50 o                         
   3  -7   2         10.08          5.04         4.00 o                         
  -5  -6   2          8.17          1.51         3.30 o                         
  -4  -6   2         47.08         42.89         4.59 o                         
  -3  -6   2         23.88         15.28         3.79 o                         
  -2  -6   2          1.16          5.79         2.14 o                         
  -1  -6   2         11.82         15.20         2.65 o                         
   0  -6   2         23.91         18.55         3.57 o                         
   1  -6   2         33.06         29.80         2.63 o                         
   2  -6   2         14.72         14.32         4.02 o                         
   3  -6   2          2.15         -3.35         3.35 o                         
   4  -6   2          1.66          9.64         9.37 o                         
  -6  -5   2          3.28          8.46         2.69 o                         
  -5  -5   2          2.42          0.72         2.96 o                         
  -4  -5   2        180.91        184.48         6.48 o                         
  -3  -5   2        241.35        226.59         6.56 o                         
  -2  -5   2          4.05          2.91         1.69 o                         
  -1  -5   2         18.92         18.02         2.08 o                         
   0  -5   2          3.31          1.32         1.76 o                         
   1  -5   2         76.04         75.82         2.85 o                         
   2  -5   2         29.32         26.96         3.97 o                         
   3  -5   2         20.03         19.32         5.04 o                         
   4  -5   2          0.04          1.06         1.79 o                         
   5  -5   2          1.05         -0.38         2.25 o                         
  -6  -4   2         26.76         40.34         3.63 o                         
  -5  -4   2         30.08         33.80         2.38 o                         
  -4  -4   2         19.07         22.91         3.28 o                         
  -3  -4   2        176.78        172.69         5.23 o                         
  -2  -4   2        138.66        137.89         3.23 o                         
  -1  -4   2         60.11         57.06         4.38 o                         
   0  -4   2          0.27         -1.07         1.44 o                         
   1  -4   2        318.07        314.16         4.42 o                         
   2  -4   2        130.56        122.22         4.23 o                         
   3  -4   2          6.87          4.89         1.78 o                         
   4  -4   2         31.87         34.68         2.36 o                         
   5  -4   2          0.81          1.88         2.72 o                         
   6  -4   2         11.07         18.45         3.43 o                         
  -7  -3   2          0.51         -1.17         2.93 o                         
  -6  -3   2         19.12         18.54         2.83 o                         
  -5  -3   2         31.47         27.73         2.15 o                         
  -4  -3   2        564.44        566.10         5.84 o                         
  -3  -3   2          7.28          8.18         1.29 o                         
  -2  -3   2         59.19         51.05         2.24 o                         
  -1  -3   2         17.21         19.93         1.59 o                         
   0  -3   2          0.07         -0.52         1.26 o                         
   1  -3   2        137.25        129.28         8.31 o                         
   2  -3   2        564.87        565.13         5.17 o                         
   3  -3   2         51.12         61.88         2.27 o                         
   4  -3   2         75.69         76.43         2.77 o                         
   5  -3   2          3.81          2.82         2.62 o                         
   6  -3   2          6.21          6.97         2.99 o                         
  -7  -2   2          0.07         -1.90         2.39 o                         
  -6  -2   2         19.12         18.06         3.11 o                         
  -5  -2   2         91.73         95.15         5.33 o                         
  -4  -2   2         90.56         84.08         4.67 o                         
  -3  -2   2          0.09          1.85         0.74 o                         
  -2  -2   2        109.09        112.42         2.07 o                         
  -1  -2   2        115.35        124.71         4.15 o                         
   0  -2   2         47.52         44.30         1.90 o                         
   1  -2   2         61.66         63.72         1.10 o                         
   2  -2   2          2.19          2.67         1.00 o                         
   3  -2   2        115.51        134.61         1.83 o                         
   4  -2   2         75.51         80.27         3.28 o                         
   5  -2   2         60.48         63.32         2.69 o                         
   6  -2   2          3.38          1.58         1.72 o                         
   7  -2   2          0.09          0.78         2.01 o                         
  -7  -1   2          0.82          1.80         2.31 o                         
  -6  -1   2         35.37         29.15         3.31 o                         
  -5  -1   2        117.55        129.51         3.19 o                         
  -4  -1   2          0.49          1.54         1.13 o                         
  -3  -1   2         14.39         15.11         0.84 o                         
  -2  -1   2          3.86          2.37         0.57 o                         
  -1  -1   2       6526.88       6561.69        10.91 o                         
   0  -1   2          1.81          2.57         0.77 o                         
   1  -1   2          1.17         -0.06         0.54 o                         
   2  -1   2       1677.86       1703.94         3.59 o                         
   3  -1   2        175.41        180.61         1.50 o                         
   4  -1   2         44.00         39.52         4.28 o                         
   5  -1   2          0.01          0.84         1.60 o                         
   6  -1   2          2.10          4.22         1.80 o                         
   7  -1   2         14.03         16.05         3.48 o                         
  -7   0   2          5.12          6.08         2.52 o                         
  -6   0   2         45.10         41.83         3.63 o                         
  -5   0   2        178.39        170.04         6.21 o                         
  -4   0   2        187.69        172.56         3.07 o                         
  -3   0   2          7.44          8.48         1.15 o                         
  -2   0   2        282.65        264.23         6.67 o                         
  -1   0   2         75.15         84.25         1.23 o                         
   1   0   2        115.86        124.92         2.24 o                         
   2   0   2          0.75          0.96         0.55 o                         
   3   0   2        214.59        220.14         2.43 o                         
   4   0   2        276.60        296.33         4.84 o                         
   5   0   2         73.52         65.94         3.48 o                         
   6   0   2          4.52          4.98         2.24 o                         
   7   0   2          0.13          7.52         5.20 o                         
  -7   1   2          2.41         -0.38         1.89 o                         
  -6   1   2          0.32          2.00         2.37 o                         
  -5   1   2        208.19        209.15         5.67 o                         
  -4   1   2        246.67        232.02         3.58 o                         
  -3   1   2         63.53         56.96         1.40 o                         
  -2   1   2       1215.88       1143.31         4.58 o                         
  -1   1   2       1837.12       1696.25        11.72 o                         
   0   1   2        559.18        528.82         3.94 o                         
   1   1   2        141.80        135.71         2.35 o                         
   2   1   2         31.56         24.86         1.28 o                         
   3   1   2       1270.89       1351.35         4.63 o                         
   4   1   2          3.89          2.50         0.78 o                         
   5   1   2          3.75          2.69         1.83 o                         
   6   1   2          6.25          5.59         2.27 o                         
   7   1   2          6.27          5.01         2.53 o                         
  -7   2   2          2.44          4.28         2.19 o                         
  -6   2   2          1.69          2.22         1.89 o                         
  -5   2   2         29.33         32.67         2.38 o                         
  -4   2   2        272.14        256.82         3.07 o                         
  -3   2   2          1.93          2.09         0.87 o                         
  -2   2   2        551.95        525.09         5.47 o                         
  -1   2   2       7682.36       7607.88        13.50 o                         
   0   2   2         23.66         19.06         1.31 o                         
   1   2   2        231.71        230.75         6.75 o                         
   2   2   2        213.65        214.31         3.60 o                         
   3   2   2        238.81        259.84         2.61 o                         
   4   2   2        226.70        232.00         2.48 o                         
   5   2   2          1.79          2.10         2.18 o                         
   6   2   2         26.04         26.26         2.93 o                         
   7   2   2          0.53         -0.31         2.61 o                         
  -6   3   2          0.41          0.58         2.76 o                         
  -5   3   2         56.81         66.94         4.37 o                         
  -4   3   2         70.13         72.48         2.86 o                         
  -3   3   2        645.40        650.13         7.56 o                         
  -2   3   2        147.31        143.07        12.98 o                         
  -1   3   2        836.11        820.35         5.19 o                         
   0   3   2         52.36         50.87         1.84 o                         
   1   3   2        129.13        129.53         6.85 o                         
   2   3   2         65.74         69.11         1.84 o                         
   3   3   2          9.76          8.33         1.37 o                         
   4   3   2         29.71         28.04         2.62 o                         
   5   3   2          2.34          4.29         1.47 o                         
   6   3   2          1.03          1.65         2.65 o                         
   7   3   2          0.68          3.02         2.20 o                         
  -6   4   2          0.76          0.50         2.47 o                         
  -5   4   2         15.14         13.79         2.70 o                         
  -4   4   2         67.40         65.38         2.65 o                         
  -3   4   2          1.96          3.79         1.28 o                         
  -2   4   2       1006.45        971.41         6.98 o                         
  -1   4   2        722.47        710.13         9.76 o                         
   0   4   2          3.85          6.49         1.69 o                         
   1   4   2         72.88         70.57         2.30 o                         
   2   4   2          0.65          0.54         1.17 o                         
   3   4   2         84.52         77.58         3.62 o                         
   4   4   2          0.25         -1.30         2.03 o                         
   5   4   2          4.95          4.85         1.59 o                         
   6   4   2          0.83         -0.74         2.21 o                         
  -5   5   2          3.78          1.20         2.61 o                         
  -4   5   2         63.18         58.96         5.80 o                         
  -3   5   2        178.46        185.14         5.91 o                         
  -2   5   2          8.15          6.45         1.72 o                         
  -1   5   2        203.35        186.52         6.27 o                         
   0   5   2         69.50         66.56         2.67 o                         
   1   5   2        169.35        166.65         3.76 o                         
   2   5   2         23.37         18.57         1.95 o                         
   3   5   2        120.59        122.25         4.78 o                         
   4   5   2         10.26          9.14         2.61 o                         
   5   5   2         30.42         30.91         4.95 o                         
   6   5   2          0.92         -0.33         2.49 o                         
  -5   6   2          5.21          3.97         2.73 o                         
  -4   6   2          1.20         -0.87         5.28 o                         
  -3   6   2          0.56          3.07         1.71 o                         
  -2   6   2        172.99        161.41         6.73 o                         
  -1   6   2          1.37          5.01         3.46 o                         
   0   6   2         28.90         25.67         2.35 o                         
   1   6   2          0.28          2.75         2.05 o                         
   2   6   2         12.73         11.02         2.07 o                         
   3   6   2         13.18          9.05         3.03 o                         
   4   6   2          9.63         13.17         3.25 o                         
   5   6   2          3.17          1.25         2.07 o                         
   6   6   2          7.15          8.08         2.10 o                         
  -4   7   2          0.03         -1.81         2.99 o                         
  -3   7   2         21.88         35.29         4.51 o                         
  -2   7   2          0.67          4.50         3.42 o                         
  -1   7   2          2.24          8.70         3.68 o                         
   0   7   2          6.60          8.55         3.47 o                         
   1   7   2          0.01         -3.44         3.52 o                         
   2   7   2         12.87         13.41         2.47 o                         
   3   7   2          5.01         -2.96         2.96 o                         
   4   7   2          0.52         29.53         3.88 o                         
   5   7   2         16.43         12.78         2.51 o                         
  -2   8   2          0.27         11.20         3.76 o                         
  -1   8   2          4.65          4.06         3.49 o                         
   0   8   2          0.53         10.03         3.56 o                         
   1   8   2          3.18          4.14         2.71 o                         
   2   8   2         10.04         16.66         3.64 o                         
   3   8   2          0.95         -3.31         3.31 o                         
   4   8   2          9.83          8.59         3.91 o                         
   0   9   2          0.92         -1.30         4.19 o                         
   1   9   2          3.00          3.09         5.85 o                         
  -3  -8   3         43.10         29.46         4.56 o                         
  -2  -8   3         18.88         18.19         2.93 o                         
  -1  -8   3          7.71          4.67         2.56 o                         
   0  -8   3          0.24         -6.65        10.51 o                         
   1  -8   3         25.04         19.38         4.91 o                         
   2  -8   3          6.24          6.58         4.34 o                         
  -4  -7   3         70.66         61.66         5.34 o                         
  -3  -7   3         35.30         34.73         4.46 o                         
  -2  -7   3          9.50         10.85         2.39 o                         
  -1  -7   3          0.04         -3.00         3.00 o                         
   0  -7   3        122.54        120.43         5.46 o                         
   1  -7   3          5.06          1.57         2.15 o                         
   2  -7   3          0.02          0.82         3.54 o                         
   3  -7   3          0.01         -2.94         3.90 o                         
  -5  -6   3          0.15          0.93         3.40 o                         
  -4  -6   3          2.08         -2.33         3.41 o                         
  -3  -6   3        171.17        163.05         6.35 o                         
  -2  -6   3         37.99         35.23         2.67 o                         
  -1  -6   3          1.15         -1.00         1.95 o                         
   0  -6   3         53.22         56.36         3.55 o                         
   1  -6   3        258.87        243.14         5.12 o                         
   2  -6   3         13.01         11.66         3.54 o                         
   3  -6   3          6.27          7.27         3.52 o                         
   4  -6   3          0.21         -0.84         3.01 o                         
  -6  -5   3          0.22          5.12         3.85 o                         
  -5  -5   3         11.40         10.43         2.04 o                         
  -4  -5   3         96.40        102.94         5.22 o                         
  -3  -5   3        117.82        120.63         5.25 o                         
  -2  -5   3        110.76        111.11         3.43 o                         
  -1  -5   3          3.42          3.56         1.77 o                         
   0  -5   3        123.08        121.19         3.49 o                         
   1  -5   3        178.09        176.24         3.98 o                         
   2  -5   3        142.12        144.30         6.25 o                         
   3  -5   3         12.74         14.16         2.08 o                         
   4  -5   3          2.96          1.49         1.83 o                         
   5  -5   3          5.11          6.68         2.66 o                         
  -6  -4   3         31.03         29.47         2.62 o                         
  -5  -4   3         42.75         44.53         2.56 o                         
  -4  -4   3        226.82        216.71         6.25 o                         
  -3  -4   3         18.98         15.64         2.99 o                         
  -2  -4   3        228.58        207.49         3.88 o                         
  -1  -4   3          9.90         11.00         1.75 o                         
   0  -4   3         85.88         83.73         4.68 o                         
   1  -4   3         32.66         35.79         4.23 o                         
   2  -4   3        134.43        149.84         3.19 o                         
   3  -4   3          0.46         -2.18         3.43 o                         
   4  -4   3          1.33         -0.96         1.86 o                         
   5  -4   3          1.59         -0.94         2.76 o                         
   6  -4   3          0.00         -0.75         2.86 o                         
  -7  -3   3         13.62         12.42         2.99 o                         
  -6  -3   3          2.54          0.51         2.06 o                         
  -5  -3   3        102.37         94.78         3.23 o                         
  -4  -3   3         39.85         44.61         4.26 o                         
  -3  -3   3        119.45        126.73         2.78 o                         
  -2  -3   3         93.41         94.93         2.47 o                         
  -1  -3   3        671.86        662.74        12.28 o                         
   0  -3   3         23.70         20.01         0.98 o                         
   1  -3   3        468.86        470.92         4.50 o                         
   2  -3   3          5.23          7.83         1.24 o                         
   3  -3   3        103.51        103.18         6.09 o                         
   4  -3   3          1.60          0.84         1.54 o                         
   5  -3   3          4.41          4.09         2.51 o                         
   6  -3   3          7.37         14.23         3.07 o                         
  -7  -2   3          9.70          2.98         2.65 o                         
  -6  -2   3          9.54          6.59         2.64 o                         
  -5  -2   3         88.37         84.07         3.21 o                         
  -4  -2   3        122.83        109.46         2.73 o                         
  -3  -2   3         47.52         44.65         1.29 o                         
  -2  -2   3        697.48        663.64         5.36 o                         
  -1  -2   3         18.99         16.39         1.23 o                         
   0  -2   3        745.09        742.70         4.83 o                         
   1  -2   3        184.00        194.59         2.42 o                         
   2  -2   3        603.61        638.22         6.90 o                         
   3  -2   3         59.24         62.49         1.55 o                         
   4  -2   3          9.98         10.86         1.25 o                         
   5  -2   3          0.77          1.30         1.60 o                         
   6  -2   3          0.04          0.68         1.64 o                         
  -7  -1   3          0.33         -0.33         2.72 o                         
  -6  -1   3         34.31         35.13         3.22 o                         
  -5  -1   3         27.79         26.59         3.62 o                         
  -4  -1   3         48.97         51.08         3.63 o                         
  -3  -1   3        164.77        155.11         1.91 o                         
  -2  -1   3        166.40        177.21         1.79 o                         
  -1  -1   3       1044.33       1032.55         7.58 o                         
   0  -1   3         75.21         88.53         2.41 o                         
   1  -1   3         15.69         17.09         0.73 o                         
   2  -1   3       1697.18       1783.51         7.28 o                         
   3  -1   3        707.58        759.52         5.24 o                         
   4  -1   3         74.74         73.10         2.69 o                         
   5  -1   3         21.03         20.33         2.07 o                         
   6  -1   3          0.24         -2.75         2.78 o                         
   7  -1   3          0.34          2.98         1.90 o                         
  -7   0   3          0.04          0.82         2.09 o                         
  -6   0   3         98.30         96.04         4.63 o                         
  -5   0   3        102.95         98.71         2.95 o                         
  -4   0   3          0.02         -1.43         2.70 o                         
  -3   0   3         62.27         63.20         1.84 o                         
  -2   0   3        462.08        462.14         7.68 o                         
  -1   0   3        155.20        152.55         2.11 o                         
   0   0   3        438.02        389.08         2.88 o                         
   1   0   3        792.45        726.14         2.50 o                         
   2   0   3          5.57          5.70         0.50 o                         
   3   0   3        214.53        236.22         1.60 o                         
   4   0   3        230.33        244.54         3.98 o                         
   5   0   3         18.39         19.71         2.36 o                         
   6   0   3          2.79          2.97         1.81 o                         
   7   0   3          5.76          4.17         1.96 o                         
  -7   1   3          0.09          4.11         2.40 o                         
  -6   1   3         69.81         70.69         3.95 o                         
  -5   1   3        104.86        110.10         4.25 o                         
  -4   1   3        575.28        545.33         5.41 o                         
  -3   1   3          0.28          1.05         1.28 o                         
  -2   1   3          6.66          4.52         1.09 o                         
  -1   1   3        605.64        601.72         6.07 o                         
   0   1   3          2.40         -0.27         0.64 o                         
   1   1   3         12.93         13.44         1.36 o                         
   2   1   3        168.66        166.66         3.69 o                         
   3   1   3        592.68        667.36         4.94 o                         
   4   1   3         73.63         75.50         1.76 o                         
   5   1   3          1.79          3.54         1.94 o                         
   6   1   3         18.34         17.06         2.66 o                         
   7   1   3          2.11         -2.32         2.32 o                         
  -6   2   3         25.37         24.07         2.45 o                         
  -5   2   3        162.39        170.07         3.94 o                         
  -4   2   3         36.14         35.94         1.64 o                         
  -3   2   3          5.10          5.70         1.03 o                         
  -2   2   3         45.74         39.42         1.38 o                         
  -1   2   3         42.35         41.63         1.33 o                         
   0   2   3         56.51         56.49         2.48 o                         
   1   2   3          5.38          4.79         0.73 o                         
   2   2   3        117.59        120.98         4.85 o                         
   3   2   3         79.46         80.36         1.62 o                         
   4   2   3         38.80         37.00         1.26 o                         
   5   2   3         20.36         20.00         1.95 o                         
   6   2   3         36.70         32.97         3.33 o                         
   7   2   3          7.52          9.25         2.75 o                         
  -6   3   3          1.15          2.20         3.18 o                         
  -5   3   3        169.92        182.72         6.19 o                         
  -4   3   3        342.15        346.77         5.82 o                         
  -3   3   3        136.02        135.84         2.57 o                         
  -2   3   3        541.26        496.57         6.64 o                         
  -1   3   3         27.74         24.56         1.32 o                         
   0   3   3        382.62        373.13         5.77 o                         
   1   3   3        106.12        110.66         2.93 o                         
   2   3   3          0.12          0.12         0.93 o                         
   3   3   3        803.31        876.24         5.00 o                         
   4   3   3         30.90         28.13         1.38 o                         
   5   3   3         15.93         11.82         2.64 o                         
   6   3   3          0.38         -0.01         2.12 o                         
   7   3   3          3.70          7.80         2.70 o                         
  -6   4   3          4.28          5.01         2.94 o                         
  -5   4   3          0.31          2.25         2.58 o                         
  -4   4   3        267.88        288.90         4.08 o                         
  -3   4   3          5.89          3.19         1.23 o                         
  -2   4   3          8.11          7.86         1.51 o                         
  -1   4   3        294.94        279.48         7.37 o                         
   0   4   3         39.14         35.55         2.00 o                         
   1   4   3          1.97          4.07         2.03 o                         
   2   4   3          8.56         11.90         2.64 o                         
   3   4   3         18.46         22.13         2.41 o                         
   4   4   3          2.59          3.04         1.62 o                         
   5   4   3         15.64         14.03         1.88 o                         
   6   4   3         16.32         17.11         3.21 o                         
  -5   5   3         10.31          9.30         2.71 o                         
  -4   5   3          1.13          2.51         1.53 o                         
  -3   5   3        735.99        734.13         5.93 o                         
  -2   5   3        225.61        200.51         5.21 o                         
  -1   5   3         25.84         22.98         3.35 o                         
   0   5   3         28.90         32.02         2.22 o                         
   1   5   3        333.02        353.88         5.07 o                         
   2   5   3         25.60         24.94         1.98 o                         
   3   5   3          1.96          3.09         2.33 o                         
   4   5   3         18.65         16.32         2.81 o                         
   5   5   3         28.29         23.63         3.39 o                         
   6   5   3          4.38         -0.37         2.40 o                         
  -5   6   3          1.03          0.94         3.58 o                         
  -4   6   3         94.42         91.26         3.39 o                         
  -3   6   3          2.12          2.98         1.73 o                         
  -2   6   3        251.40        228.40         7.63 o                         
  -1   6   3          2.73          2.08         3.27 o                         
   0   6   3         30.46         34.62         3.63 o                         
   1   6   3         65.70         61.39         5.25 o                         
   2   6   3         37.92         43.92         3.47 o                         
   3   6   3          1.05          1.31         2.52 o                         
   4   6   3         14.71          9.96         2.78 o                         
   5   6   3          6.36         -2.84         2.84 o                         
   6   6   3          0.44          0.31         1.81 o                         
  -4   7   3          3.32          4.50         4.49 o                         
  -3   7   3        163.97        142.00         7.35 o                         
  -2   7   3          7.52         14.06         3.82 o                         
  -1   7   3          1.12          1.62         3.04 o                         
   0   7   3          0.09          3.19         3.30 o                         
   1   7   3         59.39         69.93         3.30 o                         
   2   7   3          0.04          2.81         2.16 o                         
   3   7   3          5.16          8.65         3.48 o                         
   4   7   3          0.00          0.73         3.15 o                         
   5   7   3          3.85          2.75         2.35 o                         
  -2   8   3         62.70         48.90         5.16 o                         
  -1   8   3          0.50          4.09         3.45 o                         
   0   8   3          6.37          5.13         3.38 o                         
   1   8   3          1.36          1.65         2.33 o                         
   2   8   3         20.11         18.76         4.06 o                         
   3   8   3          8.46         11.39         3.43 o                         
   4   8   3          4.89         11.99         3.79 o                         
   0   9   3          0.33         13.76         4.21 o                         
   1   9   3          2.58         13.18         4.15 o                         
   2   9   3          0.33         -2.26         3.79 o                         
  -3  -8   4          0.24          5.07         3.99 o                         
  -2  -8   4          0.22         -1.88         7.43 o                         
  -1  -8   4          7.60          5.96         4.23 o                         
   0  -8   4          0.46         -5.97         7.15 o                         
   1  -8   4          1.41         -4.22         4.22 o                         
   2  -8   4          0.08         -3.47         4.43 o                         
  -4  -7   4         71.03         59.28         5.24 o                         
  -3  -7   4          3.30          6.03         3.63 o                         
  -2  -7   4          3.27          6.49         2.72 o                         
  -1  -7   4          0.04          3.14         5.73 o                         
   0  -7   4         16.42         16.08         3.56 o                         
   1  -7   4          6.59          5.38         3.78 o                         
   2  -7   4          3.85         -3.22         3.58 o                         
   3  -7   4          0.59         -1.02         4.01 o                         
  -5  -6   4         13.60         15.02         3.74 o                         
  -4  -6   4         46.92         47.71         4.53 o                         
  -3  -6   4         60.82         69.96         5.05 o                         
  -2  -6   4          0.36         -2.05         2.05 o                         
  -1  -6   4          6.82          9.25         2.15 o                         
   0  -6   4         84.57         85.90         3.55 o                         
   1  -6   4         20.14         21.59         6.38 o                         
   2  -6   4          3.12         -0.69         3.58 o                         
   3  -6   4          0.04         -3.33         3.33 o                         
   4  -6   4          0.66          4.32         3.70 o                         
  -6  -5   4          0.89          2.64         2.75 o                         
  -5  -5   4          1.38          3.11         3.87 o                         
  -4  -5   4        370.26        373.84         8.77 o                         
  -3  -5   4         71.83         71.20         4.49 o                         
  -2  -5   4         94.55         96.00         3.36 o                         
  -1  -5   4          1.12         -0.07         1.73 o                         
   0  -5   4        351.50        365.45         5.55 o                         
   1  -5   4          3.84          7.81         2.06 o                         
   2  -5   4         97.02         85.67         5.31 o                         
   3  -5   4         18.59         21.65         8.38 o                         
   4  -5   4          0.07         -1.38         6.50 o                         
   5  -5   4          0.66         -1.66         2.41 o                         
  -6  -4   4         11.84         13.42         2.41 o                         
  -5  -4   4         61.56         63.30         3.08 o                         
  -4  -4   4         32.28         38.00         3.70 o                         
  -3  -4   4        246.74        243.93         4.25 o                         
  -2  -4   4         37.49         32.15         2.13 o                         
  -1  -4   4         30.24         34.03         2.10 o                         
   0  -4   4        229.80        226.55         3.94 o                         
   1  -4   4        235.78        232.02         3.95 o                         
   2  -4   4         65.71         63.46         4.36 o                         
   3  -4   4          5.06          5.69         1.64 o                         
   4  -4   4          2.04         -2.34         2.56 o                         
   5  -4   4          0.23          2.42         2.77 o                         
   6  -4   4          0.71          7.06         2.83 o                         
  -6  -3   4         20.72         17.05         2.15 o                         
  -5  -3   4        158.92        150.09         9.17 o                         
  -4  -3   4        232.39        236.28         4.00 o                         
  -3  -3   4        548.43        549.82         5.49 o                         
  -2  -3   4        165.59        165.02         3.16 o                         
  -1  -3   4        143.74        152.70         3.42 o                         
   0  -3   4        439.18        439.38         3.28 o                         
   1  -3   4        457.46        455.63         3.66 o                         
   2  -3   4        757.42        779.78         7.66 o                         
   3  -3   4          6.77          4.85         1.22 o                         
   4  -3   4          4.30          2.32         1.74 o                         
   5  -3   4          4.73          4.42         2.21 o                         
   6  -3   4          5.38          2.93         2.51 o                         
  -7  -2   4          0.34          0.83         2.67 o                         
  -6  -2   4        186.03        177.26         5.89 o                         
  -5  -2   4          9.01          7.08         1.89 o                         
  -4  -2   4         33.67         33.73         1.91 o                         
  -3  -2   4         54.79         49.68         1.75 o                         
  -2  -2   4        255.24        254.10         3.27 o                         
  -1  -2   4        860.89        833.48         5.73 o                         
   0  -2   4       1011.04        962.14         5.70 o                         
   1  -2   4         79.52         81.41         2.11 o                         
   2  -2   4          3.98          6.75         1.46 o                         
   3  -2   4        202.93        222.08         2.66 o                         
   4  -2   4          3.92          2.49         1.12 o                         
   5  -2   4          3.50          5.13         1.66 o                         
   6  -2   4          0.97         -1.17         1.91 o                         
  -7  -1   4         10.03          3.39         2.86 o                         
  -6  -1   4         58.60         54.14         3.66 o                         
  -5  -1   4        665.72        673.52         6.83 o                         
  -4  -1   4         21.31         24.58         1.62 o                         
  -3  -1   4        292.27        285.85         2.67 o                         
  -2  -1   4        499.87        515.77         5.87 o                         
  -1  -1   4        606.57        625.16         6.84 o                         
   0  -1   4         27.67         24.75         2.11 o                         
   1  -1   4          1.28          0.37         0.38 o                         
   2  -1   4         72.39         71.51         1.34 o                         
   3  -1   4        377.15        419.52         3.49 o                         
   4  -1   4          9.74         12.19         1.38 o                         
   5  -1   4         32.15         27.15         2.36 o                         
   6  -1   4          0.05          1.87         2.66 o                         
   7  -1   4          1.05          1.32         1.88 o                         
  -7   0   4          4.89          2.71         2.42 o                         
  -6   0   4         66.80         62.45         4.02 o                         
  -5   0   4          3.98          3.96         1.66 o                         
  -4   0   4         12.62         12.49         1.49 o                         
  -3   0   4         29.42         27.30         2.34 o                         
  -2   0   4       1047.86       1033.41        20.10 o                         
  -1   0   4          0.09          0.15         0.60 o                         
   0   0   4       1210.19       1148.27         5.48 o                         
   1   0   4         49.04         56.78         1.42 o                         
   2   0   4        606.70        637.69         3.35 o                         
   3   0   4        714.26        726.52         5.44 o                         
   4   0   4         49.03         46.69         1.68 o                         
   5   0   4         52.83         49.96         2.02 o                         
   6   0   4          3.28          0.72         3.87 o                         
   7   0   4          0.88         -0.48         2.99 o                         
  -7   1   4          7.63         10.61         2.58 o                         
  -6   1   4          0.00         -1.89         2.28 o                         
  -5   1   4        304.37        296.48         9.24 o                         
  -4   1   4        147.52        138.61         3.02 o                         
  -3   1   4         17.76         14.61         1.29 o                         
  -2   1   4         14.08         16.27         1.08 o                         
  -1   1   4        606.36        613.32         3.06 o                         
   0   1   4        254.48        220.46         7.08 o                         
   1   1   4       1220.00       1160.52         6.84 o                         
   2   1   4        257.84        268.83         2.22 o                         
   3   1   4        571.75        636.61         3.08 o                         
   4   1   4         56.41         63.97         1.70 o                         
   5   1   4          0.26         -0.56         1.54 o                         
   6   1   4         32.10         27.38         3.04 o                         
   7   1   4          2.02          0.92         2.18 o                         
  -6   2   4          8.89         11.59         2.18 o                         
  -5   2   4        101.15         97.01         6.45 o                         
  -4   2   4         76.93         81.43         2.10 o                         
  -3   2   4         17.28         19.65         1.69 o                         
  -2   2   4          0.61         -0.43         1.17 o                         
  -1   2   4        226.15        231.86         2.02 o                         
   0   2   4          2.91          3.76         0.84 o                         
   1   2   4          3.52          3.32         0.70 o                         
   2   2   4         10.59         11.62         1.12 o                         
   3   2   4        485.56        546.93         3.70 o                         
   4   2   4         53.01         55.02         1.72 o                         
   5   2   4          2.06          0.85         1.41 o                         
   6   2   4         23.70         28.30         3.22 o                         
   7   2   4         19.78         20.54         3.18 o                         
  -6   3   4          0.00         -1.41         3.10 o                         
  -5   3   4          0.38          7.29         3.35 o                         
  -4   3   4        327.09        350.04         4.19 o                         
  -3   3   4         34.27         28.17         1.60 o                         
  -2   3   4        167.76        176.84         1.80 o                         
  -1   3   4        256.56        261.19         2.30 o                         
   0   3   4        118.55        123.92         2.34 o                         
   1   3   4        496.10        491.80         3.54 o                         
   2   3   4       1298.06       1369.53        14.30 o                         
   3   3   4         11.83         11.78         1.50 o                         
   4   3   4         21.23         19.19         1.27 o                         
   5   3   4          0.05          1.66         1.57 o                         
   6   3   4         26.56         23.55         2.97 o                         
   7   3   4          0.07         -0.38         2.66 o                         
  -6   4   4          0.18          3.79         2.58 o                         
  -5   4   4         43.43         44.36         3.87 o                         
  -4   4   4          6.67          6.44         1.74 o                         
  -3   4   4          0.00          1.03         1.31 o                         
  -2   4   4        258.46        239.22         3.58 o                         
  -1   4   4         52.59         45.32         4.34 o                         
   0   4   4        276.98        267.79         5.68 o                         
   1   4   4          7.59         10.15         2.57 o                         
   2   4   4        648.88        677.78         5.64 o                         
   3   4   4         41.40         46.94         2.19 o                         
   4   4   4          2.77          3.64         1.58 o                         
   5   4   4          3.67          4.54         1.61 o                         
   6   4   4         23.14         20.70         3.07 o                         
  -5   5   4          6.26          2.78         2.60 o                         
  -4   5   4         23.02         24.97         3.29 o                         
  -3   5   4          4.23          6.45         2.05 o                         
  -2   5   4         39.14         41.19         2.22 o                         
  -1   5   4          0.88          2.44         2.78 o                         
   0   5   4         23.24         29.01         3.15 o                         
   1   5   4         60.82         68.86         3.25 o                         
   2   5   4         39.42         43.08         2.17 o                         
   3   5   4         16.99         15.02         2.56 o                         
   4   5   4          1.28         -0.53         2.37 o                         
   5   5   4         36.72         30.02         3.53 o                         
   6   5   4          0.05          0.87         2.73 o                         
  -5   6   4          0.42          4.32        12.61 o                         
  -4   6   4         64.96         61.10         2.67 o                         
  -3   6   4          4.52          0.42         1.31 o                         
  -2   6   4         34.62         30.35         4.53 o                         
  -1   6   4         18.84         18.53         3.67 o                         
   0   6   4          1.52         10.82         2.81 o                         
   1   6   4          0.74          2.84         2.63 o                         
   2   6   4        106.32        108.55         4.52 o                         
   3   6   4          4.04          4.42         2.45 o                         
   4   6   4         13.61         13.49         2.31 o                         
   5   6   4         24.09         23.12         3.28 o                         
   6   6   4          2.07          0.98         1.98 o                         
  -4   7   4          4.54          4.68         4.36 o                         
  -3   7   4         50.27         53.74         5.42 o                         
  -2   7   4         12.17         11.03         3.86 o                         
  -1   7   4          0.90          1.03         3.03 o                         
   0   7   4          2.23          2.09         2.81 o                         
   1   7   4          3.19          5.34         3.77 o                         
   2   7   4          5.84          3.63         2.26 o                         
   3   7   4          4.94         -0.66         2.67 o                         
   4   7   4          0.03          2.15         2.86 o                         
   5   7   4         20.69         13.08         3.47 o                         
  -2   8   4          6.94         13.29         4.54 o                         
  -1   8   4          5.74          1.47         3.35 o                         
   0   8   4         45.28         55.19         4.52 o                         
   1   8   4          7.11          4.31         3.22 o                         
   2   8   4          0.00          0.40         3.14 o                         
   3   8   4          1.92          3.59         3.41 o                         
   4   8   4          3.08          5.84         3.45 o                         
   0   9   4          2.05         10.62         4.12 o                         
   1   9   4          7.30         17.23         4.17 o                         
   2   9   4          4.31          2.58         3.72 o                         
  -2  -8   5          3.41          4.58         2.77 o                         
  -1  -8   5          1.06         -2.47         3.35 o                         
   0  -8   5          1.17          2.18         2.57 o                         
   1  -8   5          1.19         -1.24         6.60 o                         
  -4  -7   5          5.21          8.59         3.71 o                         
  -3  -7   5         15.39         18.70         4.07 o                         
  -2  -7   5          0.55         -1.91         4.11 o                         
  -1  -7   5          0.29         -2.55         4.27 o                         
   0  -7   5         34.98         35.01         2.93 o                         
   1  -7   5         35.12         35.55         2.87 o                         
   2  -7   5          1.01         -3.76         3.76 o                         
   3  -7   5          2.74         -3.75         4.07 o                         
  -5  -6   5         12.98          7.58         3.81 o                         
  -4  -6   5         15.90         17.64         3.94 o                         
  -3  -6   5          0.44         -0.13         3.30 o                         
  -2  -6   5          7.52          5.60         3.58 o                         
  -1  -6   5          8.67          5.23         2.25 o                         
   0  -6   5          0.00          0.30         2.65 o                         
   1  -6   5         19.21         16.80         2.26 o                         
   2  -6   5          3.56          2.45         3.20 o                         
   3  -6   5          8.01         -0.75         3.30 o                         
   4  -6   5         10.10          5.86         3.95 o                         
  -6  -5   5          0.84          0.57         4.25 o                         
  -5  -5   5          7.08          6.57         1.87 o                         
  -4  -5   5        120.74        110.18         5.61 o                         
  -3  -5   5         47.43         57.24         4.38 o                         
  -2  -5   5          2.89          4.91         1.87 o                         
  -1  -5   5         80.07         86.88         4.07 o                         
   0  -5   5         35.64         35.72         4.20 o                         
   1  -5   5        141.28        140.96         3.74 o                         
   2  -5   5         15.23         15.25         3.39 o                         
   3  -5   5         15.07         14.64         3.68 o                         
   4  -5   5         25.44         25.68         2.43 o                         
   5  -5   5          0.31         -1.70         2.34 o                         
  -6  -4   5          0.02          4.54         5.28 o                         
  -5  -4   5         21.03         21.30         5.12 o                         
  -4  -4   5         39.57         42.34         3.91 o                         
  -3  -4   5        125.55        125.32         4.99 o                         
  -2  -4   5         13.30         13.50         1.88 o                         
  -1  -4   5         58.30         52.82         2.41 o                         
   0  -4   5         48.67         53.01         2.41 o                         
   1  -4   5          3.10          2.93         1.08 o                         
   2  -4   5        109.73        109.64         2.84 o                         
   3  -4   5          5.99          6.33         1.81 o                         
   4  -4   5          1.01          0.35         1.80 o                         
   5  -4   5          5.07          2.21         2.66 o                         
   6  -4   5          0.33          1.47         2.29 o                         
  -6  -3   5          0.68         -1.43         3.21 o                         
  -5  -3   5         32.48         29.08         4.03 o                         
  -4  -3   5         89.51         83.29         3.07 o                         
  -3  -3   5        116.55        106.60         2.83 o                         
  -2  -3   5        291.67        292.45         4.14 o                         
  -1  -3   5        874.41        903.25         6.79 o                         
   0  -3   5          0.04          0.20         0.80 o                         
   1  -3   5        137.99        141.88         2.24 o                         
   2  -3   5        307.32        329.36         6.31 o                         
   3  -3   5         33.22         35.32         1.63 o                         
   4  -3   5         29.80         25.23         2.04 o                         
   5  -3   5          7.14          8.69         2.74 o                         
   6  -3   5         12.56         20.69         3.19 o                         
  -7  -2   5          1.18          0.45         2.62 o                         
  -6  -2   5         25.93         23.00         5.56 o                         
  -5  -2   5        144.23        146.87         4.16 o                         
  -4  -2   5         69.27         63.52         2.36 o                         
  -3  -2   5        219.95        238.40         5.32 o                         
  -2  -2   5          0.03          0.00         1.25 o                         
  -1  -2   5        373.54        369.92         4.21 o                         
   0  -2   5         10.31          7.84         1.25 o                         
   1  -2   5        431.36        399.78         6.00 o                         
   2  -2   5        800.16        852.72        12.27 o                         
   3  -2   5         61.83         61.46         1.50 o                         
   4  -2   5          0.00         -1.10         1.10 o                         
   5  -2   5          6.59          4.54         1.49 o                         
   6  -2   5          0.02         -3.32         3.32 o                         
  -7  -1   5          8.27          5.40         2.63 o                         
  -6  -1   5          0.54         -0.62         2.32 o                         
  -5  -1   5         63.19         61.71         6.05 o                         
  -4  -1   5          0.02          0.71         1.58 o                         
  -3  -1   5        270.03        278.67         3.04 o                         
  -2  -1   5        248.28        257.74         2.78 o                         
  -1  -1   5         24.06         33.30         1.35 o                         
   0  -1   5        396.24        413.16         3.66 o                         
   1  -1   5        167.99        164.05         1.84 o                         
   2  -1   5        181.57        167.19         1.99 o                         
   3  -1   5          4.20          4.25         0.66 o                         
   4  -1   5         14.41         14.24         1.27 o                         
   5  -1   5         73.57         73.30         2.26 o                         
   6  -1   5         37.36         37.15         2.41 o                         
   7  -1   5          1.10          0.36         2.06 o                         
  -7   0   5         13.10          9.69         2.80 o                         
  -6   0   5        167.70        166.71         5.66 o                         
  -5   0   5         27.37         26.34         2.19 o                         
  -4   0   5          9.25          8.67         1.38 o                         
  -3   0   5         61.72         59.57         2.64 o                         
  -2   0   5        335.05        363.27         3.34 o                         
  -1   0   5       1467.18       1400.68        11.26 o                         
   0   0   5        475.06        446.20         3.20 o                         
   1   0   5        371.65        345.78         4.74 o                         
   2   0   5          5.87          7.83         0.59 o                         
   3   0   5        197.84        223.70         2.36 o                         
   4   0   5         31.29         33.12         1.14 o                         
   5   0   5         48.63         48.02         1.96 o                         
   6   0   5          0.20          1.05         1.78 o                         
   7   0   5         34.65         28.13         2.39 o                         
  -7   1   5          5.07          5.39         2.31 o                         
  -6   1   5         14.34          8.29         2.63 o                         
  -5   1   5        191.35        198.81         4.04 o                         
  -4   1   5          4.57          3.85         1.36 o                         
  -3   1   5          0.55          0.65         1.03 o                         
  -2   1   5        491.23        501.60         4.06 o                         
  -1   1   5        210.42        196.71         2.00 o                         
   0   1   5        430.48        433.88         6.60 o                         
   1   1   5        377.79        362.38         4.10 o                         
   2   1   5          7.97          4.76         0.70 o                         
   3   1   5         18.16         16.55         0.74 o                         
   4   1   5         26.93         25.27         1.29 o                         
   5   1   5         11.44         10.76         1.79 o                         
   6   1   5          1.09          0.70         1.76 o                         
   7   1   5          0.03         -2.88         2.88 o                         
  -6   2   5         60.10         58.29         3.82 o                         
  -5   2   5          0.52         -1.73         1.73 o                         
  -4   2   5          0.00         -0.78         1.76 o                         
  -3   2   5        111.97        124.83         3.76 o                         
  -2   2   5         42.38         34.06         0.87 o                         
  -1   2   5        634.90        641.90         3.38 o                         
   0   2   5          4.34          3.14         0.86 o                         
   1   2   5         40.12         34.49         1.98 o                         
   2   2   5       1328.48       1427.40        20.67 o                         
   3   2   5         87.53         80.29         2.44 o                         
   4   2   5          5.94          7.98         1.18 o                         
   5   2   5          0.27         -0.77         1.70 o                         
   6   2   5          0.40          2.68         3.63 o                         
   7   2   5          2.68          5.22         2.72 o                         
  -6   3   5          7.32         10.71         3.56 o                         
  -5   3   5         35.28         37.01         4.90 o                         
  -4   3   5         11.63         10.29         1.47 o                         
  -3   3   5          5.18          2.89         1.23 o                         
  -2   3   5         19.73         18.20         1.55 o                         
  -1   3   5        178.94        182.59         1.97 o                         
   0   3   5         12.05         12.52         1.24 o                         
   1   3   5         13.61         16.96         1.10 o                         
   2   3   5        708.51        768.00         5.22 o                         
   3   3   5          2.63          1.13         1.22 o                         
   4   3   5         87.21         99.58         2.80 o                         
   5   3   5         16.22         16.32         1.94 o                         
   6   3   5         21.42         13.77         2.74 o                         
   7   3   5          1.01          0.99         2.68 o                         
  -6   4   5          0.00         -3.09         3.09 o                         
  -5   4   5         16.79         12.92         2.73 o                         
  -4   4   5         27.46         29.23         2.68 o                         
  -3   4   5          0.60         -0.18         1.19 o                         
  -2   4   5        114.76        108.68         2.21 o                         
  -1   4   5        147.03        149.54         2.36 o                         
   0   4   5        196.32        200.62         3.39 o                         
   1   4   5        130.58        146.32         3.57 o                         
   2   4   5        143.87        144.08         4.87 o                         
   3   4   5          4.75          5.34         1.53 o                         
   4   4   5         30.99         35.45         4.13 o                         
   5   4   5         51.64         47.85         2.42 o                         
   6   4   5          0.37          2.18         2.30 o                         
  -5   5   5          0.87          0.81         2.24 o                         
  -4   5   5          4.95          2.45         2.16 o                         
  -3   5   5         18.30         16.91         1.76 o                         
  -2   5   5          8.44          7.36         1.40 o                         
  -1   5   5         37.88         37.40         2.04 o                         
   0   5   5          6.75          5.64         2.56 o                         
   1   5   5         56.06         57.46         6.11 o                         
   2   5   5        245.79        256.21         3.56 o                         
   3   5   5         22.28         20.65         2.21 o                         
   4   5   5         24.85         23.34         2.23 o                         
   5   5   5          0.45         -1.04         2.70 o                         
   6   5   5          4.10          0.84         4.56 o                         
  -4   6   5          1.83          2.53         2.46 o                         
  -3   6   5          0.15          2.34         2.32 o                         
  -2   6   5         26.42         18.71         3.83 o                         
  -1   6   5         13.87         15.17         3.71 o                         
   0   6   5        209.07        219.62         6.59 o                         
   1   6   5         22.17         20.09         2.19 o                         
   2   6   5          6.81          5.71         2.46 o                         
   3   6   5          0.10          1.05         1.92 o                         
   4   6   5          0.29         -2.31         2.31 o                         
   5   6   5          1.23          0.82         2.80 o                         
   6   6   5          1.38         -3.62         4.39 o                         
  -4   7   5         10.35         12.02         3.32 o                         
  -3   7   5         20.31         19.31         2.66 o                         
  -2   7   5          2.15          0.69         3.67 o                         
  -1   7   5          0.04          0.65         3.53 o                         
   0   7   5          5.67         12.73         3.18 o                         
   1   7   5         76.78         70.31         4.48 o                         
   2   7   5          2.14          3.25         1.88 o                         
   3   7   5         21.19         25.35         2.62 o                         
   4   7   5          6.66          4.16         3.80 o                         
   5   7   5          8.58          2.19         3.35 o                         
  -2   8   5          0.71         -3.86         3.86 o                         
  -1   8   5          0.00          5.95         3.95 o                         
   0   8   5          0.75          7.11         3.34 o                         
   1   8   5          0.98          3.79         3.28 o                         
   2   8   5          0.67         -3.00         3.00 o                         
   3   8   5          0.81         -2.21         9.03 o                         
   4   8   5         12.65         13.97         6.62 o                         
   0   9   5          0.33          0.97         4.64 o                         
   1   9   5          1.53          5.56         2.90 o                         
   2   9   5          0.08          4.38         3.78 o                         
  -2  -8   6         16.78         13.62        10.78 o                         
  -1  -8   6          5.78          7.50         9.41 o                         
   0  -8   6          0.03          0.76         2.69 o                         
   1  -8   6          0.31         -2.16         3.44 o                         
  -4  -7   6          4.88          7.64         3.73 o                         
  -3  -7   6          0.01         -3.52         3.54 o                         
  -2  -7   6          4.52          1.33         2.54 o                         
  -1  -7   6         16.96         21.56         7.34 o                         
   0  -7   6          2.67          4.31         3.04 o                         
   1  -7   6          6.56         10.68         5.58 o                         
   2  -7   6          0.00         -3.80         3.80 o                         
   3  -7   6          3.17          3.63         4.21 o                         
  -5  -6   6          5.96          9.25         3.72 o                         
  -4  -6   6         21.00         16.13         4.06 o                         
  -3  -6   6          0.07          0.62         3.21 o                         
  -2  -6   6         32.43         32.54         6.22 o                         
  -1  -6   6         11.95          6.12         2.26 o                         
   0  -6   6          2.58          2.74         2.08 o                         
   1  -6   6          0.15          3.24         2.19 o                         
   2  -6   6          0.40          1.99         3.05 o                         
   3  -6   6         27.61         31.02         4.54 o                         
   4  -6   6         17.40         16.83         4.40 o                         
  -5  -5   6          3.49          6.25         3.32 o                         
  -4  -5   6         38.69         40.95         4.38 o                         
  -3  -5   6         47.88         48.99         4.22 o                         
  -2  -5   6          4.53          9.29         1.94 o                         
  -1  -5   6          0.51         -0.02         1.75 o                         
   0  -5   6         44.59         44.33         2.63 o                         
   1  -5   6          7.90         12.70         2.17 o                         
   2  -5   6         13.11          9.08         3.21 o                         
   3  -5   6          0.54          2.91         2.82 o                         
   4  -5   6         20.67         20.70         4.80 o                         
   5  -5   6          0.37          1.97         2.45 o                         
  -6  -4   6          0.95          2.07         3.69 o                         
  -5  -4   6          1.76          4.11         1.80 o                         
  -4  -4   6         55.40         53.66         2.44 o                         
  -3  -4   6         27.97         23.59         4.47 o                         
  -2  -4   6          7.62          9.73         3.64 o                         
  -1  -4   6        397.99        425.61        13.53 o                         
   0  -4   6         18.42         16.68         2.11 o                         
   1  -4   6         35.11         32.14         1.48 o                         
   2  -4   6         11.84         11.95         1.28 o                         
   3  -4   6         73.58         71.21         2.28 o                         
   4  -4   6          6.84          6.40         1.89 o                         
   5  -4   6          1.05         -2.13         2.51 o                         
  -6  -3   6          0.10          3.02         1.80 o                         
  -5  -3   6         42.24         37.54         2.36 o                         
  -4  -3   6        110.23        106.74         2.94 o                         
  -3  -3   6          0.44          1.05         1.33 o                         
  -2  -3   6          0.89          2.89         1.52 o                         
  -1  -3   6        332.65        341.87         4.48 o                         
   0  -3   6         39.31         39.02         1.94 o                         
   1  -3   6          1.23          2.35         0.99 o                         
   2  -3   6        217.88        215.90         6.40 o                         
   3  -3   6         15.59         14.35         1.42 o                         
   4  -3   6         77.26         70.53         2.32 o                         
   5  -3   6          8.43          6.85         2.62 o                         
   6  -3   6          3.51          3.55         2.52 o                         
  -6  -2   6          9.21          8.33         2.08 o                         
  -5  -2   6          0.78          3.28         3.33 o                         
  -4  -2   6         21.32         22.21         1.91 o                         
  -3  -2   6        877.44        890.71        19.50 o                         
  -2  -2   6        161.86        182.14         3.13 o                         
  -1  -2   6        201.15        205.52         3.48 o                         
   0  -2   6        208.52        200.72         7.80 o                         
   1  -2   6        118.63        119.79         2.73 o                         
   2  -2   6        271.96        272.63         2.32 o                         
   3  -2   6        123.53        130.74         2.36 o                         
   4  -2   6          4.51          2.74         1.29 o                         
   5  -2   6         13.90          9.68         1.91 o                         
   6  -2   6          8.03          5.11         4.93 o                         
  -7  -1   6          7.71          1.58         2.54 o                         
  -6  -1   6         33.70         36.07         2.44 o                         
  -5  -1   6         17.68         16.55         2.44 o                         
  -4  -1   6          0.05          0.60         1.15 o                         
  -3  -1   6        324.71        322.34         3.10 o                         
  -2  -1   6        878.42        924.76         4.40 o                         
  -1  -1   6        946.43        885.60         3.41 o                         
   0  -1   6         10.77          8.82         1.09 o                         
   1  -1   6        228.01        236.21         2.25 o                         
   2  -1   6         63.33         56.10         1.86 o                         
   3  -1   6         34.32         36.32         1.00 o                         
   4  -1   6          5.12          5.29         1.18 o                         
   5  -1   6          1.29          3.16         1.36 o                         
   6  -1   6         51.58         50.16         5.41 o                         
   7  -1   6          4.42         10.28         2.74 o                         
  -7   0   6         11.13         10.52         3.04 o                         
  -6   0   6         12.45         13.54         2.91 o                         
  -5   0   6         24.72         25.13         1.98 o                         
  -4   0   6         20.55         19.94         1.66 o                         
  -3   0   6        584.28        628.60         5.30 o                         
  -2   0   6       1668.92       1743.63        16.31 o                         
  -1   0   6       1068.88        974.31         3.84 o                         
   0   0   6        357.26        347.33         3.13 o                         
   1   0   6       1061.45        971.24         2.90 o                         
   2   0   6        219.87        219.19         1.77 o                         
   3   0   6         86.02         79.24         1.21 o                         
   4   0   6         55.55         56.40         1.43 o                         
   5   0   6        112.99        112.82         4.24 o                         
   6   0   6          3.33          2.32         1.58 o                         
   7   0   6         13.51         17.63         5.56 o                         
  -6   1   6         42.24         43.73         3.55 o                         
  -5   1   6          2.81          0.54         1.68 o                         
  -4   1   6          0.64          0.03         1.10 o                         
  -3   1   6          0.63          1.94         1.11 o                         
  -2   1   6       1310.70       1339.03         6.68 o                         
  -1   1   6          5.51          3.65         0.68 o                         
   0   1   6         68.29         72.23         1.46 o                         
   1   1   6        836.04        814.98         2.65 o                         
   2   1   6          1.10          3.07         0.53 o                         
   3   1   6         52.88         51.61         1.33 o                         
   4   1   6         13.64         10.02         1.11 o                         
   5   1   6          0.09         -0.43         1.23 o                         
   6   1   6        141.54        148.31         5.20 o                         
   7   1   6          0.18          0.81         6.57 o                         
  -6   2   6          9.39          9.39         2.50 o                         
  -5   2   6          0.74         -0.69         1.73 o                         
  -4   2   6         10.89         14.21         1.88 o                         
  -3   2   6         28.44         28.61         2.60 o                         
  -2   2   6        260.84        285.00         2.49 o                         
  -1   2   6        102.24        105.01         1.78 o                         
   0   2   6          3.37          3.87         1.06 o                         
   1   2   6        148.45        128.70         3.11 o                         
   2   2   6         33.44         30.76         1.28 o                         
   3   2   6         41.54         40.68         1.40 o                         
   4   2   6        101.42         96.48         2.11 o                         
   5   2   6         36.82         36.86         2.15 o                         
   6   2   6          1.54          2.68         2.01 o                         
   7   2   6         63.34         63.90         3.21 o                         
  -6   3   6          3.12          7.46         3.01 o                         
  -5   3   6          0.26          1.20         2.32 o                         
  -4   3   6          0.50          0.87         1.37 o                         
  -3   3   6         76.05         79.34         2.16 o                         
  -2   3   6          7.81          6.25         1.48 o                         
  -1   3   6          9.38         13.35         0.96 o                         
   0   3   6        150.44        158.85         3.11 o                         
   1   3   6         41.30         36.72         1.59 o                         
   2   3   6        142.02        121.68         2.51 o                         
   3   3   6          0.09         -1.81         1.81 o                         
   4   3   6          0.03         -2.28         2.85 o                         
   5   3   6         75.62         74.55         2.72 o                         
   6   3   6         34.12         31.93         3.25 o                         
   7   3   6          1.54          0.77         2.66 o                         
  -6   4   6          5.91          0.99         3.06 o                         
  -5   4   6          0.01         -1.98         2.25 o                         
  -4   4   6          3.66          5.56         1.54 o                         
  -3   4   6          6.41          6.63         1.33 o                         
  -2   4   6         80.88         79.37         5.26 o                         
  -1   4   6         88.75         93.41         2.78 o                         
   0   4   6         16.26         17.13         1.96 o                         
   1   4   6         22.59         26.07         1.73 o                         
   2   4   6         54.36         60.66         2.06 o                         
   3   4   6          5.69          4.88         1.39 o                         
   4   4   6         17.16         23.48         3.00 o                         
   5   4   6         36.50         30.15         2.18 o                         
   6   4   6          0.54          2.09         2.10 o                         
  -5   5   6          0.02          5.31         2.76 o                         
  -4   5   6          0.07         -0.44         1.47 o                         
  -3   5   6          0.00         -1.77         2.06 o                         
  -2   5   6          0.53          1.00         1.35 o                         
  -1   5   6          0.08         -1.36         1.36 o                         
   0   5   6         88.89         93.71         2.87 o                         
   1   5   6        218.23        227.29         4.14 o                         
   2   5   6         89.33         99.43         3.50 o                         
   3   5   6          4.60          3.18         2.39 o                         
   4   5   6          5.88          3.15         2.61 o                         
   5   5   6         50.73         41.73         4.00 o                         
   6   5   6          0.08         -1.36         3.46 o                         
  -4   6   6          7.14          4.05         2.43 o                         
  -3   6   6         13.97         10.50         2.35 o                         
  -2   6   6         12.31         14.65         4.01 o                         
  -1   6   6         11.93          9.99         3.60 o                         
   0   6   6         26.57         25.15         2.31 o                         
   1   6   6        136.94        139.23         5.83 o                         
   2   6   6          4.95          5.83         1.61 o                         
   3   6   6          4.13          3.51         1.85 o                         
   4   6   6         48.57         50.77         4.72 o                         
   5   6   6         18.65         15.20         3.83 o                         
   6   6   6          2.54          1.82         2.05 o                         
  -4   7   6          2.22         -0.60         2.71 o                         
  -3   7   6         10.57         22.48         6.33 o                         
  -2   7   6          1.21          4.06         3.71 o                         
  -1   7   6         21.76         20.88         4.14 o                         
   0   7   6         20.73         18.26         2.37 o                         
   1   7   6          2.75          2.61         2.17 o                         
   2   7   6          0.97         -0.68         2.00 o                         
   3   7   6          3.76         -2.05         2.05 o                         
   4   7   6          1.86          2.23         2.50 o                         
   5   7   6          9.99         10.55         3.41 o                         
  -2   8   6          0.74         -0.39         3.98 o                         
  -1   8   6          2.08          3.04         4.18 o                         
   0   8   6         19.50         14.94         2.59 o                         
   1   8   6         28.05         23.70         2.53 o                         
   2   8   6          4.90          8.27         3.63 o                         
   3   8   6          0.24         -1.12         2.68 o                         
   4   8   6          0.67         -6.95         6.95 o                         
   0   9   6          1.94          2.71         4.55 o                         
   1   9   6          1.98         -2.55         2.77 o                         
   2   9   6          0.74         -4.19         4.19 o                         
  -1  -8   7         22.11         24.15         4.00 o                         
   0  -8   7          1.30         -1.67         9.26 o                         
  -4  -7   7         16.76         21.38         4.17 o                         
  -3  -7   7          0.05          1.14         3.41 o                         
  -2  -7   7         10.64          4.56         2.64 o                         
  -1  -7   7          1.93         -2.39         2.39 o                         
   0  -7   7          3.42          1.79         5.99 o                         
   1  -7   7          4.84          1.59         2.39 o                         
   2  -7   7          1.48         -0.13         3.80 o                         
   3  -7   7          1.92          3.47         4.30 o                         
  -5  -6   7          9.65          9.71         3.79 o                         
  -4  -6   7          2.58          0.34         3.38 o                         
  -3  -6   7          0.61          1.70         3.09 o                         
  -2  -6   7         61.53         59.24         3.18 o                         
  -1  -6   7         20.29         24.03         2.58 o                         
   0  -6   7          2.11         -1.34         5.68 o                         
   1  -6   7          0.78         -3.21         3.21 o                         
   2  -6   7          0.33         -3.43         3.43 o                         
   3  -6   7          0.36          0.15         3.58 o                         
   4  -6   7          5.20          1.46         4.28 o                         
  -5  -5   7          0.34          7.37         3.72 o                         
  -4  -5   7          0.47          1.55         3.42 o                         
  -3  -5   7         13.84         10.86         3.38 o                         
  -2  -5   7         14.19         12.62         2.18 o                         
  -1  -5   7          0.08         -1.16         1.87 o                         
   0  -5   7         22.24         22.22         2.36 o                         
   1  -5   7         43.79         42.41         2.60 o                         
   2  -5   7         10.62          4.15         3.29 o                         
   3  -5   7         15.93         16.31         3.39 o                         
   4  -5   7         12.02          9.85         3.42 o                         
   5  -5   7          1.95         -1.23         2.15 o                         
  -6  -4   7          1.23         -0.41         3.56 o                         
  -5  -4   7          1.14          1.00         1.87 o                         
  -4  -4   7        100.84        101.33         5.73 o                         
  -3  -4   7          0.34         -2.81         3.38 o                         
  -2  -4   7          3.36          3.04         1.74 o                         
  -1  -4   7         84.20         81.25         2.92 o                         
   0  -4   7          9.65         10.20         1.83 o                         
   1  -4   7          0.89         -1.13         1.20 o                         
   2  -4   7          0.01         -0.06         1.55 o                         
   3  -4   7          5.77          6.01         2.01 o                         
   4  -4   7         23.24         28.24         2.20 o                         
   5  -4   7          5.56          0.87         2.42 o                         
  -6  -3   7          0.00          0.62         1.80 o                         
  -5  -3   7          2.33          3.09         1.74 o                         
  -4  -3   7         47.85         45.73         2.48 o                         
  -3  -3   7        114.17        106.22         3.06 o                         
  -2  -3   7         21.94         25.69         1.99 o                         
  -1  -3   7          4.27          8.22         2.45 o                         
   0  -3   7          5.36          6.59         2.15 o                         
   1  -3   7          9.76         11.16         2.45 o                         
   2  -3   7        474.34        510.26        10.32 o                         
   3  -3   7         23.42         24.63         1.63 o                         
   4  -3   7          5.89          9.73         2.35 o                         
   5  -3   7          0.28          3.46         2.19 o                         
   6  -3   7          0.18          6.84         3.16 o                         
  -6  -2   7          0.22          0.91         1.59 o                         
  -5  -2   7          0.00         -1.16         1.56 o                         
  -4  -2   7         66.76         64.27         2.42 o                         
  -3  -2   7         64.87         67.83         1.94 o                         
  -2  -2   7        228.67        215.52         3.57 o                         
  -1  -2   7        321.77        309.92         3.87 o                         
   0  -2   7         18.91         17.34         1.40 o                         
   1  -2   7        104.16         94.90         2.24 o                         
   2  -2   7        147.85        149.43         3.17 o                         
   3  -2   7        136.13        144.19         2.09 o                         
   4  -2   7         14.66         13.40         1.35 o                         
   5  -2   7          9.83          8.51         1.54 o                         
   6  -2   7          0.02          0.27         2.14 o                         
  -6  -1   7          0.65         -0.21         1.64 o                         
  -5  -1   7          4.41          8.03         3.68 o                         
  -4  -1   7         18.71         18.76         1.64 o                         
  -3  -1   7          5.12          4.27         0.97 o                         
  -2  -1   7        152.00        163.58         2.91 o                         
  -1  -1   7          0.27          0.29         0.44 o                         
   0  -1   7         29.44         23.49         3.31 o                         
   1  -1   7         22.09         18.51         0.92 o                         
   2  -1   7        488.35        478.68         2.84 o                         
   3  -1   7          7.64          6.82         0.72 o                         
   4  -1   7          3.11          2.94         1.06 o                         
   5  -1   7         12.36          9.65         1.64 o                         
   6  -1   7          2.40          0.55         1.70 o                         
  -6   0   7         22.93         24.47         2.15 o                         
  -5   0   7          6.41          7.86         1.71 o                         
  -4   0   7         44.08         40.36         2.00 o                         
  -3   0   7        633.52        707.36         6.56 o                         
  -2   0   7         38.87         41.96         1.46 o                         
  -1   0   7        101.81         96.28         1.20 o                         
   0   0   7        419.01        435.98         4.00 o                         
   1   0   7       1333.28       1348.24         4.56 o                         
   2   0   7        120.32        141.11         1.74 o                         
   3   0   7         29.41         29.97         1.78 o                         
   4   0   7          6.62          5.81         0.93 o                         
   5   0   7         49.46         45.78         2.11 o                         
   6   0   7         35.05         30.84         1.94 o                         
   7   0   7          2.55         -2.12         2.70 o                         
  -6   1   7         32.74         30.77         3.05 o                         
  -5   1   7          4.15          1.16         2.47 o                         
  -4   1   7          2.78          5.02         2.22 o                         
  -3   1   7        141.31        149.44         2.86 o                         
  -2   1   7        326.40        360.53         3.65 o                         
  -1   1   7        608.81        607.09         4.43 o                         
   0   1   7        347.10        326.65         9.00 o                         
   1   1   7        353.69        336.69         2.80 o                         
   2   1   7          4.22          3.77         0.53 o                         
   3   1   7         33.14         29.76         0.88 o                         
   4   1   7         31.63         30.05         1.19 o                         
   5   1   7          0.78         -0.17         1.28 o                         
   6   1   7         25.48         25.08         1.81 o                         
   7   1   7          4.48         -1.89         1.89 o                         
  -6   2   7         28.15         22.60         2.94 o                         
  -5   2   7          0.38         -1.17         1.64 o                         
  -4   2   7          8.94         11.16         1.60 o                         
  -3   2   7        201.34        201.32         5.36 o                         
  -2   2   7        230.56        230.33         2.50 o                         
  -1   2   7        178.23        172.31         2.35 o                         
   0   2   7        220.27        195.16         2.53 o                         
   1   2   7        421.61        414.08         5.33 o                         
   2   2   7        509.15        506.08         9.38 o                         
   3   2   7         14.72         14.12         2.05 o                         
   4   2   7         30.38         32.99         2.07 o                         
   5   2   7        129.17        121.91         3.65 o                         
   6   2   7          0.80          2.85         2.00 o                         
   7   2   7         18.69         15.69         2.09 o                         
  -6   3   7         12.70         11.01         3.70 o                         
  -5   3   7          1.61          4.13         2.11 o                         
  -4   3   7         22.79         21.21         2.06 o                         
  -3   3   7          1.12          1.98         1.25 o                         
  -2   3   7        285.69        314.29         3.93 o                         
  -1   3   7        458.03        446.60         5.78 o                         
   0   3   7        208.05        192.32         5.72 o                         
   1   3   7         64.15         74.06         2.98 o                         
   2   3   7         63.76         67.56         3.28 o                         
   3   3   7         91.31         95.87         2.35 o                         
   4   3   7          2.44          2.31         1.41 o                         
   5   3   7         15.27         15.33         1.58 o                         
   6   3   7         96.49         94.71         4.73 o                         
   7   3   7          4.41         10.01         2.91 o                         
  -6   4   7          0.98          1.73         2.86 o                         
  -5   4   7          3.26          6.58         2.12 o                         
  -4   4   7         74.03         77.72         2.83 o                         
  -3   4   7          8.62          7.58         2.65 o                         
  -2   4   7          8.82          7.80         1.17 o                         
  -1   4   7          5.53          5.41         0.78 o                         
   0   4   7         67.43         62.33         2.18 o                         
   1   4   7          0.80          1.19         1.38 o                         
   2   4   7        205.94        207.77         7.19 o                         
   3   4   7         37.10         42.82         2.12 o                         
   4   4   7         12.93          7.68         2.84 o                         
   5   4   7          9.08          3.54         1.68 o                         
   6   4   7          7.08          5.48         2.21 o                         
  -5   5   7          3.53          2.27         2.84 o                         
  -4   5   7          0.95          3.26         2.08 o                         
  -3   5   7         14.34         15.05         1.56 o                         
  -2   5   7          2.52          7.16         3.44 o                         
  -1   5   7          0.98         -2.38         2.84 o                         
   0   5   7         71.55         77.28         4.21 o                         
   1   5   7         54.16         49.49         3.80 o                         
   2   5   7         59.71         59.15         2.77 o                         
   3   5   7         29.73         29.32         2.17 o                         
   4   5   7          1.17          0.74         2.54 o                         
   5   5   7         56.89         49.96         4.36 o                         
   6   5   7         13.09          7.67         2.76 o                         
  -4   6   7         16.91         16.10         7.46 o                         
  -3   6   7          3.41          7.38         5.29 o                         
  -2   6   7         18.22         14.98         4.02 o                         
  -1   6   7         33.68         26.05         4.01 o                         
   0   6   7          2.89         -0.23         1.87 o                         
   1   6   7         12.03         12.83         2.38 o                         
   2   6   7          0.57          1.62         1.52 o                         
   3   6   7         14.81         13.58         1.98 o                         
   4   6   7         91.79         96.15         5.67 o                         
   5   6   7          4.23          5.33         3.39 o                         
   6   6   7          1.65         -0.70         2.17 o                         
  -3   7   7          2.97          4.03         2.63 o                         
  -2   7   7          0.51         -3.40         3.40 o                         
  -1   7   7          6.23          4.63         3.64 o                         
   0   7   7         57.49         52.07         2.99 o                         
   1   7   7          6.48          6.31         2.22 o                         
   2   7   7          0.11          3.66         3.39 o                         
   3   7   7          1.00         -0.56         2.05 o                         
   4   7   7         34.71         27.27         2.82 o                         
   5   7   7         19.04         12.76         3.94 o                         
  -2   8   7          1.34         -0.39         4.02 o                         
  -1   8   7         35.23         34.77         5.19 o                         
   0   8   7          1.13          2.82         2.28 o                         
   1   8   7         28.51         25.60         2.66 o                         
   2   8   7          0.04          4.33         3.58 o                         
   3   8   7          3.59          5.16         2.49 o                         
   4   8   7         16.64         16.48         2.74 o                         
   0   9   7         32.33         36.69         5.77 o                         
   1   9   7          0.73          0.12         8.12 o                         
  -3  -7   8          0.00         -2.03         3.69 o                         
  -2  -7   8          9.60         12.11         2.63 o                         
  -1  -7   8          9.15         10.55         2.50 o                         
   0  -7   8          3.45          4.95         2.47 o                         
   1  -7   8          0.12          1.65         4.03 o                         
   2  -7   8          0.33          3.86         4.24 o                         
  -4  -6   8          0.24          0.12         3.82 o                         
  -3  -6   8          0.26          1.26         3.10 o                         
  -2  -6   8          4.46          2.49         2.37 o                         
  -1  -6   8         45.33         46.40         3.00 o                         
   0  -6   8          5.34          2.53         2.25 o                         
   1  -6   8          0.12          0.99         1.94 o                         
   2  -6   8          3.88          6.82         3.47 o                         
   3  -6   8          0.35          1.16         3.79 o                         
   4  -6   8          0.73         -4.36         4.36 o                         
  -5  -5   8          0.32         -3.26         3.26 o                         
  -4  -5   8          4.41          9.97         3.83 o                         
  -3  -5   8          4.09         -0.07         3.05 o                         
  -2  -5   8          6.93          7.67         2.79 o                         
  -1  -5   8         13.49         12.61         2.19 o                         
   0  -5   8         13.62         13.09         2.14 o                         
   1  -5   8         34.24         40.40         2.61 o                         
   2  -5   8          5.60          6.67         3.48 o                         
   3  -5   8          0.61         -1.35         3.21 o                         
   4  -5   8          0.00         -0.73         3.57 o                         
  -6  -4   8         15.47         20.65         4.19 o                         
  -5  -4   8         16.10         15.63         3.72 o                         
  -4  -4   8          5.12          9.02         3.39 o                         
  -3  -4   8         16.03         16.43         2.15 o                         
  -2  -4   8          1.56         -0.06         1.81 o                         
  -1  -4   8          1.99          0.16         1.74 o                         
   0  -4   8         24.55         26.48         2.14 o                         
   1  -4   8          1.08          0.31         1.12 o                         
   2  -4   8         87.66         85.71         3.01 o                         
   3  -4   8         41.32         42.69         2.72 o                         
   4  -4   8         25.63         23.43         1.77 o                         
   5  -4   8          0.82         -0.66         2.24 o                         
  -6  -3   8          0.01         -2.39         3.34 o                         
  -5  -3   8          4.97          4.04         3.25 o                         
  -4  -3   8          0.05          1.23         1.34 o                         
  -3  -3   8          0.77          1.15         1.05 o                         
  -2  -3   8          0.00          0.71         1.60 o                         
  -1  -3   8          5.06          5.67         1.56 o                         
   0  -3   8         21.10         26.29         1.89 o                         
   1  -3   8          1.67          1.76         1.35 o                         
   2  -3   8         60.36         51.30         2.46 o                         
   3  -3   8         86.67         78.44         2.19 o                         
   4  -3   8          2.40          1.34         1.50 o                         
   5  -3   8         24.65         24.95         2.99 o                         
   6  -3   8          3.42          5.57         2.80 o                         
  -6  -2   8          2.34          3.98         2.41 o                         
  -5  -2   8          0.60          2.50         1.68 o                         
  -4  -2   8         88.83         90.28         2.68 o                         
  -3  -2   8         16.13         22.15         1.31 o                         
  -2  -2   8        321.75        339.10         3.04 o                         
  -1  -2   8          2.47          2.40         1.40 o                         
   0  -2   8         97.21         94.69         2.35 o                         
   1  -2   8        174.05        169.22         2.84 o                         
   2  -2   8        203.94        207.79         5.64 o                         
   3  -2   8          0.66          2.04         0.85 o                         
   4  -2   8          4.10          5.58         1.24 o                         
   5  -2   8         38.18         35.97         2.79 o                         
   6  -2   8         15.90         15.56         2.04 o                         
  -6  -1   8          3.95          0.10         1.56 o                         
  -5  -1   8          1.85          3.95         5.85 o                         
  -4  -1   8          7.69          8.59         2.26 o                         
  -3  -1   8        192.25        194.56         2.68 o                         
  -2  -1   8        337.45        367.55         3.06 o                         
  -1  -1   8         10.16          7.39         0.53 o                         
   0  -1   8         64.89         61.90         2.06 o                         
   1  -1   8         14.68         18.84         1.00 o                         
   2  -1   8        556.91        546.46         4.64 o                         
   3  -1   8        242.20        221.07         3.31 o                         
   4  -1   8          0.03          0.14         1.12 o                         
   5  -1   8          2.54          3.36         1.68 o                         
   6  -1   8          7.03         10.70         1.92 o                         
  -6   0   8          0.06          4.73         3.49 o                         
  -5   0   8          6.01          8.39         1.51 o                         
  -4   0   8          0.02         -3.06         4.24 o                         
  -3   0   8         42.98         44.76         3.46 o                         
  -2   0   8        330.52        355.44         3.48 o                         
  -1   0   8        219.32        211.71         2.80 o                         
   0   0   8          0.34          1.05         0.75 o                         
   1   0   8       3134.29       3099.41        14.15 o                         
   2   0   8          9.21          6.52         0.64 o                         
   3   0   8         34.13         32.95         1.01 o                         
   4   0   8          0.19          0.11         0.82 o                         
   5   0   8          7.88          7.68         1.42 o                         
   6   0   8         14.24         16.76         2.48 o                         
   7   0   8          0.32          3.19         3.91 o                         
  -6   1   8          0.38         -6.46         6.64 o                         
  -5   1   8          0.03         -1.33         1.57 o                         
  -4   1   8         11.16         11.47         1.49 o                         
  -3   1   8         29.21         27.21         1.60 o                         
  -2   1   8        201.57        227.17         2.87 o                         
  -1   1   8         96.52        107.75         1.98 o                         
   0   1   8        408.91        445.38         4.99 o                         
   1   1   8        804.81        814.95         7.96 o                         
   2   1   8        215.95        209.51         1.60 o                         
   3   1   8         14.02         11.29         0.75 o                         
   4   1   8         28.42         28.46         1.40 o                         
   5   1   8          2.34          0.50         1.29 o                         
   6   1   8         12.50         11.08         1.61 o                         
   7   1   8          4.38         -1.61         2.64 o                         
  -6   2   8         14.79         16.64         2.18 o                         
  -5   2   8          3.87          3.26         1.51 o                         
  -4   2   8         72.02         75.54         4.03 o                         
  -3   2   8         17.40         15.38         2.69 o                         
  -2   2   8         38.66         37.83         1.26 o                         
  -1   2   8        119.18        111.23         2.05 o                         
   0   2   8          0.54         -0.07         0.87 o                         
   1   2   8       1678.51       1660.41        10.73 o                         
   2   2   8          4.29          3.54         1.12 o                         
   3   2   8         10.17          5.84         0.97 o                         
   4   2   8        149.56        158.22         3.34 o                         
   5   2   8         26.68         26.92         1.39 o                         
   6   2   8         42.91         45.81         2.14 o                         
   7   2   8          1.33          6.04         2.24 o                         
  -6   3   8          6.80         13.97         3.51 o                         
  -5   3   8          0.68          1.99         1.93 o                         
  -4   3   8         22.63         24.21         3.05 o                         
  -3   3   8         37.76         41.90         3.41 o                         
  -2   3   8         29.43         22.27         2.41 o                         
  -1   3   8        282.81        301.19         4.96 o                         
   0   3   8        214.22        219.91         4.25 o                         
   1   3   8         12.09         12.18         2.00 o                         
   2   3   8        231.86        214.67         5.14 o                         
   3   3   8          3.91          5.70         1.35 o                         
   4   3   8          0.13         -0.77         2.28 o                         
   5   3   8          9.85         11.35         1.63 o                         
   6   3   8         17.13         14.81         2.65 o                         
   7   3   8         38.86         41.30         4.12 o                         
  -5   4   8          2.14          5.44         5.67 o                         
  -4   4   8          0.00         -5.04         5.04 o                         
  -3   4   8          1.52          1.21         1.37 o                         
  -2   4   8         67.13         67.84         1.86 o                         
  -1   4   8          5.35          4.42         1.18 o                         
   0   4   8          8.82          7.20         1.42 o                         
   1   4   8         23.54         19.08         1.78 o                         
   2   4   8        375.08        385.28         7.32 o                         
   3   4   8         12.55         14.25         1.57 o                         
   4   4   8         12.99         14.33         3.25 o                         
   5   4   8          6.84          4.45         1.71 o                         
   6   4   8          0.72          0.77         2.29 o                         
  -5   5   8          0.08         -1.90         5.20 o                         
  -4   5   8         13.00          8.08         2.17 o                         
  -3   5   8          3.82          3.04         2.14 o                         
  -2   5   8          8.78         10.49         2.22 o                         
  -1   5   8         49.46         48.78         2.27 o                         
   0   5   8          1.22          0.25         1.55 o                         
   1   5   8        101.67        107.58         3.09 o                         
   2   5   8         90.67         92.76         2.94 o                         
   3   5   8         27.93         23.73         1.99 o                         
   4   5   8         77.34         67.02         4.73 o                         
   5   5   8          2.39          2.54         2.93 o                         
   6   5   8         29.05         37.19         2.68 o                         
  -4   6   8          4.12          3.72         5.28 o                         
  -3   6   8          5.54          9.70         2.42 o                         
  -2   6   8         22.06         19.08         2.65 o                         
  -1   6   8          2.23          3.25         3.00 o                         
   0   6   8         35.26         30.47         2.34 o                         
   1   6   8          0.94          2.02         1.83 o                         
   2   6   8         50.63         49.30         2.63 o                         
   3   6   8          7.46          7.66         2.09 o                         
   4   6   8         30.43         32.17         4.35 o                         
   5   6   8          0.56         -2.91         2.91 o                         
  -3   7   8          0.10         -0.49         2.60 o                         
  -2   7   8          1.25          6.41         3.44 o                         
  -1   7   8          5.39          8.89         3.53 o                         
   0   7   8          1.69         -0.24         2.73 o                         
   1   7   8          1.83          2.73         3.08 o                         
   2   7   8          0.00         -1.36         3.28 o                         
   3   7   8          1.58          1.84         2.13 o                         
   4   7   8          5.66          1.74         3.59 o                         
   5   7   8          1.70          0.31         3.26 o                         
  -2   8   8          0.24          1.05         3.97 o                         
  -1   8   8         25.90         31.13         5.53 o                         
   0   8   8          9.85          5.08         3.74 o                         
   1   8   8          1.98         -4.85         5.09 o                         
   2   8   8          0.08         -3.18         3.18 o                         
   3   8   8          1.19          1.34         3.67 o                         
   4   8   8         14.19         16.96         4.53 o                         
   1   9   8         11.94         12.19         9.51 o                         
  -3  -7   9          0.90          4.51         4.01 o                         
  -2  -7   9          0.03         -6.50         6.50 o                         
  -1  -7   9          6.28          4.42         3.41 o                         
   0  -7   9          6.18          7.18         3.94 o                         
   1  -7   9          0.84          6.04         4.09 o                         
   2  -7   9          1.44         -2.25         4.54 o                         
  -4  -6   9          2.35          9.10         3.62 o                         
  -3  -6   9          0.56         -0.99         3.34 o                         
  -2  -6   9          0.06         -0.40         2.25 o                         
  -1  -6   9          0.67         -0.98         2.34 o                         
   0  -6   9          3.37          3.59         2.09 o                         
   1  -6   9          4.04          9.68         3.42 o                         
   2  -6   9          6.38         12.54         3.59 o                         
   3  -6   9         22.96         21.61         4.31 o                         
  -5  -5   9          4.32          4.13         3.53 o                         
  -4  -5   9          0.29         -3.52         3.52 o                         
  -3  -5   9          2.87          1.77         2.30 o                         
  -2  -5   9          9.42         12.05         3.92 o                         
  -1  -5   9         25.01         29.50         2.60 o                         
   0  -5   9          5.48          3.43         2.10 o                         
   1  -5   9         20.10         20.22         2.34 o                         
   2  -5   9          1.61         -1.61         2.88 o                         
   3  -5   9         24.48         26.25         4.25 o                         
   4  -5   9          6.94          4.15         3.78 o                         
  -5  -4   9          0.09          7.31         3.49 o                         
  -4  -4   9         10.50         10.30         3.62 o                         
  -3  -4   9         49.10         42.20         6.15 o                         
  -2  -4   9          7.46          7.40         2.08 o                         
  -1  -4   9          3.28          1.63         1.79 o                         
   0  -4   9         11.19          9.94         2.01 o                         
   1  -4   9          1.30          0.20         1.59 o                         
   2  -4   9          4.15          4.62         1.74 o                         
   3  -4   9         12.32         13.36         2.15 o                         
   4  -4   9          1.75          5.18         1.55 o                         
   5  -4   9          8.66         11.26         2.55 o                         
  -6  -3   9          1.75          5.60         3.48 o                         
  -5  -3   9         12.41          9.18         3.53 o                         
  -4  -3   9          0.02         -1.12         3.09 o                         
  -3  -3   9          3.30          4.63         1.83 o                         
  -2  -3   9         34.82         31.88         2.15 o                         
  -1  -3   9         96.67         93.94         2.92 o                         
   0  -3   9         41.91         42.86         2.19 o                         
   1  -3   9         36.61         32.55         1.98 o                         
   2  -3   9          0.92          1.64         2.35 o                         
   3  -3   9          8.71         10.56         1.43 o                         
   4  -3   9         17.38         17.85         2.02 o                         
   5  -3   9          0.01          3.03         3.11 o                         
   6  -3   9         17.85         16.62         2.96 o                         
  -6  -2   9          2.40         -2.81         3.29 o                         
  -5  -2   9          2.79         -0.09         3.16 o                         
  -4  -2   9         11.56          6.22         3.11 o                         
  -3  -2   9         27.34         24.45         2.56 o                         
  -2  -2   9        244.39        239.46         3.76 o                         
  -1  -2   9         13.87          6.92         1.58 o                         
   0  -2   9        492.96        468.72         4.88 o                         
   1  -2   9         19.53         18.29         1.46 o                         
   2  -2   9         50.49         49.58         3.50 o                         
   3  -2   9          0.77          1.37         0.84 o                         
   4  -2   9         11.62         11.66         1.30 o                         
   5  -2   9         56.75         62.39         5.31 o                         
   6  -2   9          3.95          3.99         1.92 o                         
  -6  -1   9          2.01          1.75         1.72 o                         
  -5  -1   9          8.88          8.91         1.99 o                         
  -4  -1   9          5.76          6.02         1.45 o                         
  -3  -1   9         20.31         26.66         1.33 o                         
  -2  -1   9         10.24          9.15         0.85 o                         
  -1  -1   9         43.70         40.82         1.44 o                         
   0  -1   9          8.25          6.75         1.20 o                         
   1  -1   9        775.79        826.12         4.47 o                         
   2  -1   9          1.59          3.41         0.70 o                         
   3  -1   9         67.93         73.92         1.98 o                         
   4  -1   9          0.32         -1.22         1.22 o                         
   5  -1   9         47.53         54.52         2.67 o                         
   6  -1   9         33.00         35.99         2.05 o                         
  -6   0   9          0.49         12.84         9.20 o                         
  -5   0   9          6.55          5.51         1.75 o                         
  -4   0   9          0.00         -1.29         1.29 o                         
  -3   0   9         10.60         10.13         1.22 o                         
  -2   0   9        228.97        245.84         2.95 o                         
  -1   0   9         22.27         20.28         1.40 o                         
   0   0   9       1297.90       1439.64         5.85 o                         
   1   0   9        552.96        592.79         8.67 o                         
   2   0   9        211.43        210.53         1.95 o                         
   3   0   9        148.07        146.89         1.84 o                         
   4   0   9          3.86          2.13         0.96 o                         
   5   0   9         56.84         53.18         3.54 o                         
   6   0   9          0.55          0.39         1.51 o                         
  -6   1   9          0.02         -3.77         3.77 o                         
  -5   1   9          1.86         -0.32         1.58 o                         
  -4   1   9         37.25         39.97         1.98 o                         
  -3   1   9        175.54        183.34         3.22 o                         
  -2   1   9         17.44         18.15         1.30 o                         
  -1   1   9          1.55          2.80         0.98 o                         
   0   1   9        692.64        679.68         6.22 o                         
   1   1   9        401.21        432.28         9.65 o                         
   2   1   9         71.31         73.65         0.91 o                         
   3   1   9         99.04        104.20         1.52 o                         
   4   1   9         10.16          9.11         0.96 o                         
   5   1   9          0.01         -1.26         1.26 o                         
   6   1   9         26.96         27.29         1.85 o                         
   7   1   9          0.00         -1.71         1.71 o                         
  -6   2   9          1.89          1.72         3.64 o                         
  -5   2   9          3.39          8.91         2.94 o                         
  -4   2   9          6.84          6.70         2.59 o                         
  -3   2   9         73.28         77.52         3.96 o                         
  -2   2   9         18.13         18.43         1.07 o                         
  -1   2   9         93.56         85.37         4.09 o                         
   0   2   9        199.76        214.08         2.89 o                         
   1   2   9       2384.60       2460.41         9.05 o                         
   2   2   9        240.08        253.65         2.39 o                         
   3   2   9          0.06          0.07         0.92 o                         
   4   2   9         56.17         53.53         1.64 o                         
   5   2   9          0.91         -1.25         1.25 o                         
   6   2   9         31.47         43.87         5.97 o                         
   7   2   9          6.65          8.44         3.76 o                         
  -6   3   9          5.79         15.62         3.07 o                         
  -5   3   9          1.89          0.46         3.07 o                         
  -4   3   9          5.19         10.87         2.99 o                         
  -3   3   9         27.05         20.03         2.91 o                         
  -2   3   9         27.73         23.55         3.12 o                         
  -1   3   9          6.77          3.72         0.68 o                         
   0   3   9        556.47        549.32         4.94 o                         
   1   3   9        630.32        615.97         7.57 o                         
   2   3   9         67.57         77.62         3.38 o                         
   3   3   9         25.43         28.56         2.93 o                         
   4   3   9          4.65          4.70         2.36 o                         
   5   3   9         33.33         36.13         1.86 o                         
   6   3   9          0.94         -2.24         2.24 o                         
  -5   4   9          2.37          2.87         2.98 o                         
  -4   4   9         12.61         10.92         1.96 o                         
  -3   4   9          6.67          6.13         1.61 o                         
  -2   4   9          6.08         11.87         3.34 o                         
  -1   4   9          1.45          1.95         1.16 o                         
   0   4   9         11.68         14.57         1.60 o                         
   1   4   9        121.87        120.46         4.21 o                         
   2   4   9         80.52         77.01         3.96 o                         
   3   4   9          0.02          0.07         2.46 o                         
   4   4   9         97.39        108.27         5.15 o                         
   5   4   9          1.78          0.20         1.74 o                         
   6   4   9         58.69         61.71         4.17 o                         
  -5   5   9          8.21          8.71         3.90 o                         
  -4   5   9          5.97         10.11         5.48 o                         
  -3   5   9          0.91         -1.93         2.13 o                         
  -2   5   9         13.66         14.69         2.41 o                         
  -1   5   9          0.02          0.50         1.46 o                         
   0   5   9         20.58         19.05         1.94 o                         
   1   5   9         12.02         11.00         1.84 o                         
   2   5   9        232.30        248.88         4.33 o                         
   3   5   9          9.23          4.06         3.24 o                         
   4   5   9          8.96         11.36         3.45 o                         
   5   5   9          1.56         -2.99         2.99 o                         
   6   5   9         22.95         32.56         2.67 o                         
  -4   6   9          1.17         -0.91         4.71 o                         
  -3   6   9          5.68          2.93         2.29 o                         
  -2   6   9         16.22         22.95         6.33 o                         
  -1   6   9          8.17         11.09         3.33 o                         
   0   6   9          3.10          2.29         1.73 o                         
   1   6   9          0.18          1.28         1.74 o                         
   2   6   9          0.01         -1.16         2.02 o                         
   3   6   9        135.71        138.12         6.28 o                         
   4   6   9          0.06         -3.21         3.65 o                         
   5   6   9          2.48          2.78         3.28 o                         
  -3   7   9          0.04         -1.06         2.66 o                         
  -2   7   9          0.07          0.14         2.37 o                         
  -1   7   9          2.41          2.29         3.50 o                         
   0   7   9         19.58         17.41         2.47 o                         
   1   7   9         14.01         13.73         2.29 o                         
   2   7   9         19.30         17.32         3.66 o                         
   3   7   9          3.41         -0.22         3.43 o                         
   4   7   9         33.94         40.98         4.84 o                         
   5   7   9          3.06          0.73         3.93 o                         
  -2   8   9          0.01         -0.88         2.84 o                         
  -1   8   9          0.29         -1.60         4.16 o                         
   0   8   9          9.08          7.37         3.56 o                         
   1   8   9          0.55         -0.16         2.32 o                         
   2   8   9          1.28          7.20         3.38 o                         
   3   8   9         47.55         50.73         4.99 o                         
  -2  -7  10         20.66         15.24         4.44 o                         
  -1  -7  10         28.38         20.15         3.69 o                         
   0  -7  10          0.24          4.82         3.38 o                         
   1  -7  10          5.45          6.46         4.29 o                         
  -4  -6  10          3.66          9.93         4.03 o                         
  -3  -6  10          1.25         -3.18         3.18 o                         
  -2  -6  10          0.01          4.84         2.37 o                         
  -1  -6  10          0.71          3.80         2.26 o                         
   0  -6  10         10.42          4.93         2.35 o                         
   1  -6  10          3.06         -3.48         3.48 o                         
   2  -6  10         21.72         12.09         3.89 o                         
   3  -6  10          0.03         -0.65         4.08 o                         
  -5  -5  10          3.37          9.61         3.87 o                         
  -4  -5  10          1.45         -3.65         3.65 o                         
  -3  -5  10          0.63          4.34         2.16 o                         
  -2  -5  10         12.79          9.07         2.35 o                         
  -1  -5  10         28.44         28.68         5.49 o                         
   0  -5  10          1.09         -3.30         3.30 o                         
   1  -5  10         49.20         57.31         4.86 o                         
   2  -5  10          3.41          5.02         3.38 o                         
   3  -5  10         21.36         25.07         3.88 o                         
   4  -5  10          9.50         16.81         4.05 o                         
  -5  -4  10          8.08         12.08         3.95 o                         
  -4  -4  10          0.66          5.36         3.26 o                         
  -3  -4  10         11.95         16.06         3.39 o                         
  -2  -4  10         10.05          7.65         2.04 o                         
  -1  -4  10          1.38          3.78         1.86 o                         
   0  -4  10          0.37         -0.08         1.76 o                         
   1  -4  10          0.04         -3.93         6.41 o                         
   2  -4  10         15.60         14.97         4.09 o                         
   3  -4  10         18.98         21.80         3.89 o                         
   4  -4  10          0.00         10.13         3.80 o                         
   5  -4  10          5.09         -0.41         8.79 o                         
  -6  -3  10         10.07         10.01         3.97 o                         
  -5  -3  10          3.06          7.72         3.67 o                         
  -4  -3  10          0.79          4.01         3.17 o                         
  -3  -3  10          0.46          1.80         1.93 o                         
  -2  -3  10          0.83          0.12         1.97 o                         
  -1  -3  10          6.79          7.20         1.78 o                         
   0  -3  10         34.34         36.57         2.91 o                         
   1  -3  10        123.86        119.05         3.00 o                         
   2  -3  10         54.14         50.09         2.59 o                         
   3  -3  10          7.20          5.60         1.88 o                         
   4  -3  10          0.05          4.56         4.21 o                         
   5  -3  10         41.89         40.48         2.54 o                         
  -6  -2  10          2.11          5.50         3.50 o                         
  -5  -2  10          4.70          4.29         3.08 o                         
  -4  -2  10          1.98          4.34         3.18 o                         
  -3  -2  10          5.57          2.62         1.81 o                         
  -2  -2  10         80.87         90.85         2.94 o                         
  -1  -2  10         30.62         29.94         2.00 o                         
   0  -2  10         33.86         30.53         1.85 o                         
   1  -2  10        193.85        202.58         4.95 o                         
   2  -2  10        172.35        155.60         5.48 o                         
   3  -2  10          9.46          9.54         1.02 o                         
   4  -2  10          0.23          0.80         1.21 o                         
   5  -2  10        111.15        121.86         4.97 o                         
   6  -2  10         51.54         58.39         2.96 o                         
  -6  -1  10          0.70         -2.74         3.49 o                         
  -5  -1  10         23.85         33.51         3.97 o                         
  -4  -1  10          6.23          4.28         2.85 o                         
  -3  -1  10         25.06         26.84         2.10 o                         
  -2  -1  10         11.15         10.29         1.71 o                         
  -1  -1  10        111.96        100.46         2.59 o                         
   0  -1  10        344.77        356.31         7.48 o                         
   1  -1  10        186.72        184.47         2.32 o                         
   2  -1  10         13.70         13.09         1.33 o                         
   3  -1  10          4.66          3.65         0.91 o                         
   4  -1  10          4.80          3.67         0.97 o                         
   5  -1  10         17.59         17.79         1.64 o                         
   6  -1  10         23.60         30.75         4.50 o                         
  -6   0  10          0.05          9.33         3.52 o                         
  -5   0  10          6.28          6.99         1.68 o                         
  -4   0  10          0.03         -0.53         1.31 o                         
  -3   0  10         16.47         19.33         3.20 o                         
  -2   0  10        201.12        213.63         2.77 o                         
  -1   0  10         38.22         37.20         2.72 o                         
   0   0  10         88.00         97.19         1.85 o                         
   1   0  10       1735.45       1876.01        14.29 o                         
   2   0  10         29.60         28.51         0.88 o                         
   3   0  10         27.29         24.09         0.97 o                         
   4   0  10          7.86          8.44         1.01 o                         
   5   0  10        188.94        194.54         4.85 o                         
   6   0  10         41.72         41.76         3.98 o                         
  -6   1  10          0.03          2.99         1.96 o                         
  -5   1  10          0.59         -2.77         6.38 o                         
  -4   1  10          7.03          5.87         2.70 o                         
  -3   1  10        134.54        149.20         8.31 o                         
  -2   1  10         58.13         56.16         1.83 o                         
  -1   1  10         63.62         58.26         2.06 o                         
   0   1  10        142.15        133.24         2.41 o                         
   1   1  10        120.81        116.20         2.15 o                         
   2   1  10        205.84        205.41         2.47 o                         
   3   1  10          3.56          4.96         0.72 o                         
   4   1  10        132.02        133.11         2.26 o                         
   5   1  10         48.17         48.36         3.11 o                         
   6   1  10         41.43         42.73         2.43 o                         
  -6   2  10          4.96         -3.19         3.86 o                         
  -5   2  10          0.96          7.74         2.97 o                         
  -4   2  10         19.50         13.58         2.74 o                         
  -3   2  10          0.13         -0.65         2.34 o                         
  -2   2  10          0.76         -0.49         0.94 o                         
  -1   2  10        183.75        175.52         2.77 o                         
   0   2  10        366.90        366.60         3.88 o                         
   1   2  10        476.89        497.19         4.34 o                         
   2   2  10          0.02          0.95         0.85 o                         
   3   2  10          5.99          6.13         1.09 o                         
   4   2  10         14.45         13.07         1.47 o                         
   5   2  10         84.61         83.88         2.40 o                         
   6   2  10          0.88         -1.65         5.83 o                         
  -6   3  10          0.25          4.27         5.66 o                         
  -5   3  10          3.71          7.41         3.16 o                         
  -4   3  10          1.35         -1.91         2.73 o                         
  -3   3  10         65.40         64.31         3.97 o                         
  -2   3  10         14.61          9.11         2.62 o                         
  -1   3  10          6.80          7.02         1.05 o                         
   0   3  10        393.55        393.97         4.32 o                         
   1   3  10        375.41        371.63         6.09 o                         
   2   3  10        254.34        269.04         5.76 o                         
   3   3  10          1.01          1.29         2.03 o                         
   4   3  10          6.17          6.63         1.50 o                         
   5   3  10          0.51          0.91         1.44 o                         
   6   3  10          8.28          7.42         1.88 o                         
  -5   4  10          9.33         10.64         8.04 o                         
  -4   4  10          8.42         11.33         1.95 o                         
  -3   4  10          0.63         -2.71         2.71 o                         
  -2   4  10          0.34          0.59         2.71 o                         
  -1   4  10         53.94         57.16         2.92 o                         
   0   4  10         57.95         61.60         3.00 o                         
   1   4  10          0.13         -1.82         1.82 o                         
   2   4  10        217.13        237.55         6.06 o                         
   3   4  10        104.12        103.03         4.63 o                         
   4   4  10         24.20         27.06         3.63 o                         
   5   4  10          1.67          1.18         1.55 o                         
   6   4  10          5.06          3.84         2.67 o                         
  -5   5  10          2.23          1.02         4.07 o                         
  -4   5  10          1.15         -3.32         3.32 o                         
  -3   5  10          0.02          0.01         2.14 o                         
  -2   5  10         39.42         35.54         5.31 o                         
  -1   5  10          0.00          0.86         1.29 o                         
   0   5  10         48.24         49.73         3.92 o                         
   1   5  10         18.97         21.24         2.06 o                         
   2   5  10         38.95         42.65         3.73 o                         
   3   5  10         21.46         18.43         3.61 o                         
   4   5  10          0.99          0.06         3.20 o                         
   5   5  10         25.64         22.77         3.90 o                         
   6   5  10          0.20         -0.38         1.92 o                         
  -4   6  10          0.06          3.63         3.53 o                         
  -3   6  10          5.16          8.22         2.70 o                         
  -2   6  10          1.63          2.41         2.28 o                         
  -1   6  10          3.40          0.07         3.23 o                         
   0   6  10          0.12          0.23         2.68 o                         
   1   6  10          2.61          5.78         2.04 o                         
   2   6  10         45.28         48.20         2.83 o                         
   3   6  10          1.59         -3.63         3.63 o                         
   4   6  10          1.12          0.85         3.07 o                         
   5   6  10          0.73          1.36         3.34 o                         
  -3   7  10          0.28         -1.15         6.52 o                         
  -2   7  10          0.61          2.08         5.92 o                         
  -1   7  10          2.46          4.56         3.70 o                         
   0   7  10         12.96         15.20         2.43 o                         
   1   7  10          7.77          6.49         2.21 o                         
   2   7  10         49.52         56.17         4.53 o                         
   3   7  10          0.24          0.09         3.51 o                         
   4   7  10          0.28         -2.04         3.64 o                         
   5   7  10          0.30          1.88         3.54 o                         
  -2   8  10          0.40          7.44         6.26 o                         
  -1   8  10          0.07          5.26         4.04 o                         
   0   8  10          0.18          0.05         3.46 o                         
   1   8  10          2.40          3.49         2.49 o                         
   2   8  10          0.41          1.18         3.12 o                         
   3   8  10         57.85         67.01         5.91 o                         
  -2  -7  11          1.07          8.12         7.31 o                         
  -1  -7  11         10.55          5.50         4.33 o                         
   0  -7  11          0.05         -4.27         4.27 o                         
   1  -7  11          9.85          9.25         4.62 o                         
  -3  -6  11          4.41          2.08         3.42 o                         
  -2  -6  11         51.17         51.70         7.72 o                         
  -1  -6  11          4.36          1.94         2.30 o                         
   0  -6  11          3.67         -1.00         2.21 o                         
   1  -6  11          0.00         -3.64         3.64 o                         
   2  -6  11         32.90         31.08         4.41 o                         
   3  -6  11          1.18          0.52         4.29 o                         
  -4  -5  11          3.21         -0.71         3.65 o                         
  -3  -5  11          1.31          1.81         8.60 o                         
  -2  -5  11          1.26          2.63         2.11 o                         
  -1  -5  11         68.35         69.59         3.42 o                         
   0  -5  11          0.39         -0.81         2.22 o                         
   1  -5  11         24.88         34.20         4.40 o                         
   2  -5  11          5.49          3.44         3.69 o                         
   3  -5  11          8.69          9.61         3.47 o                         
   4  -5  11          1.04          4.56         8.09 o                         
  -5  -4  11          0.40         -3.15         3.34 o                         
  -4  -4  11          4.16          4.59         3.64 o                         
  -3  -4  11         58.12         52.96         3.03 o                         
  -2  -4  11          5.74          8.01         2.32 o                         
  -1  -4  11         13.51         14.61         2.16 o                         
   0  -4  11          6.59          6.40         1.89 o                         
   1  -4  11          1.71         -0.51         3.42 o                         
   2  -4  11         13.56          9.74         2.01 o                         
   3  -4  11          9.12         12.11         2.71 o                         
   4  -4  11          1.51          5.06         9.10 o                         
   5  -4  11         16.31         13.05         4.22 o                         
  -5  -3  11          2.63         10.37         3.31 o                         
  -4  -3  11          0.00          0.93         3.34 o                         
  -3  -3  11         10.65         10.46         2.13 o                         
  -2  -3  11          8.99         10.82         3.61 o                         
  -1  -3  11          2.05          1.70         1.72 o                         
   0  -3  11        115.99        117.53         3.17 o                         
   1  -3  11          5.80         10.80         1.67 o                         
   2  -3  11         37.68         37.32         2.41 o                         
   3  -3  11         39.55         40.46         2.95 o                         
   4  -3  11          5.81          4.19         1.64 o                         
   5  -3  11          1.03          5.61         5.62 o                         
  -6  -2  11          1.68          5.15         3.86 o                         
  -5  -2  11          0.23          0.29         3.62 o                         
  -4  -2  11          4.95          6.45         3.25 o                         
  -3  -2  11         16.29         14.70         2.20 o                         
  -2  -2  11         30.09         25.24         2.16 o                         
  -1  -2  11         20.48         18.12         1.88 o                         
   0  -2  11         62.61         56.40         2.20 o                         
   1  -2  11         10.13          9.34         2.01 o                         
   2  -2  11          8.37         10.48         2.94 o                         
   3  -2  11         13.13         12.69         2.39 o                         
   4  -2  11         91.42        100.32         3.13 o                         
   5  -2  11          6.43         13.40         2.24 o                         
   6  -2  11          0.11          1.75         3.74 o                         
  -6  -1  11          0.20          0.50         3.77 o                         
  -5  -1  11          0.02          5.39         3.11 o                         
  -4  -1  11          0.88          1.60         3.06 o                         
  -3  -1  11          3.05          4.15         1.82 o                         
  -2  -1  11         29.25         26.72         2.01 o                         
  -1  -1  11        112.25        117.20         2.89 o                         
   0  -1  11          2.60          3.53         1.36 o                         
   1  -1  11          1.77          2.01         0.99 o                         
   2  -1  11         45.73         42.29         3.30 o                         
   3  -1  11         28.88         29.45         1.14 o                         
   4  -1  11         17.29         14.83         1.19 o                         
   5  -1  11        122.48        131.12         2.86 o                         
   6  -1  11         25.00         28.71         3.63 o                         
  -6   0  11          0.00         -3.66         3.66 o                         
  -5   0  11          0.60          1.01         3.05 o                         
  -4   0  11         13.57         10.47         3.16 o                         
  -3   0  11          4.62          5.10         2.78 o                         
  -2   0  11        110.07        111.76         4.44 o                         
  -1   0  11         44.66         47.11         4.92 o                         
   0   0  11          2.53          3.63         1.02 o                         
   1   0  11          3.18          8.48         2.20 o                         
   2   0  11          9.14          9.24         1.00 o                         
   3   0  11         36.73         39.65         1.21 o                         
   4   0  11        131.70        137.61         5.04 o                         
   5   0  11          0.12         -2.96         3.16 o                         
   6   0  11         11.50          3.95         2.70 o                         
  -6   1  11          2.27          0.25         3.60 o                         
  -5   1  11          6.09          7.19         1.61 o                         
  -4   1  11          9.13          7.45         1.77 o                         
  -3   1  11         79.83         97.97         4.64 o                         
  -2   1  11          9.97         11.27         1.32 o                         
  -1   1  11        121.64        121.16         2.52 o                         
   0   1  11       1745.69       1828.52        16.63 o                         
   1   1  11         74.80         76.16         1.92 o                         
   2   1  11         42.63         40.70         1.27 o                         
   3   1  11         31.17         29.47         1.08 o                         
   4   1  11         82.34         88.21         2.70 o                         
   5   1  11         92.96         94.40         7.21 o                         
   6   1  11          8.47         11.21         2.05 o                         
  -5   2  11          0.93          2.74         3.20 o                         
  -4   2  11         38.51         33.04         3.55 o                         
  -3   2  11          3.32          6.71         2.62 o                         
  -2   2  11          0.32          1.43         0.96 o                         
  -1   2  11        147.50        133.39         2.57 o                         
   0   2  11        240.28        216.21         4.55 o                         
   1   2  11        411.56        424.66        10.68 o                         
   2   2  11         27.83         29.96         1.37 o                         
   3   2  11          0.19          0.53         0.95 o                         
   4   2  11         47.72         51.46         2.22 o                         
   5   2  11          0.81          2.81         1.84 o                         
   6   2  11          0.40          2.73         3.46 o                         
  -5   3  11         11.46         20.97         3.37 o                         
  -4   3  11          2.42          1.52         2.77 o                         
  -3   3  11        152.76        138.02         5.41 o                         
  -2   3  11         19.42         17.53         3.03 o                         
  -1   3  11        341.03        317.80         4.01 o                         
   0   3  11        113.03        115.77         4.20 o                         
   1   3  11         65.10         67.84         2.14 o                         
   2   3  11        230.47        217.89         5.28 o                         
   3   3  11          0.12          1.55         2.18 o                         
   4   3  11        228.11        222.02         4.26 o                         
   5   3  11         21.35         21.83         2.91 o                         
   6   3  11          0.01          2.41         2.85 o                         
  -5   4  11          3.80          9.76         3.65 o                         
  -4   4  11         41.85         40.43         3.87 o                         
  -3   4  11          0.36         -2.02         2.97 o                         
  -2   4  11          2.72         -1.68         2.98 o                         
  -1   4  11         39.83         40.05         4.88 o                         
   0   4  11        331.88        336.13         4.61 o                         
   1   4  11        127.25        128.82         4.35 o                         
   2   4  11          3.67          4.89         2.58 o                         
   3   4  11         26.99         28.52         3.29 o                         
   4   4  11        108.05        107.93         5.21 o                         
   5   4  11          7.24          5.89         1.86 o                         
   6   4  11         48.95         43.24         2.73 o                         
  -5   5  11          0.37          7.83         4.37 o                         
  -4   5  11          5.66         -3.63         3.63 o                         
  -3   5  11         26.36         31.22         4.07 o                         
  -2   5  11         88.17         98.69         5.37 o                         
  -1   5  11        106.01        117.44         3.20 o                         
   0   5  11         35.72         29.06         2.80 o                         
   1   5  11         42.95         55.70         3.70 o                         
   2   5  11         21.97         19.42         3.30 o                         
   3   5  11          1.28          1.05         2.86 o                         
   4   5  11          0.27         -0.72         3.02 o                         
   5   5  11          1.77          4.41         3.24 o                         
   6   5  11          0.02          1.59         1.93 o                         
  -4   6  11          3.60         -4.01         4.01 o                         
  -3   6  11         32.26         34.97         3.03 o                         
  -2   6  11         21.09         27.83         2.85 o                         
  -1   6  11         24.36         23.46         2.67 o                         
   0   6  11         38.11         38.16         2.53 o                         
   1   6  11          2.26          1.25         2.02 o                         
   2   6  11        118.03        128.36         5.75 o                         
   3   6  11          9.46          6.48         3.81 o                         
   4   6  11          0.01          1.66         3.42 o                         
   5   6  11          0.16          1.69         3.16 o                         
  -3   7  11          0.12         -2.46         9.45 o                         
  -2   7  11         51.07         53.68         3.51 o                         
  -1   7  11          4.46          6.25         3.49 o                         
   0   7  11          1.77          4.12         2.14 o                         
   1   7  11          8.88          9.92         4.36 o                         
   2   7  11         27.78         24.37         4.08 o                         
   3   7  11         21.42         22.00         4.31 o                         
   4   7  11          0.35          3.09         3.37 o                         
  -2   8  11          0.17          1.35         3.02 o                         
  -1   8  11         16.66         11.09         4.10 o                         
   0   8  11          1.59         -3.57         3.57 o                         
   1   8  11          1.50          1.43         6.30 o                         
   2   8  11          1.64         -3.64         3.64 o                         
   3   8  11         14.25         19.73         4.27 o                         
  -1  -7  12          0.60         -1.30         9.59 o                         
   0  -7  12          1.45         -4.57         4.57 o                         
  -3  -6  12          4.28          7.08         3.49 o                         
  -2  -6  12          9.93          6.26         4.46 o                         
  -1  -6  12          1.73         -0.49         5.18 o                         
   0  -6  12         13.04         14.49         3.28 o                         
   1  -6  12          6.94          9.37         3.84 o                         
   2  -6  12          2.57         10.20         4.11 o                         
  -4  -5  12          5.66          3.74         3.43 o                         
  -3  -5  12         90.55         71.27         6.40 o                         
  -2  -5  12          2.44         -1.70         2.29 o                         
  -1  -5  12         21.84         18.53         3.57 o                         
   0  -5  12          0.03         -1.21         2.18 o                         
   1  -5  12        128.34        128.38         6.59 o                         
   2  -5  12          1.45         -3.48         3.48 o                         
   3  -5  12          0.44          3.22         3.72 o                         
   4  -5  12          5.54          9.56         4.40 o                         
  -5  -4  12          7.05          5.49         3.60 o                         
  -4  -4  12          3.00         -1.44         3.33 o                         
  -3  -4  12          7.34         13.12         2.30 o                         
  -2  -4  12         73.27         66.42         3.12 o                         
  -1  -4  12          0.63         -1.37         1.99 o                         
   0  -4  12          0.21         -2.61         5.30 o                         
   1  -4  12          5.82          4.77         3.80 o                         
   2  -4  12         94.56        100.75         6.33 o                         
   3  -4  12         33.01         27.70         2.69 o                         
   4  -4  12          0.37         -1.38         3.33 o                         
  -5  -3  12          0.00          2.78         3.40 o                         
  -4  -3  12         27.79         20.57         4.09 o                         
  -3  -3  12         80.34         67.47         6.63 o                         
  -2  -3  12         33.02         34.50         2.61 o                         
  -1  -3  12        145.94        146.56         3.73 o                         
   0  -3  12         21.22         25.59         3.11 o                         
   1  -3  12        105.53        101.73         5.44 o                         
   2  -3  12          0.56          1.93         3.11 o                         
   3  -3  12        177.89        174.70         4.56 o                         
   4  -3  12          1.57         -0.36         2.85 o                         
   5  -3  12          8.20          6.07         5.49 o                         
  -6  -2  12          0.14         11.27         4.15 o                         
  -5  -2  12          2.33         -0.70         3.65 o                         
  -4  -2  12          0.74          4.75         3.47 o                         
  -3  -2  12         30.83         24.22         2.49 o                         
  -2  -2  12        104.80        108.72         3.35 o                         
  -1  -2  12         51.02         51.74         4.28 o                         
   0  -2  12         15.72         13.51         1.80 o                         
   1  -2  12         38.71         35.46         3.12 o                         
   2  -2  12        144.55        150.99         5.65 o                         
   3  -2  12         96.79        111.09         5.26 o                         
   4  -2  12         46.61         45.09         2.45 o                         
   5  -2  12         49.19         61.60         5.10 o                         
   6  -2  12          9.25         17.71        10.83 o                         
  -6  -1  12          0.81          6.35         3.90 o                         
  -5  -1  12          5.09         12.81         3.56 o                         
  -4  -1  12         22.20         19.64         3.39 o                         
  -3  -1  12          6.25          5.08         1.91 o                         
  -2  -1  12         28.84         28.44         4.02 o                         
  -1  -1  12         83.62         89.23         3.25 o                         
   0  -1  12        241.06        252.09         8.91 o                         
   1  -1  12         85.30         70.78         2.34 o                         
   2  -1  12         48.12         51.48         2.31 o                         
   3  -1  12        463.36        467.69         8.62 o                         
   4  -1  12         69.25         69.91         2.19 o                         
   5  -1  12         17.28         17.85         2.04 o                         
   6  -1  12         21.23         20.65         2.33 o                         
  -6   0  12          0.09         10.95         3.81 o                         
  -5   0  12          1.95          1.19         3.23 o                         
  -4   0  12          1.32         -1.40         3.07 o                         
  -3   0  12          8.58          7.76         3.02 o                         
  -2   0  12        144.03        156.53         5.24 o                         
  -1   0  12         75.06         76.92         2.02 o                         
   0   0  12         52.65         56.59         3.11 o                         
   1   0  12         23.79         23.14         1.19 o                         
   2   0  12          0.25          0.71         1.76 o                         
   3   0  12         89.41         89.53         2.48 o                         
   4   0  12       1186.79       1188.10        14.90 o                         
   5   0  12         91.71         95.07         5.00 o                         
   6   0  12          1.50         -1.34         1.42 o                         
  -6   1  12          4.02          0.38         3.95 o                         
  -5   1  12          2.32         12.65         3.53 o                         
  -4   1  12         42.73         45.84         4.04 o                         
  -3   1  12          9.34         11.50         3.16 o                         
  -2   1  12         12.74         13.53         2.58 o                         
  -1   1  12        200.23        208.97         9.29 o                         
   0   1  12          5.66         10.63         4.15 o                         
   1   1  12        111.72        104.48         3.11 o                         
   2   1  12         22.96         21.54         1.02 o                         
   3   1  12        119.66        109.12         2.09 o                         
   4   1  12        349.54        351.15         4.77 o                         
   5   1  12        124.15        118.73         5.87 o                         
   6   1  12          0.31          3.07         2.06 o                         
  -6   2  12          0.00         -4.23         4.23 o                         
  -5   2  12          7.56         -3.31         3.31 o                         
  -4   2  12          4.50         -0.69         2.87 o                         
  -3   2  12          1.88         -2.31         2.31 o                         
  -2   2  12          0.66         -0.08         2.76 o                         
  -1   2  12          0.36         -1.15         1.71 o                         
   0   2  12         22.12         23.70         2.72 o                         
   1   2  12          3.90          0.95         1.08 o                         
   2   2  12          0.92          1.60         1.72 o                         
   3   2  12          1.69          1.28         1.10 o                         
   4   2  12        823.86        820.16        17.05 o                         
   5   2  12        180.54        184.20         8.02 o                         
   6   2  12          4.01          0.85         3.07 o                         
  -5   3  12         18.08         15.87         3.45 o                         
  -4   3  12         25.03         34.42         3.80 o                         
  -3   3  12         50.26         46.84         4.07 o                         
  -2   3  12          0.01          0.80         2.64 o                         
  -1   3  12         34.40         32.88         1.72 o                         
   0   3  12        133.97        136.15         2.83 o                         
   1   3  12         11.62         12.06         1.67 o                         
   2   3  12        123.53        119.48         2.67 o                         
   3   3  12         78.91         81.97         3.86 o                         
   4   3  12          0.33          1.50         1.47 o                         
   5   3  12         52.58         50.77         2.49 o                         
   6   3  12         10.27          9.32         7.44 o                         
  -5   4  12          0.05         10.62         3.89 o                         
  -4   4  12         62.81         62.55         4.76 o                         
  -3   4  12         43.87         36.73         3.96 o                         
  -2   4  12         32.59         35.39         3.61 o                         
  -1   4  12         39.29         36.33         1.77 o                         
   0   4  12         16.13         13.34         1.66 o                         
   1   4  12        229.35        225.02         3.97 o                         
   2   4  12          4.46          4.71         2.52 o                         
   3   4  12        292.39        309.86         7.42 o                         
   4   4  12          8.62          9.54         3.25 o                         
   5   4  12         64.88         72.06         2.88 o                         
   6   4  12          2.80         -1.91         1.91 o                         
  -4   5  12          1.88          1.95         3.40 o                         
  -3   5  12         66.00         57.15         4.81 o                         
  -2   5  12          1.61          2.55         3.21 o                         
  -1   5  12         68.35         83.93         5.09 o                         
   0   5  12          0.53          1.24         3.94 o                         
   1   5  12         88.22        102.24         4.52 o                         
   2   5  12        111.29        119.85         5.18 o                         
   3   5  12          0.10         -1.05         3.21 o                         
   4   5  12         12.18         17.14         3.75 o                         
   5   5  12         29.54         36.65         4.10 o                         
   6   5  12          7.26          6.28         3.38 o                         
  -4   6  12         15.97         16.54         4.17 o                         
  -3   6  12          4.55          3.05         3.45 o                         
  -2   6  12          5.01          8.02         3.89 o                         
  -1   6  12         12.55         18.70         3.29 o                         
   0   6  12          0.19         -0.25         2.19 o                         
   1   6  12         23.88         28.92         3.63 o                         
   2   6  12         24.94         27.26         3.91 o                         
   3   6  12        109.51        118.17         6.19 o                         
   4   6  12          0.68          2.64         3.25 o                         
   5   6  12          1.34         -0.82         3.71 o                         
  -3   7  12         13.00          6.56         4.30 o                         
  -2   7  12          9.37         12.70         5.00 o                         
  -1   7  12         10.52          8.69         2.66 o                         
   0   7  12          0.33         -2.17         4.44 o                         
   1   7  12         12.64         15.36         2.84 o                         
   2   7  12          4.93         -0.06         3.56 o                         
   3   7  12          0.96         -0.77         3.65 o                         
   4   7  12          0.61         -1.08         3.52 o                         
  -1   8  12          1.05          7.14         4.12 o                         
   0   8  12          0.03          0.87         3.67 o                         
   1   8  12         11.39          7.57         2.49 o                         
   2   8  12         41.14         53.73         5.08 o                         
   3   8  12          2.99          3.42         3.69 o                         
  -3  -6  13          0.03         10.83         3.95 o                         
  -2  -6  13          6.15         -2.15         3.88 o                         
  -1  -6  13          0.39         -2.46         2.46 o                         
   0  -6  13          1.78         10.51         3.88 o                         
   1  -6  13          4.92          0.83         3.98 o                         
   2  -6  13         78.42         75.21         6.21 o                         
  -4  -5  13          0.58          8.42         3.64 o                         
  -3  -5  13          2.81         -0.03         7.86 o                         
  -2  -5  13         11.42          7.80         2.43 o                         
  -1  -5  13          2.19          3.24         2.21 o                         
   0  -5  13          6.43         -5.83         7.01 o                         
   1  -5  13         29.89         39.22         4.58 o                         
   2  -5  13         29.77         26.16         4.52 o                         
   3  -5  13          3.25          4.67         3.94 o                         
  -4  -4  13         20.40         14.35         3.86 o                         
  -3  -4  13          0.45          1.84         2.28 o                         
  -2  -4  13          0.02         -1.10         5.33 o                         
  -1  -4  13          4.98          1.58         2.84 o                         
   0  -4  13         31.61         36.82         4.79 o                         
   1  -4  13         22.22         20.81         4.10 o                         
   2  -4  13         87.93         98.51         6.09 o                         
   3  -4  13         17.03         17.74         2.35 o                         
   4  -4  13          1.74         10.80         3.65 o                         
  -5  -3  13          6.93         12.43         3.71 o                         
  -4  -3  13          0.18          3.60         3.44 o                         
  -3  -3  13         60.01         54.63         5.05 o                         
  -2  -3  13          0.02          1.44         2.02 o                         
  -1  -3  13          7.64          5.92         2.06 o                         
   0  -3  13         33.21         33.12         2.54 o                         
   1  -3  13        129.88        129.89         6.00 o                         
   2  -3  13        193.16        197.36         7.07 o                         
   3  -3  13          1.98          3.16         2.07 o                         
   4  -3  13          0.03          4.46         2.96 o                         
   5  -3  13          4.93          3.04         3.70 o                         
  -5  -2  13         15.34         14.12         4.09 o                         
  -4  -2  13         78.68         85.04         5.50 o                         
  -3  -2  13          1.44         -1.58         3.33 o                         
  -2  -2  13        102.34        108.20         4.06 o                         
  -1  -2  13         53.57         50.70         2.57 o                         
   0  -2  13         55.53         50.73         2.41 o                         
   1  -2  13         12.32         16.22         3.23 o                         
   2  -2  13        169.30        190.42         6.39 o                         
   3  -2  13        498.83        529.38        10.51 o                         
   4  -2  13         16.90         14.06         3.65 o                         
   5  -2  13          0.30          2.19         1.66 o                         
  -5  -1  13          1.40          9.27         3.48 o                         
  -4  -1  13         14.80         10.90         2.17 o                         
  -3  -1  13         31.52         26.65         5.20 o                         
  -2  -1  13         16.12         18.83         2.16 o                         
  -1  -1  13          7.87          7.23         1.83 o                         
   0  -1  13         86.70         89.25         2.68 o                         
   1  -1  13          6.25          8.30         2.21 o                         
   2  -1  13        148.91        151.15         3.60 o                         
   3  -1  13        318.57        342.92         5.30 o                         
   4  -1  13         24.58         22.91         2.36 o                         
   5  -1  13         14.64          7.80         3.44 o                         
   6  -1  13          2.18          5.04        11.60 o                         
  -6   0  13          3.44         18.77         4.26 o                         
  -5   0  13          9.96          7.85         3.60 o                         
  -4   0  13          5.34         10.09         3.44 o                         
  -3   0  13          0.94         -2.82         2.82 o                         
  -2   0  13        157.64        159.75         5.43 o                         
  -1   0  13         43.67         47.75         1.82 o                         
   0   0  13         31.13         34.49         2.18 o                         
   1   0  13         81.11         85.59         1.98 o                         
   2   0  13        188.27        192.84         3.69 o                         
   3   0  13         69.60         66.96         2.58 o                         
   4   0  13         22.78         23.08         2.50 o                         
   5   0  13          1.94          3.28         3.38 o                         
   6   0  13          3.73          5.34         3.83 o                         
  -6   1  13          3.69          6.47         4.12 o                         
  -5   1  13         15.11         14.60         3.55 o                         
  -4   1  13         28.41         23.44         3.72 o                         
  -3   1  13          4.63          4.14         2.77 o                         
  -2   1  13          0.10          2.31         1.24 o                         
  -1   1  13          1.21          1.72         1.26 o                         
   0   1  13        156.21        154.49         4.42 o                         
   1   1  13        198.78        194.22         2.62 o                         
   2   1  13        151.63        153.51         9.85 o                         
   3   1  13        886.87        868.75        10.31 o                         
   4   1  13         34.54         27.79         3.16 o                         
   5   1  13          9.77          9.39         1.34 o                         
   6   1  13          3.59         11.61         5.11 o                         
  -5   2  13         19.15          6.69         3.45 o                         
  -4   2  13         32.00         25.79         3.58 o                         
  -3   2  13          0.03         -2.66         2.66 o                         
  -2   2  13         35.24         35.78         1.83 o                         
  -1   2  13         70.79         68.52         2.18 o                         
   0   2  13         69.63         58.14         2.02 o                         
   1   2  13         27.76         25.64         1.76 o                         
   2   2  13          0.19         -0.29         1.86 o                         
   3   2  13        381.29        356.79         4.60 o                         
   4   2  13        493.57        489.94         5.76 o                         
   5   2  13          0.67          2.61         1.36 o                         
   6   2  13          7.78         -2.92         8.15 o                         
  -5   3  13          0.07         -3.91         3.91 o                         
  -4   3  13         53.44         40.03         4.02 o                         
  -3   3  13          3.88          3.11         2.91 o                         
  -2   3  13          6.45          8.40         2.65 o                         
  -1   3  13         61.77         53.82         2.01 o                         
   0   3  13         10.57         12.90         1.64 o                         
   1   3  13         23.42         23.59         1.58 o                         
   2   3  13        322.73        329.23         6.61 o                         
   3   3  13        932.73        892.38        11.29 o                         
   4   3  13        312.06        320.27         4.85 o                         
   5   3  13        109.66        110.24         5.36 o                         
   6   3  13         16.18         18.96         2.49 o                         
  -5   4  13          2.70         -4.08         4.08 o                         
  -4   4  13          0.01          7.41         3.26 o                         
  -3   4  13         92.72         99.15         5.16 o                         
  -2   4  13          1.97         -0.40         2.80 o                         
  -1   4  13         34.82         28.27         3.91 o                         
   0   4  13         27.12         21.92         1.74 o                         
   1   4  13         55.22         50.55         4.14 o                         
   2   4  13          8.75          8.65         2.67 o                         
   3   4  13          5.32          8.33         3.09 o                         
   4   4  13        123.36        121.82         5.43 o                         
   5   4  13          2.44         -2.50         6.72 o                         
   6   4  13          5.34          1.28         2.58 o                         
  -4   5  13         13.25         18.31         3.63 o                         
  -3   5  13          0.44          6.99         3.54 o                         
  -2   5  13         65.60         64.16         4.88 o                         
  -1   5  13         20.22         25.72         3.80 o                         
   0   5  13         28.12         28.30         2.21 o                         
   1   5  13         17.89         19.89         2.78 o                         
   2   5  13        310.24        345.26         8.01 o                         
   3   5  13        300.69        320.05         8.37 o                         
   4   5  13         40.38         35.64         4.23 o                         
   5   5  13         11.76         16.32         3.44 o                         
  -3   6  13         55.51         50.31         5.17 o                         
  -2   6  13          1.46          3.92         3.71 o                         
  -1   6  13         67.22         81.09         5.38 o                         
   0   6  13         10.13         10.55         2.45 o                         
   1   6  13        193.71        224.68         6.81 o                         
   2   6  13          2.67         -0.17         3.34 o                         
   3   6  13        160.42        167.45         6.93 o                         
   4   6  13          0.41         -0.58         3.12 o                         
   5   6  13          0.13         -0.25         3.29 o                         
  -3   7  13          1.78         -4.51         4.51 o                         
  -2   7  13         63.03         67.45         6.01 o                         
  -1   7  13          2.05         15.24         4.45 o                         
   0   7  13          9.32          5.22         3.11 o                         
   1   7  13          8.56          9.08         3.34 o                         
   2   7  13        178.87        180.85         7.25 o                         
   3   7  13          0.91          5.98         3.51 o                         
   4   7  13          0.32          5.98         3.93 o                         
  -1   8  13         16.19         26.30         3.81 o                         
   0   8  13          0.52          1.03         3.76 o                         
   1   8  13         14.11         15.03         3.57 o                         
   2   8  13          0.06         -3.79         3.79 o                         
   3   8  13         24.29         14.93         4.35 o                         
  -2  -6  14          0.12         -1.51         7.69 o                         
  -1  -6  14          3.59          1.62         3.94 o                         
   0  -6  14         29.42         27.06         4.11 o                         
   1  -6  14          2.62         -3.87         4.33 o                         
  -3  -5  14          5.95         -5.13         5.13 o                         
  -2  -5  14          8.03          5.13         4.45 o                         
  -1  -5  14          5.97          2.26         2.34 o                         
   0  -5  14          5.18          0.57         3.80 o                         
   1  -5  14        211.66        240.13         8.83 o                         
   2  -5  14         16.70         28.96         4.31 o                         
   3  -5  14          0.28          1.18         4.19 o                         
  -4  -4  14          2.85          0.06         3.48 o                         
  -3  -4  14         23.76         27.25         5.08 o                         
  -2  -4  14         23.20         27.88         5.12 o                         
  -1  -4  14         32.43         29.15         7.34 o                         
   0  -4  14        123.44        133.60         4.05 o                         
   1  -4  14         12.29         21.68         4.53 o                         
   2  -4  14        157.03        182.81         7.71 o                         
   3  -4  14          1.55          2.79         2.37 o                         
   4  -4  14          0.00          9.70         3.71 o                         
  -5  -3  14          5.61          4.96         3.78 o                         
  -4  -3  14         12.47         15.01         4.12 o                         
  -3  -3  14          0.01          1.92         2.38 o                         
  -2  -3  14         28.02         24.48         2.62 o                         
  -1  -3  14          6.73          5.14         2.11 o                         
   0  -3  14        352.59        358.06        12.19 o                         
   1  -3  14        263.65        275.01         8.09 o                         
   2  -3  14         40.95         41.98         4.35 o                         
   3  -3  14         12.23          7.21         2.05 o                         
   4  -3  14          0.11         -3.32         3.32 o                         
   5  -3  14          5.55         18.37         4.29 o                         
  -5  -2  14          1.04         -1.03         3.68 o                         
  -4  -2  14         10.97          8.53         4.05 o                         
  -3  -2  14          1.50         -2.86         2.86 o                         
  -2  -2  14          6.27          5.80         2.14 o                         
  -1  -2  14          0.06          0.74         2.14 o                         
   0  -2  14         21.93         19.97         2.21 o                         
   1  -2  14          4.40          2.24         3.08 o                         
   2  -2  14         94.59         87.37         4.91 o                         
   3  -2  14         58.46         52.96         4.40 o                         
   4  -2  14          0.38         -3.16         3.16 o                         
   5  -2  14          2.23          3.93         3.80 o                         
  -5  -1  14         22.14         33.97         4.75 o                         
  -4  -1  14         24.75         20.60         2.84 o                         
  -3  -1  14          3.78          0.96         2.00 o                         
  -2  -1  14          6.73          2.22         2.08 o                         
  -1  -1  14         98.54         96.09         3.18 o                         
   0  -1  14        596.39        620.47        11.65 o                         
   1  -1  14         30.92         22.92         2.07 o                         
   2  -1  14        199.85        201.22         4.19 o                         
   3  -1  14        108.48        106.76         9.00 o                         
   4  -1  14          9.37         10.59         1.91 o                         
   5  -1  14          4.24          4.06         6.56 o                         
  -5   0  14          1.58          0.34         3.55 o                         
  -4   0  14         25.40         26.68         2.71 o                         
  -3   0  14         29.74         29.29         3.67 o                         
  -2   0  14        106.53        109.02         3.55 o                         
  -1   0  14         51.38         54.02         2.02 o                         
   0   0  14         84.95         82.77         2.27 o                         
   1   0  14          0.00          1.18         1.52 o                         
   2   0  14        166.21        168.35         4.51 o                         
   3   0  14        440.02        452.85        15.27 o                         
   4   0  14         27.87         22.07         2.82 o                         
   5   0  14          0.00         -3.69         3.69 o                         
   6   0  14          0.50          2.63         3.99 o                         
  -5   1  14          3.02          6.65         3.91 o                         
  -4   1  14          3.00         -3.14         3.14 o                         
  -3   1  14          0.00          1.21         2.83 o                         
  -2   1  14          3.58         10.41         2.04 o                         
  -1   1  14        267.75        268.70        11.67 o                         
   0   1  14         12.91         12.75         1.47 o                         
   1   1  14        154.80        150.72         3.43 o                         
   2   1  14         27.32         26.47         1.87 o                         
   3   1  14         57.17         53.88         3.62 o                         
   4   1  14        179.36        174.14         5.48 o                         
   5   1  14          4.27          3.15         2.25 o                         
   6   1  14          5.01          0.64         4.10 o                         
  -5   2  14          0.65          7.70         3.58 o                         
  -4   2  14          7.46          3.59         2.96 o                         
  -3   2  14         24.43         21.98         3.53 o                         
  -2   2  14          3.97          6.03         2.70 o                         
  -1   2  14         31.08         26.79         1.71 o                         
   0   2  14         64.74         62.12         2.15 o                         
   1   2  14         54.48         51.52         2.63 o                         
   2   2  14         44.94         43.08         2.99 o                         
   3   2  14         67.20         64.97         3.90 o                         
   4   2  14          2.23          3.50         2.31 o                         
   5   2  14          0.28          2.72         2.45 o                         
   6   2  14          2.60         13.93         4.14 o                         
  -5   3  14          0.28         -0.65         4.00 o                         
  -4   3  14          0.04         -3.31         3.31 o                         
  -3   3  14          4.70          2.22         2.75 o                         
  -2   3  14          6.86          5.82         2.75 o                         
  -1   3  14          0.78          1.63         1.20 o                         
   0   3  14         15.94         12.04         3.11 o                         
   1   3  14          1.44          2.64         1.28 o                         
   2   3  14         34.96         27.61         2.76 o                         
   3   3  14          4.95          7.20         2.61 o                         
   4   3  14         33.92         38.10         2.18 o                         
   5   3  14          7.67          9.30         1.60 o                         
   6   3  14          0.13          1.42         2.18 o                         
  -5   4  14          2.78         -4.37         4.37 o                         
  -4   4  14         19.78         11.50         3.33 o                         
  -3   4  14          1.33          3.22         2.85 o                         
  -2   4  14         18.32         19.57         3.44 o                         
  -1   4  14         28.09         22.34         3.74 o                         
   0   4  14         58.88         61.41         2.48 o                         
   1   4  14          0.33          4.37         3.61 o                         
   2   4  14         96.89         91.22         4.29 o                         
   3   4  14        441.68        452.18         8.96 o                         
   4   4  14         23.68         25.28         3.40 o                         
   5   4  14          4.95          1.92         1.81 o                         
   6   4  14          0.00          4.20         1.92 o                         
  -4   5  14          6.19         -3.34         3.76 o                         
  -3   5  14         12.32          7.32         3.81 o                         
  -2   5  14          0.28          5.71         3.12 o                         
  -1   5  14          3.39         -0.36         3.11 o                         
   0   5  14         74.48         80.31         2.98 o                         
   1   5  14         19.31         20.31         3.56 o                         
   2   5  14         18.32         29.56         3.74 o                         
   3   5  14         65.64         72.21         5.08 o                         
   4   5  14         11.55         16.98         3.66 o                         
   5   5  14         58.72         59.39         4.74 o                         
  -3   6  14         40.93         44.29         5.16 o                         
  -2   6  14          0.34         -3.43         3.43 o                         
  -1   6  14          1.61          2.75         3.44 o                         
   0   6  14         26.88         27.25         2.48 o                         
   1   6  14         14.63         14.20         3.21 o                         
   2   6  14        173.14        193.85         6.89 o                         
   3   6  14         10.26         18.77         4.06 o                         
   4   6  14          0.42          2.65         3.53 o                         
   5   6  14          1.66          0.52         3.90 o                         
  -2   7  14         34.25         48.71         5.61 o                         
  -1   7  14          0.00          5.82         3.98 o                         
   0   7  14          5.31          7.68         4.22 o                         
   1   7  14         12.41         17.39         3.27 o                         
   2   7  14          7.71          5.03         3.67 o                         
   3   7  14          9.41          5.55         3.13 o                         
   4   7  14          0.01         -3.32         3.54 o                         
  -1   8  14          8.17         24.62         4.95 o                         
   0   8  14          3.38          5.28         4.77 o                         
   1   8  14         55.84         52.71         4.94 o                         
   2   8  14          3.86          1.68         3.79 o                         
  -1  -6  15          4.05         -0.44         4.97 o                         
   0  -6  15          8.96          9.44         4.54 o                         
  -3  -5  15          1.44          0.52         2.76 o                         
  -2  -5  15          1.10         -2.25         7.54 o                         
  -1  -5  15          0.46          0.84         2.33 o                         
   0  -5  15         19.96         13.82         4.05 o                         
   1  -5  15         36.65         39.00         5.10 o                         
   2  -5  15          0.03          6.62         4.02 o                         
  -4  -4  15          1.88         -3.83         3.83 o                         
  -3  -4  15         13.91         10.98         3.89 o                         
  -2  -4  15          1.06          1.44         6.38 o                         
  -1  -4  15         13.83         15.99         2.52 o                         
   0  -4  15         50.87         60.13         5.22 o                         
   1  -4  15          3.27          2.36         3.98 o                         
   2  -4  15          2.60         -3.67         3.67 o                         
   3  -4  15          0.59          2.38         8.25 o                         
   4  -4  15          2.30         16.09         3.95 o                         
  -4  -3  15          8.36         17.73         4.28 o                         
  -3  -3  15          4.27          2.54         3.28 o                         
  -2  -3  15          0.15         -2.35         5.17 o                         
  -1  -3  15         43.57         41.74         4.36 o                         
   0  -3  15         28.96         40.75         2.79 o                         
   1  -3  15          0.87          5.64         3.64 o                         
   2  -3  15         25.44         21.60         3.95 o                         
   3  -3  15          0.01         -4.83         5.56 o                         
   4  -3  15          0.32         -3.67         3.67 o                         
  -5  -2  15          0.38         -3.99         3.99 o                         
  -4  -2  15          0.00         -3.95         3.95 o                         
  -3  -2  15        118.42        122.47         4.24 o                         
  -2  -2  15          4.15          6.12         2.47 o                         
  -1  -2  15         96.06         89.91         3.86 o                         
   0  -2  15        290.16        280.40         4.84 o                         
   1  -2  15         24.49         26.12         3.67 o                         
   2  -2  15         21.29         20.11         3.53 o                         
   3  -2  15          2.41          0.24         3.05 o                         
   4  -2  15          4.80          1.67         3.09 o                         
   5  -2  15          6.80         11.36         3.92 o                         
  -5  -1  15          0.00          2.47         3.56 o                         
  -4  -1  15          8.01          6.35         2.48 o                         
  -3  -1  15          4.46          2.82         2.23 o                         
  -2  -1  15         60.72         72.37         3.33 o                         
  -1  -1  15        147.84        153.02         4.07 o                         
   0  -1  15         98.14        105.62         4.88 o                         
   1  -1  15          0.12          0.18         2.51 o                         
   2  -1  15         27.58         32.07         2.64 o                         
   3  -1  15          0.00          3.50         2.89 o                         
   4  -1  15          4.44          3.50         2.30 o                         
   5  -1  15          0.16         -3.54         3.54 o                         
  -5   0  15         16.77         18.96         4.26 o                         
  -4   0  15          0.58         -0.45         2.29 o                         
  -3   0  15          1.33          0.45         2.05 o                         
  -2   0  15        335.03        386.54        20.41 o                         
  -1   0  15         30.08         30.07         2.85 o                         
   0   0  15         72.04         68.22         2.14 o                         
   1   0  15          0.83         -0.82         1.57 o                         
   2   0  15          0.51          5.50         1.76 o                         
   3   0  15         19.70         16.00         2.01 o                         
   4   0  15          5.05          6.44         2.25 o                         
   5   0  15          0.73         -3.58         3.58 o                         
  -5   1  15         15.65         10.35         3.80 o                         
  -4   1  15         15.36          9.15         3.45 o                         
  -3   1  15          8.71          7.10         3.01 o                         
  -2   1  15         51.72         54.11         4.25 o                         
  -1   1  15        274.01        284.10         4.48 o                         
   0   1  15          4.70          4.75         1.39 o                         
   1   1  15         31.77         26.71         1.87 o                         
   2   1  15         36.37         32.96         2.10 o                         
   3   1  15         31.75         28.72         2.98 o                         
   4   1  15          4.24          5.30         2.45 o                         
   5   1  15          1.79         -1.29         1.93 o                         
   6   1  15          5.70         -4.16         4.16 o                         
  -5   2  15         11.03          9.49         3.88 o                         
  -4   2  15          0.43          6.03         3.17 o                         
  -3   2  15         12.77         11.48         2.88 o                         
  -2   2  15        387.27        395.63         8.46 o                         
  -1   2  15          0.33          2.01         1.57 o                         
   0   2  15         86.13         83.62         2.53 o                         
   1   2  15          6.05          4.46         1.22 o                         
   2   2  15          1.21          1.64         1.34 o                         
   3   2  15        107.25        100.85         4.36 o                         
   4   2  15          0.24         -2.10         2.10 o                         
   5   2  15         11.23         14.46         2.79 o                         
   6   2  15          1.92          3.63         4.31 o                         
  -5   3  15         11.64         16.42         4.08 o                         
  -4   3  15          4.55          3.52         3.23 o                         
  -3   3  15          0.53         -0.83         2.99 o                         
  -2   3  15          0.65          3.66         3.19 o                         
  -1   3  15        731.88        659.45        15.97 o                         
   0   3  15        207.63        198.20         7.80 o                         
   1   3  15         51.37         42.69         4.64 o                         
   2   3  15         14.74         17.24         2.82 o                         
   3   3  15          4.96          7.66         2.58 o                         
   4   3  15         19.06         15.92         2.92 o                         
   5   3  15          0.00          1.07         2.75 o                         
   6   3  15          0.67         -4.69         4.69 o                         
  -4   4  15          5.23         11.50         3.53 o                         
  -3   4  15          2.49          5.54         2.97 o                         
  -2   4  15          1.02          1.45         2.74 o                         
  -1   4  15         20.48         16.92         1.69 o                         
   0   4  15        239.62        230.26         8.94 o                         
   1   4  15          0.50          2.42         1.46 o                         
   2   4  15        100.67         94.81         4.23 o                         
   3   4  15          2.02          0.81         2.51 o                         
   4   4  15          4.98          4.12         2.55 o                         
   5   4  15          2.84          4.70         2.44 o                         
  -4   5  15          0.01         -0.92         3.93 o                         
  -3   5  15          6.95          5.64         3.45 o                         
  -1   5  15         23.68         18.30         3.78 o                         
   0   5  15         28.62         24.26         2.22 o                         
   1   5  15        279.68        300.62         5.21 o                         
   2   5  15        198.13        182.78         6.24 o                         
   3   5  15          0.32         -3.04         3.04 o                         
   4   5  15          0.15         -2.84         2.84 o                         
   5   5  15         10.62          8.26         3.21 o                         
  -3   6  15          7.95         10.34         4.22 o                         
  -2   6  15          0.16         -3.62         3.62 o                         
  -1   6  15          3.92         10.25         3.64 o                         
   0   6  15         65.13         70.39         9.83 o                         
   1   6  15         52.75         69.86         3.38 o                         
   2   6  15         14.54         16.20         3.65 o                         
   3   6  15         10.90          8.39         3.69 o                         
   4   6  15         18.53         29.09         4.61 o                         
  -2   7  15          2.35          6.80         4.59 o                         
  -1   7  15          0.22         -2.53         4.16 o                         
   0   7  15         10.98         11.23         4.01 o                         
   1   7  15        161.08        167.85         6.81 o                         
   2   7  15         84.97         97.71         5.70 o                         
   3   7  15          0.08          4.06         3.43 o                         
   0   8  15          8.83         25.21         5.04 o                         
   1   8  15          6.31         14.18         3.74 o                         
   2   8  15         53.20         50.25         4.92 o                         
  -2  -5  16          0.54         -0.95         4.14 o                         
  -1  -5  16          9.52          6.57         6.08 o                         
   0  -5  16         39.40         34.24         5.30 o                         
   1  -5  16         19.48         18.14         4.62 o                         
   2  -5  16          2.14         -0.24         4.29 o                         
  -3  -4  16         10.34          8.37         2.69 o                         
  -2  -4  16          7.03          6.70         2.37 o                         
  -1  -4  16         27.54         27.93         2.73 o                         
   0  -4  16        116.30        115.48         6.78 o                         
   1  -4  16          5.77          1.30         3.76 o                         
   2  -4  16          1.69         -3.76         3.76 o                         
   3  -4  16          1.97          4.46         3.97 o                         
  -4  -3  16          1.19          8.17         4.39 o                         
  -3  -3  16         16.61         17.61         5.33 o                         
  -2  -3  16         10.55         13.05         2.63 o                         
  -1  -3  16          0.37          2.00         2.17 o                         
   0  -3  16         96.57         94.28         5.88 o                         
   1  -3  16        166.07        174.64         7.05 o                         
   2  -3  16         20.01         -3.64         3.64 o                         
   3  -3  16          1.13          0.33         5.19 o                         
   4  -3  16          9.28         -2.30         3.82 o                         
  -4  -2  16          0.00         -2.95         3.91 o                         
  -3  -2  16         28.62         36.02         3.28 o                         
  -2  -2  16        251.50        259.72         5.56 o                         
  -1  -2  16        208.29        215.27         4.86 o                         
   0  -2  16         25.90         27.50         2.88 o                         
   1  -2  16          5.00          7.43         3.35 o                         
   2  -2  16          5.01          5.15         2.92 o                         
   3  -2  16         42.04         40.48         4.32 o                         
   4  -2  16          0.75         -3.42         3.42 o                         
   5  -2  16          1.52          0.41         4.07 o                         
  -5  -1  16          1.72          0.74         4.19 o                         
  -4  -1  16          9.39         13.44         2.61 o                         
  -3  -1  16         30.42         33.12         3.02 o                         
  -2  -1  16          3.25          5.54         3.03 o                         
  -1  -1  16        571.86        623.17         7.34 o                         
   0  -1  16        124.28        126.97         3.43 o                         
   1  -1  16         29.41         30.96         3.53 o                         
   2  -1  16         28.50         32.92         3.08 o                         
   3  -1  16          3.45          3.01         1.81 o                         
   4  -1  16         10.25         10.05         2.43 o                         
   5  -1  16         14.09         18.27         3.99 o                         
  -5   0  16          0.05          9.21         3.93 o                         
  -4   0  16          0.70          7.40         2.22 o                         
  -3   0  16         47.65         53.56         3.38 o                         
  -2   0  16        376.66        419.54         8.13 o                         
  -1   0  16        173.95        189.29         4.62 o                         
   0   0  16          0.24          3.20         1.27 o                         
   1   0  16          4.14          1.15         1.63 o                         
   2   0  16         36.58         38.78         4.28 o                         
   3   0  16          8.83          7.13         1.94 o                         
   4   0  16          8.13          5.36         2.39 o                         
   5   0  16          0.36         -3.89         3.89 o                         
  -5   1  16          5.47          7.16         3.87 o                         
  -4   1  16          1.09          0.87         3.36 o                         
  -3   1  16          6.66          7.78         3.44 o                         
  -2   1  16         67.03         69.95         4.42 o                         
  -1   1  16        928.62        962.32        46.75 o                         
   0   1  16         64.26         62.77         2.38 o                         
   1   1  16          8.10          5.53         1.60 o                         
   2   1  16          0.00          2.50         1.66 o                         
   3   1  16         22.29         14.49         2.72 o                         
   4   1  16         12.13         12.48         2.68 o                         
   5   1  16         18.03         20.01         2.77 o                         
  -5   2  16          2.12         -3.99         3.99 o                         
  -4   2  16          7.17          6.26         3.20 o                         
  -3   2  16         16.67          9.03         3.28 o                         
  -2   2  16         14.24         24.63         3.78 o                         
  -1   2  16        240.69        220.08        12.46 o                         
   0   2  16          6.92          7.39         1.57 o                         
   1   2  16          0.04          1.29         2.19 o                         
   2   2  16         52.94         54.59         5.54 o                         
   3   2  16          9.98         11.31         2.76 o                         
   4   2  16          0.42          1.72         2.47 o                         
   5   2  16          0.40         -0.63         2.60 o                         
  -4   3  16          0.22          4.87         3.29 o                         
  -3   3  16         15.29         16.30         3.73 o                         
  -2   3  16          0.37          0.11         2.86 o                         
  -1   3  16         15.85         16.04         3.18 o                         
   0   3  16        342.16        324.04        13.88 o                         
   1   3  16          0.53         -3.00         3.00 o                         
   2   3  16        119.38        114.56         4.66 o                         
   3   3  16          4.80          1.61         2.39 o                         
   4   3  16          3.85          0.61         2.61 o                         
   5   3  16          2.73          6.01         2.68 o                         
  -4   4  16          2.25          9.19         3.56 o                         
  -3   4  16          0.05         -2.62         3.06 o                         
  -2   4  16         44.13         36.26         4.10 o                         
  -1   4  16        138.51        135.34         4.48 o                         
   0   4  16         16.88         14.01         1.80 o                         
   1   4  16         14.72         13.89         1.80 o                         
   2   4  16          2.89          1.65         2.12 o                         
   3   4  16          4.72          4.94         2.37 o                         
   4   4  16          6.76          7.96         2.76 o                         
   5   4  16          1.74         -2.82         2.82 o                         
  -3   5  16          0.21          6.73         3.56 o                         
  -2   5  16          0.39         -2.32         3.09 o                         
  -1   5  16        113.29        103.50         5.69 o                         
   0   5  16        117.62        116.83        13.00 o                         
   1   5  16          7.05          7.04         1.76 o                         
   2   5  16          6.00          5.25         3.03 o                         
   3   5  16         14.07         12.76         3.14 o                         
   4   5  16          7.84         10.56         3.27 o                         
   5   5  16          0.77         -4.17         4.17 o                         
  -3   6  16          7.25         -4.37         4.37 o                         
  -2   6  16          1.30          1.13         3.74 o                         
  -1   6  16          6.47          9.07         3.69 o                         
   0   6  16        101.99        106.37        18.36 o                         
   1   6  16          1.89          1.33         8.48 o                         
   2   6  16         45.65         44.17         4.36 o                         
   3   6  16          3.14          0.92         3.38 o                         
   4   6  16          1.54         -0.55         3.18 o                         
  -2   7  16          1.25         -4.71         4.71 o                         
  -1   7  16          0.57         -0.35         4.39 o                         
   0   7  16         11.77         26.29         4.50 o                         
   1   7  16          9.57         20.75         5.34 o                         
   2   7  16          3.64          4.80         3.72 o                         
   3   7  16          1.93          0.16         3.71 o                         
  -1  -5  17          0.04         13.03        19.09 o                         
   0  -5  17         56.16         62.72         6.03 o                         
   1  -5  17         21.61         21.07         4.37 o                         
  -3  -4  17         19.79         22.44         3.04 o                         
  -2  -4  17          3.38         -0.99         2.48 o                         
  -1  -4  17          5.64          7.47         2.51 o                         
   0  -4  17          2.51          0.89         4.15 o                         
   1  -4  17         22.42         24.53         4.47 o                         
   2  -4  17          6.50         -3.92         3.92 o                         
   3  -4  17          0.90         -4.32         4.32 o                         
  -4  -3  17          7.99         14.64         4.33 o                         
  -3  -3  17          2.50          4.18         2.94 o                         
  -2  -3  17          5.60         10.36         4.92 o                         
  -1  -3  17         40.54         36.00         2.87 o                         
   0  -3  17         17.56         27.42         4.46 o                         
   1  -3  17          4.79          9.41         3.91 o                         
   2  -3  17         18.02         18.80         4.22 o                         
   3  -3  17         14.77         13.52         2.50 o                         
   4  -3  17          1.84         -0.96         3.92 o                         
  -4  -2  17          1.19         -0.50         4.34 o                         
  -3  -2  17         41.82         39.12         3.24 o                         
  -2  -2  17         29.55         34.52         6.41 o                         
  -1  -2  17         38.39         40.02         5.78 o                         
   0  -2  17         53.29         48.39         4.81 o                         
   1  -2  17         46.05         49.65         4.52 o                         
   2  -2  17         12.66         15.56         3.55 o                         
   3  -2  17          0.07          3.49         3.28 o                         
   4  -2  17         11.84         13.08         3.65 o                         
  -4  -1  17          2.56         10.22         2.48 o                         
  -3  -1  17        103.37        108.70         4.23 o                         
  -2  -1  17          1.07          0.25         2.37 o                         
  -1  -1  17          5.08         15.56         5.04 o                         
   0  -1  17          1.42          3.62         2.89 o                         
   1  -1  17         37.54         36.27         9.65 o                         
   2  -1  17         22.65         18.87         2.38 o                         
   3  -1  17          0.63         -0.36         1.90 o                         
   4  -1  17          7.28          9.02         2.83 o                         
   5  -1  17          4.33         -4.02         4.02 o                         
  -5   0  17          0.16          9.99         4.35 o                         
  -4   0  17          6.62          3.86         2.37 o                         
  -3   0  17          0.78         -0.56         3.26 o                         
  -2   0  17        474.28        508.06        15.73 o                         
  -1   0  17        162.08        183.13        10.29 o                         
   0   0  17         18.89         20.75         2.54 o                         
   1   0  17          0.81          1.19         1.81 o                         
   2   0  17          0.71          2.51         1.88 o                         
   3   0  17         92.46         92.25         3.39 o                         
   4   0  17          0.07          0.22         2.46 o                         
   5   0  17          9.25         11.69         4.25 o                         
  -5   1  17          2.58         -0.66         4.25 o                         
  -4   1  17          3.91          6.11         3.39 o                         
  -3   1  17        146.63        137.41         6.38 o                         
  -2   1  17         95.08         90.07         5.49 o                         
  -1   1  17        287.56        299.38        20.40 o                         
   0   1  17          5.82          2.66         1.57 o                         
   1   1  17          4.64          2.56         1.63 o                         
   2   1  17         14.55         11.92         1.78 o                         
   3   1  17         13.34         16.07         2.89 o                         
   4   1  17          0.14          2.39         2.15 o                         
   5   1  17          9.94          3.35         2.62 o                         
  -4   2  17          0.07         -3.65         3.65 o                         
  -3   2  17         41.02         49.57         4.52 o                         
  -2   2  17        681.67        672.68        11.49 o                         
  -1   2  17         69.29         67.73         2.79 o                         
   0   2  17          0.72         -2.46         2.46 o                         
   1   2  17         15.83         12.91         2.09 o                         
   2   2  17         33.97         28.05         6.38 o                         
   3   2  17          6.46          4.13         2.43 o                         
   4   2  17          6.13          4.23         2.37 o                         
   5   2  17          0.05         -1.80         2.68 o                         
  -4   3  17         20.37         23.91         4.07 o                         
  -3   3  17         11.65         14.07         3.58 o                         
  -2   3  17         25.08         19.16         3.88 o                         
  -1   3  17        240.89        217.09        15.75 o                         
   0   3  17          2.55          1.09         1.47 o                         
   1   3  17          4.82          9.58         2.16 o                         
   2   3  17          0.04          1.92         2.24 o                         
   3   3  17         76.61         75.53         4.21 o                         
   4   3  17          0.01          2.26         2.27 o                         
   5   3  17         13.11         13.73         2.81 o                         
  -4   4  17          0.00         -4.05         4.05 o                         
  -3   4  17        104.08        115.34         5.93 o                         
  -2   4  17         55.98         54.26         4.59 o                         
  -1   4  17         85.77         75.12         4.61 o                         
   0   4  17         39.30         33.86         2.17 o                         
   1   4  17          1.35         -0.41         1.50 o                         
   2   4  17         26.06         34.16         3.44 o                         
   3   4  17          0.87          0.69         2.40 o                         
   4   4  17         17.94         18.33         3.47 o                         
   5   4  17          0.24         10.69         3.24 o                         
  -3   5  17          0.15         -3.58         3.58 o                         
  -2   5  17         15.56         15.97         3.50 o                         
  -1   5  17          0.68         -1.56         3.21 o                         
   0   5  17         24.89         29.96         5.69 o                         
   1   5  17          0.01          2.62         2.36 o                         
   2   5  17          2.71          3.23         2.41 o                         
   3   5  17         11.12         11.56         2.95 o                         
   4   5  17          0.15         -1.70         3.05 o                         
  -2   6  17          0.54         -0.15         4.05 o                         
  -1   6  17         14.53         13.19         3.99 o                         
   0   6  17          4.96          6.52         5.98 o                         
   1   6  17         13.72         14.66         5.86 o                         
   2   6  17          2.11          5.76         3.16 o                         
   3   6  17         12.88         14.82         3.31 o                         
   4   6  17         21.13         27.62         4.45 o                         
  -1   7  17          1.57         -2.90         4.47 o                         
   0   7  17          0.09         11.41         4.29 o                         
   1   7  17         26.00         25.81         9.76 o                         
   2   7  17          0.22         -3.60         3.60 o                         
   3   7  17          0.47         -2.70         3.47 o                         
  -2  -4  18          2.04         -1.35         9.07 o                         
  -1  -4  18         28.80         31.08         3.09 o                         
   0  -4  18         17.65         12.35         4.23 o                         
   1  -4  18          2.58         -3.90         3.90 o                         
   2  -4  18          6.30          4.98         4.17 o                         
  -3  -3  18          1.79          4.76         5.60 o                         
  -2  -3  18          1.39          1.40         2.46 o                         
  -1  -3  18          2.60          0.53         2.17 o                         
   0  -3  18         86.85         94.39         5.95 o                         
   1  -3  18          1.62          4.45         3.49 o                         
   2  -3  18          0.99          1.93         3.60 o                         
   3  -3  18          2.26          2.48         2.80 o                         
  -4  -2  18          6.44          4.69         4.22 o                         
  -3  -2  18          6.27          4.89         2.85 o                         
  -2  -2  18          0.00          2.11         3.00 o                         
  -1  -2  18          0.00         -1.94         2.38 o                         
   0  -2  18          3.37          0.87         3.80 o                         
   1  -2  18        105.82        108.97         6.03 o                         
   2  -2  18          2.24          3.11         3.35 o                         
   3  -2  18         43.21         42.92         4.72 o                         
   4  -2  18         17.93         34.70         4.38 o                         
  -4  -1  18          8.14          8.54         2.67 o                         
  -3  -1  18          2.56          5.53         3.01 o                         
  -2  -1  18         11.82         15.55         4.06 o                         
  -1  -1  18         13.28         13.93         2.32 o                         
   0  -1  18          0.54          1.27         3.15 o                         
   1  -1  18         45.11         46.41         2.95 o                         
   2  -1  18          1.14          1.48         2.05 o                         
   3  -1  18         18.96         16.89         2.32 o                         
   4  -1  18          1.98          1.30         2.70 o                         
  -4   0  18         10.65         11.09         2.96 o                         
  -3   0  18          1.03         -4.47         4.79 o                         
  -2   0  18         40.51         45.42         4.52 o                         
  -1   0  18          0.29          4.77         2.25 o                         
   0   0  18         23.14         19.50         2.15 o                         
   1   0  18         52.82         54.78         3.35 o                         
   2   0  18        120.46        107.38         3.64 o                         
   3   0  18         13.80         10.19         2.75 o                         
   4   0  18          0.68          0.77         2.48 o                         
   5   0  18         30.70         37.45         4.75 o                         
  -4   1  18          0.28         -3.49         3.49 o                         
  -3   1  18         13.58         17.16         3.76 o                         
  -2   1  18         22.30         20.55         3.85 o                         
  -1   1  18          5.75          9.51         1.89 o                         
   0   1  18          2.89          3.36         1.37 o                         
   1   1  18          2.53          0.40         1.83 o                         
   2   1  18         15.47         10.07         1.98 o                         
   3   1  18         17.41         13.55         2.72 o                         
   4   1  18          0.15         -1.23         2.21 o                         
   5   1  18          4.43          1.46         2.76 o                         
  -4   2  18          0.37          3.34         3.56 o                         
  -3   2  18         14.16         11.36         3.55 o                         
  -2   2  18          4.92          9.40         3.49 o                         
  -1   2  18          0.44          1.84         1.56 o                         
   0   2  18          0.87          2.20         3.45 o                         
   1   2  18         10.68          8.37         2.04 o                         
   2   2  18         78.73         58.85         2.70 o                         
   3   2  18          0.04          2.78         2.26 o                         
   4   2  18          3.02          0.38         2.48 o                         
   5   2  18          5.91         11.44         2.92 o                         
  -4   3  18          2.84          5.72         3.64 o                         
  -3   3  18         40.87         35.92         4.35 o                         
  -2   3  18         88.74         95.34         5.39 o                         
  -1   3  18          0.08         -1.51         1.51 o                         
   0   3  18          0.11          1.12         1.51 o                         
   1   3  18         40.46         38.49         3.16 o                         
   2   3  18          9.68          8.38         2.55 o                         
   3   3  18          0.58         -1.59         2.21 o                         
   4   3  18          6.42          1.08         2.41 o                         
   5   3  18          1.63         -0.42         2.97 o                         
  -3   4  18          0.32          3.69         3.62 o                         
  -2   4  18         43.32         42.56         4.65 o                         
  -1   4  18          0.00          0.57         2.85 o                         
   0   4  18          0.01         -2.30         5.45 o                         
   1   4  18          5.94         10.21         2.39 o                         
   2   4  18         49.53         49.26         3.54 o                         
   3   4  18         22.05         21.39         3.35 o                         
   4   4  18          7.12          4.54         2.91 o                         
   5   4  18          1.85          0.33         3.22 o                         
  -3   5  18         13.01         14.50         3.91 o                         
  -2   5  18          8.76         21.49         3.68 o                         
  -1   5  18          0.01          0.32         3.06 o                         
   0   5  18          5.51          0.24         3.18 o                         
   1   5  18          0.27          3.81         2.93 o                         
   2   5  18          2.52          4.28         2.60 o                         
   3   5  18         10.41         11.43         3.12 o                         
   4   5  18          0.01          1.14         3.09 o                         
  -2   6  18          0.00          5.29         4.37 o                         
  -1   6  18          7.72          4.96         3.74 o                         
   0   6  18          0.60         -3.27         3.27 o                         
   1   6  18          0.01         12.23         6.18 o                         
   2   6  18         17.27         14.06         2.97 o                         
   3   6  18          0.07         -3.30         3.30 o                         
   0   7  18          0.72          6.59         4.40 o                         
   1   7  18          0.04          1.27        11.73 o                         
   2   7  18          0.16         -2.83         3.57 o                         
  -1  -4  19          4.58          8.10         4.22 o                         
   0  -4  19         24.54         28.48         4.75 o                         
   1  -4  19          0.18         -0.76         4.32 o                         
  -3  -3  19          1.87          5.49         2.87 o                         
  -2  -3  19          8.66         13.95         3.32 o                         
  -1  -3  19          0.59         -0.83         7.38 o                         
   0  -3  19         54.04         59.59         5.63 o                         
   1  -3  19          0.96          0.76         3.71 o                         
   2  -3  19          0.24          6.36         3.82 o                         
   3  -3  19          1.27         -5.48         7.36 o                         
  -3  -2  19         14.02         17.50         5.16 o                         
  -2  -2  19          3.13          3.99         6.99 o                         
  -1  -2  19         34.59         36.44         3.11 o                         
   0  -2  19         13.58         11.13         4.20 o                         
   1  -2  19         43.31         42.36         4.51 o                         
   2  -2  19          5.39          5.48         3.22 o                         
   3  -2  19          1.51          3.50         3.69 o                         
  -4  -1  19          7.41          8.97         6.80 o                         
  -3  -1  19          1.67          3.35         3.90 o                         
  -2  -1  19          0.62         -0.03         2.30 o                         
  -1  -1  19          0.58          2.55         2.21 o                         
   0  -1  19        109.62        106.60         6.12 o                         
   1  -1  19          2.00          0.55         3.39 o                         
   2  -1  19         10.64          8.93         2.10 o                         
   3  -1  19          8.28          7.18         3.08 o                         
   4  -1  19          0.07          0.28         2.92 o                         
  -4   0  19          4.54          6.07         2.67 o                         
  -3   0  19         12.39         18.74         2.76 o                         
  -2   0  19          0.61          4.62         2.36 o                         
  -1   0  19          0.39          0.56         2.14 o                         
   0   0  19         20.75         24.42         4.02 o                         
   1   0  19        124.50        104.05         6.80 o                         
   2   0  19          0.19          2.09         2.39 o                         
   3   0  19          0.30         -1.94         2.62 o                         
   4   0  19          4.98          5.01         2.80 o                         
  -4   1  19          2.54         -3.91         3.91 o                         
  -3   1  19         16.23         19.55         3.85 o                         
  -2   1  19          0.41          2.44         3.30 o                         
  -1   1  19         20.52         23.70         1.89 o                         
   0   1  19         11.00         11.03         2.13 o                         
   1   1  19        100.34         77.15         6.17 o                         
   2   1  19          6.60          7.05         1.97 o                         
   3   1  19         15.96         19.20         2.78 o                         
   4   1  19          7.64          5.08         2.54 o                         
   5   1  19          5.32         15.74         3.32 o                         
  -4   2  19          0.69         -3.94         3.94 o                         
  -3   2  19         12.89         13.51         3.65 o                         
  -2   2  19         33.60         40.13         4.18 o                         
  -1   2  19          0.87         -0.13         2.30 o                         
   0   2  19          1.18          0.87         1.53 o                         
   1   2  19         12.14          7.25         1.84 o                         
   2   2  19        107.53         78.24        10.26 o                         
   3   2  19          5.88          5.67         2.36 o                         
   4   2  19          0.02          0.42         2.54 o                         
   5   2  19         17.21         12.99         3.25 o                         
  -3   3  19          5.90          5.37         3.29 o                         
  -2   3  19         14.32          9.61         3.49 o                         
  -1   3  19          2.59          4.69         1.61 o                         
   0   3  19         25.50         24.36         1.96 o                         
   1   3  19         35.64         31.94         2.96 o                         
   2   3  19          1.92          1.75         2.36 o                         
   3   3  19          7.38         12.45         2.78 o                         
   4   3  19         32.04         33.11         3.55 o                         
  -3   4  19         53.70         58.38         5.19 o                         
  -2   4  19          0.09         -3.38         3.38 o                         
  -1   4  19          0.60         -2.86         2.86 o                         
   0   4  19         27.33         26.29         4.45 o                         
   1   4  19          7.34          3.58         2.22 o                         
   2   4  19         17.41         10.16         2.46 o                         
   3   4  19          4.30          2.14         2.60 o                         
   4   4  19          3.44          2.05         2.63 o                         
  -2   5  19         17.51         19.49         3.94 o                         
  -1   5  19          3.73         -1.99         3.35 o                         
   0   5  19          8.21          7.61         1.92 o                         
   1   5  19          4.66         -2.17         2.54 o                         
   2   5  19          0.66          0.75         2.42 o                         
   3   5  19          3.17          4.61         2.73 o                         
   4   5  19          7.74          7.18         3.22 o                         
  -1   6  19          1.28         -3.98         3.98 o                         
   0   6  19         20.91         22.72         3.67 o                         
   1   6  19         10.83          1.15         2.76 o                         
   2   6  19         14.84         16.54         2.77 o                         
   3   6  19          0.47          5.01         3.25 o                         
   1   7  19          4.66          5.88         2.68 o                         
  -2  -3  20          1.65          7.69         2.77 o                         
  -1  -3  20         14.46         24.44         4.83 o                         
   0  -3  20          0.21          5.78         4.09 o                         
   1  -3  20          0.13          6.32         3.76 o                         
   2  -3  20          0.33          3.55         4.13 o                         
  -3  -2  20          1.43          0.54         3.67 o                         
  -2  -2  20          7.05          8.74         3.65 o                         
  -1  -2  20          1.78          4.40         6.39 o                         
   0  -2  20         50.99         57.70         5.10 o                         
   1  -2  20          0.48          1.84         3.32 o                         
   2  -2  20          7.79          6.53         3.50 o                         
   3  -2  20          0.01          0.41         4.27 o                         
  -3  -1  20          5.66          5.46         2.63 o                         
  -2  -1  20          3.67          6.75         2.51 o                         
  -1  -1  20          0.77          3.77         2.39 o                         
   0  -1  20         17.41         17.96         4.13 o                         
   1  -1  20         32.24         32.45         4.67 o                         
   2  -1  20          0.98         12.23         2.85 o                         
   3  -1  20          1.34          6.50         3.79 o                         
   4  -1  20          0.24          6.14         3.24 o                         
  -3   0  20         30.56         43.16         5.06 o                         
  -2   0  20          0.59          2.26         2.32 o                         
  -1   0  20          7.42         14.65         4.24 o                         
   0   0  20          4.75          7.76         2.08 o                         
   1   0  20          6.10          6.77         2.01 o                         
   2   0  20         66.87         58.38         3.63 o                         
   3   0  20          2.51         10.00         2.58 o                         
   4   0  20          4.32          4.66         3.16 o                         
  -3   1  20          3.47         -2.92         3.21 o                         
  -2   1  20          0.59          2.00         2.29 o                         
  -1   1  20          2.74          7.54         1.74 o                         
   0   1  20          9.19          7.43         1.97 o                         
   1   1  20         53.17         47.30         2.79 o                         
   2   1  20         12.97          7.91         2.03 o                         
   3   1  20         15.59          9.10         3.18 o                         
   4   1  20          2.96          6.48         2.93 o                         
  -3   2  20          0.19          4.94         3.56 o                         
  -2   2  20          1.88          0.73         2.98 o                         
  -1   2  20          4.22          6.83         1.75 o                         
   0   2  20         26.26         18.87         2.52 o                         
   1   2  20          3.85          4.45         2.98 o                         
   2   2  20         39.07         35.96         2.62 o                         
   3   2  20          1.76          1.91         2.37 o                         
   4   2  20          0.07          0.99         2.74 o                         
  -3   3  20         11.75          6.84         3.76 o                         
  -2   3  20          0.28          4.74         3.17 o                         
  -1   3  20          6.91          5.10         3.95 o                         
   0   3  20          0.26          1.75         1.62 o                         
   1   3  20          6.66          4.74         2.21 o                         
   2   3  20          0.00          2.27         2.58 o                         
   3   3  20         21.70         22.38         3.44 o                         
   4   3  20         22.82         25.08         3.40 o                         
  -3   4  20          2.11          1.96         3.79 o                         
  -2   4  20          0.50         -3.44         3.44 o                         
  -1   4  20          0.26          9.69         3.17 o                         
   0   4  20          4.81          9.12         3.13 o                         
   1   4  20         12.16         16.71         2.52 o                         
   2   4  20          8.16         14.01         2.63 o                         
   3   4  20          4.40          1.84         2.66 o                         
   4   4  20          7.03          5.34         2.92 o                         
  -2   5  20          4.23          1.95         3.93 o                         
  -1   5  20          0.95         -1.02         3.35 o                         
   0   5  20          7.40          2.85         3.08 o                         
   1   5  20         17.77         20.30         2.82 o                         
   2   5  20          4.27          1.41         2.73 o                         
   3   5  20         16.05         11.51         3.26 o                         
  -1   6  20          0.03          2.25         4.07 o                         
   0   6  20          2.39         -4.03         4.03 o                         
   1   6  20          1.20         10.68         3.04 o                         
   2   6  20         12.84         17.78         3.29 o                         
  -1  -3  21          3.89          1.11         4.45 o                         
   0  -3  21          3.54          6.19         4.25 o                         
   1  -3  21          0.55         19.31         4.36 o                         
  -2  -2  21          1.20          0.01         2.91 o                         
  -1  -2  21          3.70          4.97         4.33 o                         
   0  -2  21          0.21         -3.78         3.78 o                         
   1  -2  21         10.85         12.34         3.92 o                         
   2  -2  21          0.68         -1.14         3.91 o                         
  -3  -1  21          2.08          7.78         2.88 o                         
  -2  -1  21         12.05         18.32         2.81 o                         
  -1  -1  21          0.28         -2.54         3.92 o                         
   0  -1  21         12.04         13.78         4.46 o                         
   1  -1  21          0.91          5.36         3.81 o                         
   2  -1  21          0.01          2.32         2.25 o                         
   3  -1  21          3.75         13.45         2.47 o                         
  -3   0  21          0.99          7.24         7.89 o                         
  -2   0  21          8.30          9.92         3.53 o                         
  -1   0  21          2.14          5.82         2.46 o                         
   0   0  21          5.55          6.73         6.31 o                         
   1   0  21          1.71          1.80         2.56 o                         
   2   0  21          4.92         -1.07         2.18 o                         
   3   0  21          2.52          2.71         2.99 o                         
  -3   1  21          0.24         -0.10         7.58 o                         
  -2   1  21          1.36          2.61         7.02 o                         
  -1   1  21          0.24          6.82         4.41 o                         
   0   1  21          1.03          1.64         3.82 o                         
   1   1  21         32.86         19.72         2.49 o                         
   2   1  21          5.08          7.76         2.05 o                         
   3   1  21          6.53         -1.15         2.81 o                         
   4   1  21          8.66          9.30         2.82 o                         
  -3   2  21         18.27         15.26         3.77 o                         
  -2   2  21          1.34          0.33         3.22 o                         
  -1   2  21          0.01          0.09         1.95 o                         
   0   2  21          3.69          5.43         1.91 o                         
   1   2  21          7.09          7.99         2.01 o                         
   2   2  21          1.98         -1.77         1.77 o                         
   3   2  21          1.56          3.89         2.67 o                         
   4   2  21          0.09          7.24         3.03 o                         
  -3   3  21          3.73         11.66         3.78 o                         
  -2   3  21          4.51          0.13         3.45 o                         
  -1   3  21          0.66          2.74         4.50 o                         
   0   3  21          1.96         -2.18         2.18 o                         
   1   3  21         60.56         49.79         3.42 o                         
   2   3  21          4.73          6.24         3.57 o                         
   3   3  21          0.39          0.39         2.49 o                         
   4   3  21         43.41         54.41         4.56 o                         
  -2   4  21          3.28         14.79         3.66 o                         
  -1   4  21          1.08         -3.21         3.21 o                         
   0   4  21          1.40         -0.80         1.95 o                         
   1   4  21         14.98         12.37         2.60 o                         
   2   4  21          7.35          7.78         2.45 o                         
   3   4  21          0.55         -0.67         2.95 o                         
  -1   5  21         15.50         12.26         3.69 o                         
   0   5  21          2.31          3.78         6.01 o                         
   1   5  21          2.36         -2.87         2.87 o                         
   2   5  21          0.50          5.36         2.62 o                         
   3   5  21          1.94         -2.82         2.91 o                         
   0   6  21          7.22          7.37         4.23 o                         
   1   6  21          0.05         -3.51         3.51 o                         
  -1  -2  22          0.77          1.71         4.44 o                         
   0  -2  22          0.03         -0.02         3.98 o                         
   1  -2  22          2.31         12.01         3.87 o                         
  -2  -1  22          0.47          7.49         5.55 o                         
  -1  -1  22          8.82         11.96         4.14 o                         
   0  -1  22          9.95          8.19         4.49 o                         
   1  -1  22          0.03          0.80         4.09 o                         
   2  -1  22          1.00          4.15         3.70 o                         
  -2   0  22          1.98          7.59         2.72 o                         
  -1   0  22          0.01          0.05         4.19 o                         
   0   0  22          2.28         -3.43         3.57 o                         
   1   0  22          1.49          5.25         2.61 o                         
   2   0  22          9.32         12.48         2.14 o                         
   3   0  22          0.00         -3.30         3.30 o                         
  -2   1  22          0.35         -1.15         2.63 o                         
  -1   1  22          0.29         -3.76         4.75 o                         
   0   1  22         11.26         10.80         2.16 o                         
   1   1  22          0.47          4.25         2.01 o                         
   2   1  22          0.00         -1.50         2.12 o                         
   3   1  22         25.17         27.95         3.64 o                         
  -2   2  22          0.15         -0.82         3.48 o                         
  -1   2  22          0.24          0.29         2.08 o                         
   0   2  22          1.18         -2.98         2.98 o                         
   1   2  22          0.53         -1.91         1.91 o                         
   2   2  22          0.04         -0.78         4.81 o                         
   3   2  22          5.55          0.67         2.73 o                         
  -2   3  22          4.57          2.94         3.65 o                         
  -1   3  22          3.47         -3.30         3.30 o                         
   0   3  22          0.05          5.98         2.41 o                         
   1   3  22          9.00          7.42         2.40 o                         
   2   3  22          0.00          0.98         5.30 o                         
   3   3  22          2.39          0.64         2.58 o                         
  -2   4  22          1.85         14.25         3.79 o                         
  -1   4  22          1.30         -0.03         3.46 o                         
   0   4  22         19.98         25.41         2.89 o                         
   1   4  22          0.82          2.20         2.93 o                         
   2   4  22          3.02         -1.12         2.49 o                         
   3   4  22          2.71         -0.32         3.11 o                         
   0   5  22          0.43         11.48         3.02 o                         
   1   5  22          3.09          6.19         2.89 o                         
   2   5  22          0.01         -3.29         3.29 o                         
  -1  -1  23          0.93          2.51         4.64 o                         
   0  -1  23          1.00         -2.40         4.27 o                         
   1  -1  23          0.15          1.26         3.95 o                         
  -2   0  23          0.28          2.50         3.84 o                         
  -1   0  23          2.25          1.41         4.09 o                         
   0   0  23          3.13         12.75         4.33 o                         
   1   0  23          0.78          9.51         7.44 o                         
   2   0  23          8.12          9.66         2.55 o                         
  -2   1  23          1.46          0.20         2.85 o                         
  -1   1  23          0.29          5.28         3.80 o                         
   0   1  23          3.34          6.64         2.42 o                         
   1   1  23          1.55         -1.05         3.46 o                         
   2   1  23          0.05         -3.69         4.61 o                         
  -2   2  23          0.75         -4.74         4.74 o                         
  -1   2  23          4.63          5.98         3.17 o                         
   0   2  23          2.32          6.93         2.37 o                         
   1   2  23          0.90          1.76         2.19 o                         
   2   2  23          2.68         -0.85         3.67 o                         
   3   2  23          0.31          7.42         3.11 o                         
  -1   3  23          2.91         13.99         3.63 o                         
   0   3  23          1.01         -2.82         2.82 o                         
   1   3  23         11.08         10.06         2.03 o                         
   2   3  23          1.65          0.28         2.88 o                         
  -1   4  23          1.56         -3.90         3.90 o                         
   0   4  23          6.10          6.18         2.91 o                         
   1   4  23          0.39         -2.89         2.89 o                         
   2   4  23          0.00          4.77         3.01 o                         
   0   0  24          0.17          1.72         4.28 o                         
   1   0  24          0.76         16.29         7.57 o                         
  -1   1  24          1.72          2.72         3.95 o                         
   0   1  24         28.62         40.06         3.06 o                         
   1   1  24          3.80          4.10         2.35 o                         
  -1   2  24          6.44         13.57         4.20 o                         
   0   2  24          1.79          1.33         2.35 o                         
   1   2  24          0.03         -2.35         2.35 o                         
   2   2  24          0.40         -1.92         2.37 o                         
   0   3  24          8.89         10.64         3.12 o                         
   1   3  24         12.56         14.88         2.33 o                         
                                                                                
