# Supplementary material for: Crystal-structure studies of 4-phenyl­piperazin-1-ium 4-eth­oxy­benzoate monohydrate, 4-phenyl­piperazin-1-ium 4-meth­oxy­benzoate monohydrate, 4-phenyl­piperazin-1-ium 4-methyl­benzoate monohydrate and 4-phenyl­piperazin-1-ium tri­fluoro­acetate 0.12-hydrate
Source: Acta Crystallogr E Crystallogr Commun. 2022 Jun 10;78(Pt 7):709–15. doi: 10.1107/S2056989022006004 (PMC9260359; doi:10.1107/S2056989022006004)
Supplement: Supplementary file 4 [file e-78-00709-IIsup3.hkl]

data_II                                                                         
_shelx_title ' UK-2 IN P-1'                                                     
_shelx_refln_list_code          4                                               
_shelx_F_calc_maximum      128.85                                               
_exptl_crystal_F_000       356.00                                               
_reflns_d_resolution_high  0.8306                                               
                                                                                
loop_                                                                           
 _space_group_symop_operation_xyz                                               
 'x, y, z'                                                                      
 '-x, -y, -z'                                                                   
                                                                                
_cell_length_a     6.2039                                                       
_cell_length_b     7.5565                                                       
_cell_length_c    18.6140                                                       
_cell_angle_alpha  81.799                                                       
_cell_angle_beta   87.020                                                       
_cell_angle_gamma  84.852                                                       
                                                                                
_shelx_F_squared_multiplier     1.000                                           
                                                                                
loop_                                                                           
 _refln_index_h                                                                 
 _refln_index_k                                                                 
 _refln_index_l                                                                 
 _refln_F_squared_calc                                                          
 _refln_F_squared_meas                                                          
 _refln_F_squared_sigma                                                         
 _refln_observed_status                                                         
   1   0   0        196.72        191.57         2.30 o                         
   2   0   0          5.32          4.33         0.41 o                         
   3   0   0          9.20         10.45         0.40 o                         
   4   0   0        125.42        141.40         1.82 o                         
   5   0   0         19.42         18.93         0.90 o                         
   6   0   0         28.61         30.30         1.18 o                         
   7   0   0          0.13          0.72         1.67 o                         
  -7   1   0          0.10         -0.15         1.13 o                         
  -6   1   0         11.00         10.76         1.23 o                         
  -5   1   0         55.46         56.87         1.54 o                         
  -4   1   0          2.57          2.12         0.67 o                         
  -3   1   0         23.64         18.97         0.36 o                         
  -2   1   0       1351.74       1278.20         6.72 o                         
  -1   1   0       4180.73       3810.93        12.68 o                         
   1   1   0      13830.48      14351.29        22.95 o                         
   2   1   0        681.81        666.47         5.63 o                         
   3   1   0        147.75        156.16         2.49 o                         
   4   1   0         32.92         30.75         1.19 o                         
   5   1   0         42.20         45.29         2.17 o                         
   6   1   0          1.13          1.70         1.08 o                         
   7   1   0          0.45          0.53         1.65 o                         
  -7   2   0          6.46          6.14         1.38 o                         
  -6   2   0          0.71          0.59         1.16 o                         
  -5   2   0         10.95         12.96         1.31 o                         
  -4   2   0         13.26         15.07         1.13 o                         
  -3   2   0          6.94          7.56         0.31 o                         
  -2   2   0         84.30         89.26         2.37 o                         
  -1   2   0       4456.00       3911.63         7.54 o                         
   0   2   0      16602.90      16959.46        85.99 o                         
   1   2   0       1354.36       1318.56         7.18 o                         
   2   2   0        128.20        125.01         1.45 o                         
   3   2   0        132.74        123.58         1.48 o                         
   4   2   0         51.61         51.44         1.21 o                         
   5   2   0          6.33          5.30         0.77 o                         
   6   2   0         36.04         35.48         2.48 o                         
   7   2   0          3.68          4.31         1.38 o                         
  -6   3   0         21.21         24.77         1.71 o                         
  -5   3   0         21.69         23.14         1.53 o                         
  -4   3   0         44.43         52.05         1.81 o                         
  -3   3   0          0.23          0.40         0.61 o                         
  -2   3   0        971.65        955.33         6.43 o                         
  -1   3   0        131.00        126.19         1.37 o                         
   0   3   0         61.47         48.13         1.51 o                         
   1   3   0       1898.82       1788.67         9.72 o                         
   2   3   0         72.17         52.09         2.11 o                         
   3   3   0          1.33          1.26         0.85 o                         
   4   3   0          3.17          2.00         0.94 o                         
   5   3   0         76.63         71.07         4.39 o                         
   6   3   0         10.12          9.88         1.85 o                         
   7   3   0          4.18          6.60         1.92 o                         
  -6   4   0         27.84         28.99         1.91 o                         
  -5   4   0         37.79         36.22         1.84 o                         
  -4   4   0          0.98          0.65         1.17 o                         
  -3   4   0         87.48         97.48         2.29 o                         
  -2   4   0        429.02        398.89         3.69 o                         
  -1   4   0       1127.05       1087.34         8.55 o                         
   0   4   0          0.02         -0.18         0.73 o                         
   1   4   0       1002.19        938.61         7.93 o                         
   2   4   0        230.11        207.61         4.28 o                         
   3   4   0         18.14         15.73         1.82 o                         
   4   4   0          0.41          1.13         1.45 o                         
   5   4   0          4.54          4.85         1.14 o                         
   6   4   0         26.74         31.73         2.30 o                         
  -5   5   0          8.31         11.30         1.56 o                         
  -4   5   0          5.91          5.36         1.24 o                         
  -3   5   0         34.02         35.37         1.75 o                         
  -2   5   0         72.77         73.03         1.45 o                         
  -1   5   0          9.04          8.78         0.66 o                         
   0   5   0          7.72          7.37         1.22 o                         
   1   5   0          5.78          7.22         1.33 o                         
   2   5   0        141.17        136.08         3.88 o                         
   3   5   0        301.05        296.59         5.98 o                         
   4   5   0         13.45         13.43         2.12 o                         
   5   5   0         27.91         29.42         2.81 o                         
   6   5   0          0.01          1.66         1.38 o                         
  -5   6   0         22.69         25.06         1.77 o                         
  -4   6   0          0.97          1.09         1.19 o                         
  -3   6   0         23.64         23.93         1.57 o                         
  -2   6   0         71.30         76.85         2.28 o                         
  -1   6   0         95.91         95.09         1.89 o                         
   0   6   0          0.98          2.63         1.36 o                         
   1   6   0          0.00          0.39         1.29 o                         
   2   6   0         64.26         64.16         3.16 o                         
   3   6   0          0.85          1.46         1.98 o                         
   4   6   0         13.76         13.19         2.33 o                         
   5   6   0          0.07         -0.63         2.03 o                         
  -4   7   0          0.08         -0.48         1.11 o                         
  -3   7   0          1.26          1.81         1.10 o                         
  -2   7   0         50.41         46.99         2.04 o                         
  -1   7   0          7.12         11.55         1.09 o                         
   0   7   0          0.34         -1.30         1.30 o                         
   1   7   0          4.52          2.63         1.64 o                         
   2   7   0         10.98         12.46         2.22 o                         
   3   7   0         70.70         73.00         3.74 o                         
   4   7   0          4.83          4.08         2.28 o                         
   5   7   0          0.89         -0.35         2.22 o                         
  -2   8   0          1.01          1.57         1.17 o                         
  -1   8   0         32.83         38.83         2.09 o                         
   0   8   0          0.04         -1.19         1.19 o                         
   1   8   0         42.21         49.97         3.06 o                         
   2   8   0         15.54         17.98         2.49 o                         
   3   8   0          4.35          7.60         2.35 o                         
  -3  -8   1         45.60         48.02         3.83 o                         
  -2  -8   1         34.36         38.08         2.97 o                         
  -1  -8   1          0.26         -1.87         1.87 o                         
   0  -8   1         36.72         42.47         2.12 o                         
   1  -8   1          7.41          8.92         1.46 o                         
   2  -8   1         17.61         20.54         1.71 o                         
  -5  -7   1          1.78          6.70         2.67 o                         
  -4  -7   1          0.73          2.28         2.19 o                         
  -3  -7   1         19.10         25.48         2.98 o                         
  -2  -7   1         27.05         26.94         2.70 o                         
  -1  -7   1         15.66         16.85         2.09 o                         
   0  -7   1          6.09          4.91         1.70 o                         
   1  -7   1         88.28         96.71         2.63 o                         
   2  -7   1          0.49          0.63         1.18 o                         
   3  -7   1          0.41          0.53         1.07 o                         
   4  -7   1          2.37          2.56         1.06 o                         
  -5  -6   1          0.02          0.73         2.02 o                         
  -4  -6   1         44.88         46.98         3.24 o                         
  -3  -6   1        126.79        152.39         4.94 o                         
  -2  -6   1        140.88        136.56         4.31 o                         
  -1  -6   1          0.93          0.86         1.26 o                         
   0  -6   1         62.92         60.61         2.64 o                         
   1  -6   1        105.40        100.07         3.22 o                         
   2  -6   1        190.68        206.58         3.40 o                         
   3  -6   1          1.31          1.11         1.02 o                         
   4  -6   1          2.13          1.88         1.15 o                         
   5  -6   1          0.48          0.89         1.03 o                         
  -6  -5   1          1.66          2.91         1.32 o                         
  -5  -5   1          7.06          7.31         2.22 o                         
  -4  -5   1          5.42          5.56         2.19 o                         
  -3  -5   1         74.92         76.25         3.52 o                         
  -2  -5   1         80.33         84.64         3.21 o                         
  -1  -5   1          7.10          7.48         1.37 o                         
   0  -5   1         72.33         74.16         2.51 o                         
   1  -5   1         88.36         82.01         1.53 o                         
   2  -5   1         36.38         35.69         1.27 o                         
   3  -5   1         67.15         69.03         2.13 o                         
   4  -5   1         16.98         16.30         1.35 o                         
   5  -5   1          8.43         10.15         1.50 o                         
  -6  -4   1          0.04          0.01         1.21 o                         
  -5  -4   1         43.72         49.27         3.22 o                         
  -4  -4   1        142.73        157.48         4.52 o                         
  -3  -4   1          3.54          0.49         1.49 o                         
  -2  -4   1        284.96        253.04         4.75 o                         
  -1  -4   1        728.63        679.07         6.80 o                         
   0  -4   1         63.37         69.53         2.31 o                         
   1  -4   1         11.14          8.49         0.70 o                         
   2  -4   1         17.72         18.41         0.74 o                         
   3  -4   1        102.52        111.49         3.26 o                         
   4  -4   1         20.69         23.34         2.47 o                         
   5  -4   1          5.70          5.05         1.20 o                         
   6  -4   1          4.25          5.79         1.41 o                         
  -7  -3   1         10.77         12.23         2.21 o                         
  -6  -3   1          2.94          0.83         1.60 o                         
  -5  -3   1         22.32         19.12         1.38 o                         
  -4  -3   1         12.46         11.06         1.66 o                         
  -3  -3   1        321.11        316.66         5.24 o                         
  -2  -3   1       1372.96       1362.08        11.94 o                         
  -1  -3   1        199.37        196.97         3.27 o                         
   0  -3   1         14.44         13.32         0.84 o                         
   1  -3   1          0.80          1.16         0.77 o                         
   2  -3   1        206.49        205.57         1.55 o                         
   3  -3   1         43.08         45.07         1.18 o                         
   4  -3   1          0.19          1.18         0.97 o                         
   5  -3   1         46.58         45.89         1.82 o                         
   6  -3   1          0.41          0.31         1.17 o                         
  -7  -2   1          0.00         -0.01         1.66 o                         
  -6  -2   1         18.17         23.57         2.11 o                         
  -5  -2   1        205.18        228.67         3.13 o                         
  -4  -2   1         70.35         67.00         1.33 o                         
  -3  -2   1         96.53         97.82         2.98 o                         
  -2  -2   1          1.01          0.06         0.35 o                         
  -1  -2   1       7631.57       7373.19        38.17 o                         
   0  -2   1       2672.98       2649.85        56.41 o                         
   1  -2   1         17.34         13.85         1.17 o                         
   2  -2   1          1.04          1.97         0.25 o                         
   3  -2   1        198.98        189.28         3.11 o                         
   4  -2   1         78.02         83.79         4.11 o                         
   5  -2   1         42.12         41.67         1.73 o                         
   6  -2   1          7.06          5.86         1.14 o                         
   7  -2   1          7.82          9.60         1.44 o                         
  -7  -1   1          0.00          0.73         1.76 o                         
  -6  -1   1          0.17          0.23         1.08 o                         
  -5  -1   1          7.73          8.20         1.30 o                         
  -4  -1   1        241.26        246.82         3.76 o                         
  -3  -1   1        279.96        280.58         2.14 o                         
  -2  -1   1        217.03        238.05         1.64 o                         
  -1  -1   1        756.79        662.09        14.80 o                         
   0  -1   1         27.97         34.57         0.81 o                         
   1  -1   1        987.62        927.28         6.16 o                         
   2  -1   1        646.46        602.10         7.96 o                         
   3  -1   1         23.09         28.73         0.50 o                         
   4  -1   1        130.84        135.45         2.18 o                         
   5  -1   1         34.18         37.62         1.89 o                         
   6  -1   1          0.37          0.57         0.84 o                         
   7  -1   1          5.98          5.37         1.14 o                         
  -7   0   1          2.03          0.41         1.56 o                         
  -6   0   1          1.37          2.24         0.98 o                         
  -5   0   1          1.45          2.46         1.15 o                         
  -4   0   1         66.13         69.83         0.99 o                         
  -3   0   1         12.57         14.72         0.39 o                         
  -2   0   1         44.63         41.50         0.66 o                         
  -1   0   1          0.19          1.15         0.20 o                         
   1   0   1        272.77        268.17         1.01 o                         
   2   0   1        500.19        497.83         3.40 o                         
   3   0   1         27.09         30.50         0.46 o                         
   4   0   1         21.07         25.22         1.02 o                         
   5   0   1          1.18          0.80         0.60 o                         
   6   0   1          5.00          5.33         0.83 o                         
   7   0   1          0.03          0.65         2.02 o                         
  -7   1   1          1.78          2.16         1.16 o                         
  -6   1   1          0.75          1.37         1.06 o                         
  -5   1   1          5.19          4.94         1.63 o                         
  -4   1   1          5.64          5.74         0.69 o                         
  -3   1   1        172.91        174.39         1.34 o                         
  -2   1   1         59.32         52.07         1.33 o                         
  -1   1   1       9510.64       8751.04       260.22 o                         
   1   1   1        385.21        404.41         3.21 o                         
   2   1   1         18.90         20.37         0.63 o                         
   3   1   1          0.21          0.45         0.24 o                         
   4   1   1          0.74          0.82         0.55 o                         
   5   1   1         28.62         24.81         1.46 o                         
   6   1   1          0.21         -0.22         1.03 o                         
   7   1   1          0.02          0.41         1.27 o                         
  -7   2   1          3.09          2.16         1.25 o                         
  -6   2   1          3.10          3.52         1.22 o                         
  -5   2   1         67.73         69.57         2.14 o                         
  -4   2   1         41.68         42.83         1.57 o                         
  -3   2   1         12.21         11.21         0.44 o                         
  -2   2   1        509.30        535.14         2.31 o                         
  -1   2   1       2595.48       2471.65        12.33 o                         
   0   2   1       5431.78       5629.02        13.20 o                         
   1   2   1       1322.15       1321.07         7.39 o                         
   2   2   1         23.31         22.29         1.32 o                         
   3   2   1          8.38          7.71         0.62 o                         
   4   2   1         87.39         85.45         1.47 o                         
   5   2   1          1.04         -0.31         0.69 o                         
   6   2   1          9.96          8.24         1.87 o                         
   7   2   1          0.10         -0.13         1.70 o                         
  -6   3   1          0.17          0.47         1.18 o                         
  -5   3   1          8.51          8.06         1.31 o                         
  -4   3   1        158.52        162.24         2.91 o                         
  -3   3   1        135.65        139.47         3.08 o                         
  -2   3   1        781.41        740.18         6.51 o                         
  -1   3   1       3456.93       3214.08        13.15 o                         
   0   3   1        138.57        138.23         2.41 o                         
   1   3   1        309.29        286.95         3.96 o                         
   2   3   1        517.63        507.41         5.84 o                         
   3   3   1          2.78          2.09         0.52 o                         
   4   3   1         73.48         69.11         1.71 o                         
   5   3   1         12.76         11.74         1.71 o                         
   6   3   1          5.11          4.52         1.70 o                         
   7   3   1          4.94          5.77         1.77 o                         
  -6   4   1          0.94          0.58         1.35 o                         
  -5   4   1          0.00          0.30         1.19 o                         
  -4   4   1          5.67          4.58         1.37 o                         
  -3   4   1          0.03          0.28         1.08 o                         
  -2   4   1        324.38        292.08         4.82 o                         
  -1   4   1         16.12         20.23         1.35 o                         
   0   4   1          0.30          5.13         1.00 o                         
   1   4   1          2.76          2.44         1.13 o                         
   2   4   1         71.55         56.90         2.43 o                         
   3   4   1          0.71          0.24         1.25 o                         
   4   4   1         32.78         31.07         2.37 o                         
   5   4   1          8.37          6.39         1.18 o                         
   6   4   1          0.60          0.53         1.26 o                         
  -5   5   1          3.34          4.92         1.49 o                         
  -4   5   1         19.07         20.77         1.54 o                         
  -3   5   1         21.92         28.87         1.87 o                         
  -2   5   1         90.42         85.85         1.58 o                         
  -1   5   1        196.38        187.91         3.03 o                         
   0   5   1         90.95         91.16         2.71 o                         
   1   5   1         53.62         52.04         2.32 o                         
   2   5   1          6.61          7.07         1.54 o                         
   3   5   1          1.39          2.47         1.78 o                         
   4   5   1          1.58          2.74         1.48 o                         
   5   5   1         53.57         63.28         2.18 o                         
   6   5   1          0.19          0.68         1.23 o                         
  -5   6   1          5.02          5.19         1.44 o                         
  -4   6   1         11.87         10.80         1.52 o                         
  -3   6   1          2.86          1.34         1.14 o                         
  -2   6   1          0.35          4.60         1.38 o                         
  -1   6   1         16.09         17.42         1.11 o                         
   0   6   1         37.68         34.85         2.07 o                         
   1   6   1         19.71         18.88         1.86 o                         
   2   6   1         13.01         14.15         1.92 o                         
   3   6   1          0.37          2.24         1.73 o                         
   4   6   1          2.51          0.95         1.96 o                         
   5   6   1          0.01          0.12         1.94 o                         
   6   6   1          0.89          1.90         1.43 o                         
  -4   7   1          0.26          1.12         1.27 o                         
  -3   7   1         84.43         79.41         2.56 o                         
  -2   7   1          1.36          5.15         1.29 o                         
  -1   7   1          0.10          1.26         1.08 o                         
   0   7   1          4.03          6.08         1.66 o                         
   1   7   1          0.00          1.45         1.58 o                         
   2   7   1         73.78         73.04         3.49 o                         
   3   7   1          1.67         -0.72         1.71 o                         
   4   7   1          2.79          3.85         2.18 o                         
   5   7   1         20.49         26.32         2.82 o                         
  -2   8   1         12.12         13.75         1.54 o                         
  -1   8   1         12.14         16.58         1.62 o                         
   0   8   1          1.77          4.30         1.08 o                         
   1   8   1          0.13          0.29         1.78 o                         
   2   8   1         23.99         30.73         2.92 o                         
   3   8   1          5.38          7.56         2.43 o                         
   4   8   1          6.52         10.09         2.49 o                         
   0   9   1          0.51          1.68         1.17 o                         
   1   9   1          9.83         12.38         1.68 o                         
  -3  -8   2          2.25          6.05         2.46 o                         
  -2  -8   2          0.71         -0.05         2.17 o                         
  -1  -8   2         14.50         20.27         2.52 o                         
   0  -8   2         17.75         20.47         1.39 o                         
   1  -8   2         98.50        117.34         3.06 o                         
   2  -8   2          3.15          1.49         1.24 o                         
  -4  -7   2         13.86         11.10         2.53 o                         
  -3  -7   2         95.60        110.00         4.61 o                         
  -2  -7   2         26.61         37.58         2.81 o                         
  -1  -7   2          2.41          5.64         1.82 o                         
   0  -7   2          2.82          5.63         1.59 o                         
   1  -7   2          7.08          8.51         1.36 o                         
   2  -7   2         53.29         53.32         2.14 o                         
   3  -7   2         15.73         13.43         1.30 o                         
   4  -7   2          0.21          0.46         1.05 o                         
  -5  -6   2          7.46         10.27         2.42 o                         
  -4  -6   2         78.71         90.18         4.26 o                         
  -3  -6   2         61.00         48.14         3.28 o                         
  -2  -6   2         38.20         44.89         2.82 o                         
  -1  -6   2          5.79          6.34         1.54 o                         
   0  -6   2         16.21         12.75         1.61 o                         
   1  -6   2          1.13          2.48         0.79 o                         
   2  -6   2         32.30         34.72         1.69 o                         
   3  -6   2          0.15         -0.03         0.92 o                         
   4  -6   2          3.31          1.42         1.06 o                         
   5  -6   2          8.96          8.68         1.27 o                         
  -6  -5   2          2.01          2.66         2.24 o                         
  -5  -5   2          0.04          2.51         1.67 o                         
  -4  -5   2        163.83        180.41         5.36 o                         
  -3  -5   2        326.33        335.43         6.63 o                         
  -2  -5   2          2.22          2.67         1.62 o                         
  -1  -5   2          2.14          4.45         1.19 o                         
   0  -5   2          3.04          2.73         0.88 o                         
   1  -5   2         79.32         74.62         1.42 o                         
   2  -5   2          9.90         11.26         1.03 o                         
   3  -5   2          8.84         10.56         1.35 o                         
   4  -5   2          2.00          2.06         1.05 o                         
   5  -5   2          4.30          6.05         1.27 o                         
  -6  -4   2         15.64         16.69         1.89 o                         
  -5  -4   2         76.94         77.61         2.26 o                         
  -4  -4   2         70.91         76.18         3.40 o                         
  -3  -4   2        144.41        133.17         3.95 o                         
  -2  -4   2        255.71        238.45         4.66 o                         
  -1  -4   2         21.71         26.98         1.66 o                         
   0  -4   2         18.88         16.37         0.96 o                         
   1  -4   2        337.59        317.75         2.26 o                         
   2  -4   2        136.58        131.35         1.46 o                         
   3  -4   2         11.31         10.76         0.91 o                         
   4  -4   2         58.97         60.05         1.59 o                         
   5  -4   2          6.78          6.43         1.28 o                         
   6  -4   2         23.41         22.00         1.62 o                         
  -7  -3   2          0.06          2.16         1.82 o                         
  -6  -3   2          6.16          5.25         1.63 o                         
  -5  -3   2         39.62         37.42         1.70 o                         
  -4  -3   2        601.97        662.82         8.15 o                         
  -3  -3   2         84.22         82.16         2.94 o                         
  -2  -3   2         43.59         33.46         1.83 o                         
  -1  -3   2         19.18         19.97         2.52 o                         
   0  -3   2          0.13          0.76         0.51 o                         
   1  -3   2        104.89         93.16         3.57 o                         
   2  -3   2        715.61        703.24         3.38 o                         
   3  -3   2         53.63         58.71         1.15 o                         
   4  -3   2         91.93         94.13         1.63 o                         
   5  -3   2          2.43          2.46         0.93 o                         
   6  -3   2          5.31          6.14         1.29 o                         
  -7  -2   2          0.09          2.34         1.64 o                         
  -6  -2   2         32.61         33.08         2.45 o                         
  -5  -2   2          0.95         -0.21         0.99 o                         
  -4  -2   2         19.67         18.93         0.85 o                         
  -3  -2   2          8.82         10.61         0.59 o                         
  -2  -2   2        242.69        232.94         3.44 o                         
  -1  -2   2         30.97         32.86         1.46 o                         
   0  -2   2         69.40         64.65         0.87 o                         
   1  -2   2         32.17         40.19         1.26 o                         
   2  -2   2         14.65         16.54         0.37 o                         
   3  -2   2        198.40        211.92         4.68 o                         
   4  -2   2        115.89        111.42         2.88 o                         
   5  -2   2         99.38         97.70         3.73 o                         
   6  -2   2          5.66          5.98         1.00 o                         
   7  -2   2          0.01          0.10         1.17 o                         
  -7  -1   2          2.41         -1.53         1.64 o                         
  -6  -1   2         57.17         66.53         2.92 o                         
  -5  -1   2        181.56        191.97         3.12 o                         
  -4  -1   2         53.01         54.60         1.34 o                         
  -3  -1   2         15.68         14.33         0.64 o                         
  -2  -1   2          3.00          1.50         0.27 o                         
  -1  -1   2       4397.06       4374.67        42.73 o                         
   0  -1   2          0.07          5.77         0.29 o                         
   1  -1   2         28.29         24.77         0.63 o                         
   2  -1   2       2116.13       2121.12        18.92 o                         
   3  -1   2        175.78        187.50         1.65 o                         
   4  -1   2         20.39         17.26         0.88 o                         
   5  -1   2          0.02         -1.25         1.38 o                         
   6  -1   2          5.12          5.69         0.96 o                         
   7  -1   2          9.23         10.21         1.16 o                         
  -7   0   2          2.17          1.89         1.71 o                         
  -6   0   2        131.19        138.00         4.27 o                         
  -5   0   2        204.95        207.03         8.30 o                         
  -4   0   2         98.73         98.76         2.21 o                         
  -3   0   2          7.63          8.74         0.40 o                         
  -2   0   2        150.23        138.89         1.67 o                         
  -1   0   2          0.48          1.00         0.21 o                         
   1   0   2          7.70         11.91         0.32 o                         
   2   0   2         18.16         19.13         0.60 o                         
   3   0   2        274.46        288.51         2.12 o                         
   4   0   2        242.69        254.82         1.72 o                         
   5   0   2         62.26         63.80         1.43 o                         
   6   0   2          7.02          7.23         0.80 o                         
   7   0   2          0.08          3.09         1.81 o                         
  -7   1   2          2.05          2.32         1.22 o                         
  -6   1   2         24.24         25.77         1.71 o                         
  -5   1   2        363.82        395.02         3.43 o                         
  -4   1   2        403.73        393.81         2.66 o                         
  -3   1   2         38.21         36.02         0.64 o                         
  -2   1   2       1380.46       1283.41         6.81 o                         
  -1   1   2       3560.92       3559.03        14.56 o                         
   0   1   2        304.30        249.80         1.99 o                         
   1   1   2          8.19          8.53         0.59 o                         
   2   1   2        148.58        135.93         1.50 o                         
   3   1   2       1434.96       1543.90         5.13 o                         
   4   1   2         11.08         12.03         0.98 o                         
   5   1   2          2.07          1.19         1.05 o                         
   6   1   2         21.42         18.98         1.87 o                         
   7   1   2          3.06          2.99         1.23 o                         
  -7   2   2          0.85          1.63         1.36 o                         
  -6   2   2          1.53          2.17         1.27 o                         
  -5   2   2          7.29          7.09         1.38 o                         
  -4   2   2        260.98        248.35         3.25 o                         
  -3   2   2          1.75          1.60         0.46 o                         
  -2   2   2         93.83         91.61         1.04 o                         
  -1   2   2       4134.78       3896.40        43.96 o                         
   0   2   2          0.01          1.25         0.57 o                         
   1   2   2        385.25        380.48         3.90 o                         
   2   2   2        265.50        255.14         3.66 o                         
   3   2   2        201.64        224.51         3.96 o                         
   4   2   2        180.40        190.37         4.54 o                         
   5   2   2         20.86         21.05         1.00 o                         
   6   2   2         25.21         23.33         1.79 o                         
   7   2   2          0.03         -0.61         1.43 o                         
  -6   3   2          0.17          0.40         1.25 o                         
  -5   3   2        152.74        170.18         3.30 o                         
  -4   3   2         31.74         43.02         1.87 o                         
  -3   3   2        714.59        717.79         6.50 o                         
  -2   3   2       1142.49       1144.46         4.07 o                         
  -1   3   2         21.69         24.32         0.86 o                         
   0   3   2        302.13        283.83         3.50 o                         
   1   3   2        285.67        283.71         3.94 o                         
   2   3   2          0.58         -0.52         1.03 o                         
   3   3   2         21.58         26.42         1.84 o                         
   4   3   2          7.85          7.12         0.71 o                         
   5   3   2          4.42          4.42         1.09 o                         
   6   3   2          1.99          1.40         1.07 o                         
   7   3   2          0.83          2.05         1.84 o                         
  -6   4   2          3.97          4.52         1.36 o                         
  -5   4   2         22.82         22.38         1.82 o                         
  -4   4   2        347.27        361.51         4.60 o                         
  -3   4   2          8.86          8.11         1.24 o                         
  -2   4   2        514.89        495.61        11.35 o                         
  -1   4   2       1138.59       1101.83         8.42 o                         
   0   4   2         59.42         53.34         1.92 o                         
   1   4   2         57.95         58.51         2.20 o                         
   2   4   2         42.87         48.41         2.27 o                         
   3   4   2         89.71         83.61         3.01 o                         
   4   4   2          0.00         -0.73         1.45 o                         
   5   4   2          4.34          4.31         1.14 o                         
   6   4   2          0.05         -1.32         1.96 o                         
  -5   5   2          7.95         10.40         1.58 o                         
  -4   5   2         26.46         25.64         1.70 o                         
  -3   5   2       1143.87       1214.13         8.26 o                         
  -2   5   2        112.15        106.90         1.75 o                         
  -1   5   2         51.56         47.35         1.08 o                         
   0   5   2          0.08          0.66         0.97 o                         
   1   5   2        394.15        380.77         5.60 o                         
   2   5   2          6.58          5.08         1.34 o                         
   3   5   2         96.47         98.35         3.50 o                         
   4   5   2          4.57          4.03         1.55 o                         
   5   5   2         23.53         27.26         3.15 o                         
   6   5   2          0.00         -0.30         1.30 o                         
  -5   6   2          2.71          3.06         1.33 o                         
  -4   6   2         58.23         59.40         2.48 o                         
  -3   6   2          1.06          0.49         1.18 o                         
  -2   6   2        494.86        482.58        12.66 o                         
  -1   6   2          0.83          1.15         0.82 o                         
   0   6   2          0.83          1.33         0.85 o                         
   1   6   2         27.96         27.76         2.08 o                         
   2   6   2         33.24         33.93         2.34 o                         
   3   6   2          5.40          4.86         1.63 o                         
   4   6   2         17.66         14.12         2.31 o                         
   5   6   2          0.26          0.46         1.68 o                         
   6   6   2          8.26         11.81         1.53 o                         
  -4   7   2          9.56          9.18         1.44 o                         
  -3   7   2        132.71        124.64         3.15 o                         
  -2   7   2          9.25         11.87         1.46 o                         
  -1   7   2          4.63          2.99         0.99 o                         
   0   7   2          0.08          0.81         0.96 o                         
   1   7   2         27.44         31.25         2.34 o                         
   2   7   2          0.04          1.00         1.83 o                         
   3   7   2          7.44          9.68         2.15 o                         
   4   7   2          1.23          0.34         2.13 o                         
   5   7   2          6.59          7.76         2.54 o                         
  -2   8   2         60.39         59.68         2.44 o                         
  -1   8   2          0.54          1.33         0.99 o                         
   0   8   2          4.77          6.66         1.62 o                         
   1   8   2          1.92          2.79         1.31 o                         
   2   8   2          9.36         12.16         2.20 o                         
   3   8   2          5.35          4.67         1.86 o                         
   4   8   2          9.54          9.49         2.47 o                         
   0   9   2          0.36          0.48         1.07 o                         
   1   9   2          2.90          1.68         2.35 o                         
  -3  -8   3         27.58         31.76         2.94 o                         
  -2  -8   3         17.78         17.43         2.63 o                         
  -1  -8   3          4.72          6.16         2.12 o                         
   0  -8   3          0.13          0.68         2.10 o                         
   1  -8   3         53.92         62.45         2.42 o                         
   2  -8   3          6.09          7.30         1.45 o                         
  -4  -7   3         20.17         23.82         3.03 o                         
  -3  -7   3         22.86         28.56         3.22 o                         
  -2  -7   3          8.06          4.15         1.86 o                         
  -1  -7   3          0.01          1.72         1.66 o                         
   0  -7   3        104.03        102.50         3.75 o                         
   1  -7   3          3.97          6.12         1.30 o                         
   2  -7   3          2.23          2.39         1.10 o                         
   3  -7   3          0.66          0.88         1.16 o                         
  -5  -6   3          1.86          6.68         2.40 o                         
  -4  -6   3          5.08          7.10         2.23 o                         
  -3  -6   3         75.74         77.60         3.89 o                         
  -2  -6   3         24.11         24.58         2.31 o                         
  -1  -6   3          8.20          9.03         1.68 o                         
   0  -6   3         32.81         38.43         1.80 o                         
   1  -6   3        240.76        230.58         2.76 o                         
   2  -6   3         20.58         23.32         1.24 o                         
   3  -6   3          8.33          7.73         0.95 o                         
   4  -6   3          1.09         -0.12         0.91 o                         
  -6  -5   3          0.17         -0.58         1.19 o                         
  -5  -5   3         16.28         18.54         2.52 o                         
  -4  -5   3         51.55         54.36         3.51 o                         
  -3  -5   3        149.64        148.63         4.72 o                         
  -2  -5   3         63.10         58.93         2.94 o                         
  -1  -5   3         11.75         16.20         1.34 o                         
   0  -5   3         76.04         75.43         4.21 o                         
   1  -5   3        187.02        187.50         2.58 o                         
   2  -5   3        117.94        117.76         2.01 o                         
   3  -5   3          8.78          9.26         0.96 o                         
   4  -5   3          1.45          0.80         0.78 o                         
   5  -5   3          4.70          7.82         1.24 o                         
  -6  -4   3         24.07         22.83         2.20 o                         
  -5  -4   3         16.84         22.23         2.27 o                         
  -4  -4   3        140.58        138.51         4.53 o                         
  -3  -4   3          1.87          0.94         1.56 o                         
  -2  -4   3        204.29        170.66         4.02 o                         
  -1  -4   3         11.52          9.14         1.10 o                         
   0  -4   3        118.06        111.78         3.11 o                         
   1  -4   3          9.34          9.94         1.67 o                         
   2  -4   3        180.36        181.97         2.53 o                         
   3  -4   3          1.24          1.81         0.59 o                         
   4  -4   3          0.57          0.39         0.71 o                         
   5  -4   3          2.92          3.13         1.05 o                         
   6  -4   3          0.00          0.48         1.18 o                         
  -7  -3   3          8.89          8.98         1.83 o                         
  -6  -3   3         17.65         16.13         2.10 o                         
  -5  -3   3        210.47        205.27         5.31 o                         
  -4  -3   3          0.27          0.86         1.58 o                         
  -3  -3   3        288.82        320.35         5.43 o                         
  -2  -3   3        105.28         98.36         1.82 o                         
  -1  -3   3        270.30        258.50         7.04 o                         
   0  -3   3         29.71         20.45         1.39 o                         
   1  -3   3        517.93        499.69         4.52 o                         
   2  -3   3          0.92          1.35         0.58 o                         
   3  -3   3        141.33        156.83         2.10 o                         
   4  -3   3          3.84          4.25         0.66 o                         
   5  -3   3          8.36          6.03         0.90 o                         
   6  -3   3          3.87          5.57         0.99 o                         
  -7  -2   3         12.11         11.12         2.02 o                         
  -6  -2   3         44.85         43.83         2.59 o                         
  -5  -2   3         88.28         78.36         2.06 o                         
  -4  -2   3        159.41        138.16         2.64 o                         
  -3  -2   3         46.31         38.79         3.04 o                         
  -2  -2   3        991.34        959.16        10.23 o                         
  -1  -2   3         69.93         62.47         1.21 o                         
   0  -2   3       1211.36       1140.01        11.84 o                         
   1  -2   3        190.34        199.43         2.67 o                         
   2  -2   3        777.69        819.68        11.31 o                         
   3  -2   3         99.40        107.47         2.89 o                         
   4  -2   3         37.65         37.39         1.11 o                         
   5  -2   3          0.12          0.48         0.75 o                         
   6  -2   3          0.02          0.76         1.42 o                         
   7  -2   3          1.91          0.93         1.23 o                         
  -7  -1   3          1.26          0.27         1.49 o                         
  -6  -1   3          4.20          3.22         1.76 o                         
  -5  -1   3        303.96        302.57        12.72 o                         
  -4  -1   3          0.01          0.23         0.47 o                         
  -3  -1   3        307.96        303.72         5.59 o                         
  -2  -1   3        444.27        441.94         2.91 o                         
  -1  -1   3        984.20        962.26         3.19 o                         
   0  -1   3         37.65         45.54         1.72 o                         
   1  -1   3         89.19         95.15         1.52 o                         
   2  -1   3       1152.40       1185.15         5.39 o                         
   3  -1   3        930.05       1034.78         6.54 o                         
   4  -1   3         97.45        100.32         1.99 o                         
   5  -1   3         38.69         33.74         1.80 o                         
   6  -1   3          1.48          2.10         0.79 o                         
   7  -1   3          0.19          0.35         1.71 o                         
  -7   0   3          0.22          1.14         2.00 o                         
  -6   0   3         30.81         38.44         1.57 o                         
  -5   0   3          6.64          6.23         1.01 o                         
  -4   0   3         24.24         18.75         0.69 o                         
  -3   0   3        145.82        142.23         1.11 o                         
  -2   0   3        960.23        972.65         2.48 o                         
  -1   0   3         34.00         29.97         0.42 o                         
   0   0   3        164.21        154.81         1.00 o                         
   1   0   3        532.31        494.19         4.82 o                         
   2   0   3        110.38        115.14         1.48 o                         
   3   0   3        527.02        566.42         3.21 o                         
   4   0   3        432.19        459.21         3.64 o                         
   5   0   3         12.31         15.01         1.07 o                         
   6   0   3          2.03          3.24         1.48 o                         
   7   0   3         10.41         11.91         2.10 o                         
  -7   1   3         25.99         24.11         1.77 o                         
  -6   1   3         33.32         36.57         1.63 o                         
  -5   1   3         33.71         38.94         3.10 o                         
  -4   1   3        475.71        452.90         7.89 o                         
  -3   1   3         11.96          9.95         0.41 o                         
  -2   1   3        114.83        116.14         2.01 o                         
  -1   1   3        115.00        125.87         1.42 o                         
   0   1   3         61.51         39.80         1.21 o                         
   1   1   3        491.54        499.85         8.28 o                         
   2   1   3          0.78          0.63         0.52 o                         
   3   1   3         52.94         59.08         1.61 o                         
   4   1   3        162.34        171.34         1.95 o                         
   5   1   3          3.43          2.68         0.70 o                         
   6   1   3         24.52         21.80         1.95 o                         
   7   1   3          0.11          2.71         1.22 o                         
  -7   2   3          0.10          1.04         1.52 o                         
  -6   2   3         87.14         95.70         2.73 o                         
  -5   2   3        289.51        289.73         4.00 o                         
  -4   2   3         43.22         38.57         1.59 o                         
  -3   2   3         12.94         13.41         0.60 o                         
  -2   2   3         18.35         20.12         0.61 o                         
  -1   2   3         64.38         62.83         3.09 o                         
   0   2   3         36.57         35.91         0.77 o                         
   1   2   3         65.99         61.65         1.63 o                         
   2   2   3        319.39        335.38         2.54 o                         
   3   2   3        379.82        409.97         3.32 o                         
   4   2   3        154.88        170.74         2.04 o                         
   5   2   3         14.04         12.30         1.11 o                         
   6   2   3         24.39         20.00         1.40 o                         
   7   2   3         18.82         17.83         2.29 o                         
  -6   3   3          2.89          4.88         1.54 o                         
  -5   3   3         56.42         60.66         2.26 o                         
  -4   3   3        694.17        735.09         6.00 o                         
  -3   3   3         38.09         39.47         1.60 o                         
  -2   3   3          5.21          7.66         1.81 o                         
  -1   3   3         87.41         91.62         1.01 o                         
   0   3   3        340.76        330.20         4.58 o                         
   1   3   3         76.65         69.46         2.05 o                         
   2   3   3        240.76        230.62         4.01 o                         
   3   3   3        341.81        386.96         7.41 o                         
   4   3   3         46.22         42.18         1.13 o                         
   5   3   3         11.90         10.49         1.16 o                         
   6   3   3          4.15          6.01         1.69 o                         
   7   3   3          1.11         -1.59         1.84 o                         
  -6   4   3          0.57          0.54         1.25 o                         
  -5   4   3         49.45         48.80         2.22 o                         
  -4   4   3         21.23         21.83         1.78 o                         
  -3   4   3          0.00          0.28         0.56 o                         
  -2   4   3        347.32        328.59         5.44 o                         
  -1   4   3         24.84         27.49         0.80 o                         
   0   4   3         31.95         29.59         1.13 o                         
   1   4   3          3.68          2.56         0.97 o                         
   2   4   3        325.43        330.54         5.20 o                         
   3   4   3          6.29          4.78         1.50 o                         
   4   4   3         12.22         12.29         1.15 o                         
   5   4   3         13.78         14.44         1.32 o                         
   6   4   3         17.24         14.39         1.40 o                         
  -5   5   3         12.92         11.25         1.59 o                         
  -4   5   3         35.05         33.54         1.90 o                         
  -3   5   3         14.68         22.62         1.92 o                         
  -2   5   3        114.64        111.32         1.80 o                         
  -1   5   3          5.26          4.15         0.59 o                         
   0   5   3         85.41         85.01         2.03 o                         
   1   5   3          6.16          5.46         1.28 o                         
   2   5   3          0.24         -0.06         1.29 o                         
   3   5   3          0.02         -0.83         1.59 o                         
   4   5   3          4.81          3.24         1.68 o                         
   5   5   3         37.13         41.00         2.19 o                         
   6   5   3          1.99          2.82         1.76 o                         
  -5   6   3          0.10          0.07         1.34 o                         
  -4   6   3        137.42        133.25         3.27 o                         
  -3   6   3          2.41         -0.02         1.34 o                         
  -2   6   3         32.69         38.38         1.33 o                         
  -1   6   3          9.60          8.43         0.95 o                         
   0   6   3         28.08         24.02         1.65 o                         
   1   6   3         34.44         28.38         2.05 o                         
   2   6   3         21.01         16.77         1.98 o                         
   3   6   3          1.08         -0.66         1.61 o                         
   4   6   3         14.63          9.76         2.20 o                         
   5   6   3         12.15         12.76         1.60 o                         
   6   6   3          1.11          1.41         1.24 o                         
  -4   7   3          7.11          6.08         1.58 o                         
  -3   7   3         95.32         88.96         2.86 o                         
  -2   7   3          5.67          4.83         1.27 o                         
  -1   7   3          0.09          0.26         0.88 o                         
   0   7   3          4.29          2.53         0.98 o                         
   1   7   3         16.28         19.78         1.95 o                         
   2   7   3          0.14          0.23         1.50 o                         
   3   7   3          1.41         -1.03         1.70 o                         
   4   7   3          0.57          1.05         1.72 o                         
   5   7   3         10.67         12.28         2.32 o                         
  -2   8   3          7.39          8.86         1.59 o                         
  -1   8   3         11.01         11.22         1.24 o                         
   0   8   3         29.90         31.34         1.58 o                         
   1   8   3         13.82         13.79         1.51 o                         
   2   8   3          0.06         -0.44         1.81 o                         
   3   8   3          2.00         -1.94         1.94 o                         
   4   8   3          1.48          3.55         2.26 o                         
   0   9   3          0.95          1.02         1.18 o                         
   1   9   3          1.97          2.17         2.51 o                         
  -3  -8   4          3.72          5.88         2.22 o                         
  -2  -8   4          0.90         -0.80         2.02 o                         
  -1  -8   4          7.92         10.61         2.18 o                         
   0  -8   4          0.07         -0.73         1.01 o                         
   1  -8   4          0.11          1.77         1.16 o                         
   2  -8   4          0.40          0.47         0.98 o                         
  -4  -7   4         67.65         67.23         4.09 o                         
  -3  -7   4          3.04          4.81         2.27 o                         
  -2  -7   4          0.56         -0.50         2.05 o                         
  -1  -7   4          0.53          0.05         1.70 o                         
   0  -7   4         35.20         38.91         2.71 o                         
   1  -7   4          0.20          1.84         0.94 o                         
   2  -7   4          1.19          1.13         0.82 o                         
   3  -7   4          0.01          0.19         0.89 o                         
  -5  -6   4          9.50         12.62         2.38 o                         
  -4  -6   4         26.14         27.20         3.11 o                         
  -3  -6   4         67.85         74.34         3.73 o                         
  -2  -6   4          0.03         -0.09         1.87 o                         
  -1  -6   4         11.80         15.12         1.87 o                         
   0  -6   4        102.20        108.62         3.96 o                         
   1  -6   4         36.01         34.49         1.14 o                         
   2  -6   4          0.46         -0.06         0.76 o                         
   3  -6   4          0.36         -0.32         0.83 o                         
   4  -6   4          0.06         -0.04         0.90 o                         
  -6  -5   4          0.92          1.33         1.28 o                         
  -5  -5   4          5.00          7.41         1.92 o                         
  -4  -5   4        264.72        295.97         6.77 o                         
  -3  -5   4         19.58         19.02         2.53 o                         
  -2  -5   4        105.99        108.60         3.76 o                         
  -1  -5   4         17.26         15.23         1.23 o                         
   0  -5   4        368.18        380.92         4.28 o                         
   1  -5   4          7.90          9.74         0.72 o                         
   2  -5   4        112.16        108.95         1.92 o                         
   3  -5   4         16.94         17.80         1.07 o                         
   4  -5   4          1.59          2.70         1.16 o                         
   5  -5   4          0.33          2.52         1.15 o                         
  -6  -4   4          8.98         10.82         2.01 o                         
  -5  -4   4         56.42         56.90         3.12 o                         
  -4  -4   4         59.18         67.08         3.57 o                         
  -3  -4   4        281.45        286.76         5.67 o                         
  -2  -4   4         71.87         74.05         2.75 o                         
  -1  -4   4         52.40         56.61         1.62 o                         
   0  -4   4        298.54        292.37         5.70 o                         
   1  -4   4        206.01        215.48         2.59 o                         
   2  -4   4         73.75         73.44         1.61 o                         
   3  -4   4          7.70         10.30         0.71 o                         
   4  -4   4          3.35          2.72         0.69 o                         
   5  -4   4          1.46          0.78         0.87 o                         
   6  -4   4          2.33          1.64         1.01 o                         
  -6  -3   4          2.66          2.83         1.70 o                         
  -5  -3   4         41.09         40.92         3.11 o                         
  -4  -3   4        139.22        138.87         4.01 o                         
  -3  -3   4        332.13        354.73         5.69 o                         
  -2  -3   4        482.99        469.45        13.53 o                         
  -1  -3   4         38.95         37.31         1.92 o                         
   0  -3   4        400.96        375.85         5.25 o                         
   1  -3   4        311.58        301.73         1.92 o                         
   2  -3   4        721.16        733.25         8.72 o                         
   3  -3   4          4.55          2.89         0.51 o                         
   4  -3   4          3.32          3.93         0.62 o                         
   5  -3   4          9.95         10.20         1.90 o                         
   6  -3   4          4.02          2.58         1.15 o                         
  -7  -2   4          1.79          2.20         1.61 o                         
  -6  -2   4        222.39        226.64         4.82 o                         
  -5  -2   4        108.76        103.67         2.27 o                         
  -4  -2   4          0.00          0.16         0.66 o                         
  -3  -2   4         67.05         71.90         1.68 o                         
  -2  -2   4         11.34          9.58         0.54 o                         
  -1  -2   4       1157.07       1146.99         4.70 o                         
   0  -2   4        425.79        408.40         3.16 o                         
   1  -2   4        156.94        150.77         3.06 o                         
   2  -2   4         56.10         49.49         0.83 o                         
   3  -2   4        187.93        205.21         1.80 o                         
   4  -2   4          5.55          3.67         0.56 o                         
   5  -2   4          3.53          3.29         1.43 o                         
   6  -2   4          6.17          6.42         0.93 o                         
  -7  -1   4         46.94         49.95         2.78 o                         
  -6  -1   4         39.24         43.40         2.59 o                         
  -5  -1   4        424.18        413.41        13.29 o                         
  -4  -1   4         11.13         11.83         0.68 o                         
  -3  -1   4        149.54        162.23         1.67 o                         
  -2  -1   4         69.82         68.62         0.84 o                         
  -1  -1   4       1198.63       1202.48         3.69 o                         
   0  -1   4          4.78          6.49         0.35 o                         
   1  -1   4         15.96         13.72         1.70 o                         
   2  -1   4        185.83        196.91         1.34 o                         
   3  -1   4        176.48        195.39         2.70 o                         
   4  -1   4          0.51          1.13         0.47 o                         
   5  -1   4         47.56         41.65         2.40 o                         
   6  -1   4          0.35          1.54         0.83 o                         
   7  -1   4          0.49         -0.67         1.67 o                         
  -7   0   4         24.23         26.78         2.41 o                         
  -6   0   4        416.62        438.85         6.52 o                         
  -5   0   4          5.19          4.50         0.73 o                         
  -4   0   4          0.03          0.17         0.46 o                         
  -3   0   4          6.19          6.97         0.40 o                         
  -2   0   4        388.27        402.68         1.55 o                         
  -1   0   4        174.82        163.37         1.23 o                         
   0   0   4       1727.29       1825.99        13.00 o                         
   1   0   4         25.18         31.64         0.55 o                         
   2   0   4        370.42        399.92         3.23 o                         
   3   0   4        535.44        578.65         2.05 o                         
   4   0   4         17.31         17.61         0.64 o                         
   5   0   4         51.71         47.15         1.37 o                         
   6   0   4         11.16          9.04         2.03 o                         
   7   0   4          0.18          1.35         1.76 o                         
  -7   1   4          3.35          4.93         1.56 o                         
  -6   1   4         22.72         22.57         1.30 o                         
  -5   1   4        515.23        541.58         5.17 o                         
  -4   1   4         22.46         20.13         0.84 o                         
  -3   1   4          1.12          0.77         0.31 o                         
  -2   1   4        609.05        606.48         3.27 o                         
  -1   1   4       1064.60       1070.11         4.32 o                         
   0   1   4          0.12          0.57         0.30 o                         
   1   1   4        694.91        693.60         5.28 o                         
   2   1   4        285.15        308.21         2.22 o                         
   3   1   4        363.49        431.67         5.34 o                         
   4   1   4         19.10         19.58         0.88 o                         
   5   1   4          0.14         -0.01         0.71 o                         
   6   1   4         35.31         32.96         3.22 o                         
   7   1   4          1.22         -1.22         1.96 o                         
  -6   2   4         85.15        102.40         2.88 o                         
  -5   2   4          8.14          9.43         1.48 o                         
  -4   2   4         23.43         22.84         0.81 o                         
  -3   2   4         10.11          9.65         0.52 o                         
  -2   2   4          6.02          7.32         0.43 o                         
  -1   2   4       1096.90       1166.46         5.78 o                         
   0   2   4         20.94         24.74         1.01 o                         
   1   2   4          1.09          0.51         0.39 o                         
   2   2   4        551.19        587.03         3.35 o                         
   3   2   4        300.62        332.68         6.29 o                         
   4   2   4          5.38          6.64         0.90 o                         
   5   2   4          0.60          1.36         0.73 o                         
   6   2   4         14.93         16.13         1.35 o                         
   7   2   4         17.93         14.14         2.20 o                         
  -6   3   4          6.05          7.83         1.46 o                         
  -5   3   4         92.18        100.05         2.72 o                         
  -4   3   4         35.07         34.78         1.79 o                         
  -3   3   4          0.19          0.12         0.47 o                         
  -2   3   4         32.48         38.98         1.82 o                         
  -1   3   4        462.09        458.68         7.10 o                         
   0   3   4          0.70          0.93         0.45 o                         
   1   3   4        295.18        306.76         4.07 o                         
   2   3   4       1423.66       1564.26        10.17 o                         
   3   3   4         92.16        113.05         7.58 o                         
   4   3   4         37.44         39.99         1.12 o                         
   5   3   4         15.11         14.46         1.11 o                         
   6   3   4         43.81         38.80         1.85 o                         
   7   3   4          0.17          0.64         1.84 o                         
  -6   4   4          0.00         -0.20         1.50 o                         
  -5   4   4         48.84         47.20         2.22 o                         
  -4   4   4        102.37        107.77         2.69 o                         
  -3   4   4          0.26          0.26         0.54 o                         
  -2   4   4         93.58         88.11         1.47 o                         
  -1   4   4         36.38         38.76         1.47 o                         
   0   4   4        491.81        483.46         3.79 o                         
   1   4   4         19.92         21.80         1.46 o                         
   2   4   4         12.41         13.65         1.73 o                         
   3   4   4         30.30         30.55         2.15 o                         
   4   4   4         15.66         15.89         1.19 o                         
   5   4   4         14.11         14.06         1.33 o                         
   6   4   4          5.03          4.43         1.71 o                         
  -5   5   4          1.19          0.66         1.41 o                         
  -4   5   4         12.44         14.81         1.54 o                         
  -3   5   4         78.18         80.57         2.53 o                         
  -2   5   4         10.84          9.50         0.82 o                         
  -1   5   4         27.95         28.91         2.13 o                         
   0   5   4          7.74          5.66         1.08 o                         
   1   5   4        151.95        146.59         3.61 o                         
   2   5   4        182.19        171.93         4.14 o                         
   3   5   4         58.87         51.52         2.82 o                         
   4   5   4         12.71         10.96         1.80 o                         
   5   5   4          2.93          1.10         1.16 o                         
   6   5   4          4.42          3.19         1.37 o                         
  -5   6   4          0.36         -0.05         1.56 o                         
  -4   6   4          6.78          4.98         1.48 o                         
  -3   6   4          0.22          1.15         1.24 o                         
  -2   6   4         37.97         33.57         1.78 o                         
  -1   6   4         15.46         15.18         1.07 o                         
   0   6   4        185.54        190.90         3.02 o                         
   1   6   4          0.04          0.16         1.02 o                         
   2   6   4         37.00         34.26         2.33 o                         
   3   6   4          0.01          0.32         1.54 o                         
   4   6   4          0.61          1.35         1.81 o                         
   5   6   4         14.60         16.83         1.62 o                         
   6   6   4          0.20          1.03         1.39 o                         
  -4   7   4         15.18         12.96         1.78 o                         
  -3   7   4         41.22         35.23         2.05 o                         
  -2   7   4          2.98          3.00         1.33 o                         
  -1   7   4          1.17          0.85         0.94 o                         
   0   7   4          3.23          3.04         0.97 o                         
   1   7   4         59.25         55.06         2.82 o                         
   2   7   4         11.78          7.97         1.87 o                         
   3   7   4         17.11         17.06         2.26 o                         
   4   7   4          3.87          2.59         1.86 o                         
   5   7   4         10.76         11.24         1.41 o                         
  -2   8   4          1.31          0.72         1.20 o                         
  -1   8   4          0.06         -0.51         0.98 o                         
   0   8   4          2.51          4.37         1.13 o                         
   1   8   4          0.87         -0.04         1.20 o                         
   2   8   4          1.24          0.08         1.44 o                         
   3   8   4          1.74          2.80         1.98 o                         
   4   8   4          8.65         11.26         2.38 o                         
   0   9   4          0.03          0.16         1.26 o                         
   1   9   4          0.61          0.58         2.00 o                         
  -2  -8   5          0.09          2.93         2.13 o                         
  -1  -8   5          0.83          3.16         2.04 o                         
   0  -8   5          1.17         -0.14         0.88 o                         
   1  -8   5          0.76          1.02         1.12 o                         
  -4  -7   5          5.19          7.87         2.28 o                         
  -3  -7   5         15.84         16.72         2.56 o                         
  -2  -7   5          0.01         -1.25         2.04 o                         
  -1  -7   5          0.25         -0.21         1.83 o                         
   0  -7   5         26.06         26.03         1.73 o                         
   1  -7   5         33.91         42.14         1.63 o                         
   2  -7   5          0.89          0.80         0.95 o                         
   3  -7   5          2.12          2.22         0.97 o                         
  -5  -6   5         14.92         16.02         2.59 o                         
  -4  -6   5         34.93         35.70         3.00 o                         
  -3  -6   5          0.61          0.36         2.03 o                         
  -2  -6   5          1.92          0.74         1.76 o                         
  -1  -6   5          7.77          6.84         1.13 o                         
   0  -6   5          0.18          0.26         1.00 o                         
   1  -6   5         12.02         11.05         0.79 o                         
   2  -6   5          5.26          4.12         0.81 o                         
   3  -6   5          5.65          6.11         0.96 o                         
   4  -6   5          9.49         10.16         1.00 o                         
  -6  -5   5          0.44          3.95         1.38 o                         
  -5  -5   5          0.12          0.72         2.06 o                         
  -4  -5   5         91.20        107.38         4.39 o                         
  -3  -5   5         69.69         66.13         3.33 o                         
  -2  -5   5          2.53          5.03         1.00 o                         
  -1  -5   5         49.62         55.39         2.96 o                         
   0  -5   5         45.01         44.01         1.74 o                         
   1  -5   5        112.03        116.15         1.88 o                         
   2  -5   5         21.03         19.11         1.01 o                         
   3  -5   5         17.78         17.43         1.37 o                         
   4  -5   5         28.58         26.24         1.25 o                         
   5  -5   5          0.21          0.46         0.94 o                         
  -6  -4   5          0.06          1.19         1.47 o                         
  -5  -4   5          0.70         -0.33         1.78 o                         
  -4  -4   5          1.05          2.20         1.96 o                         
  -3  -4   5         75.86         79.34         3.22 o                         
  -2  -4   5          0.01          0.64         0.71 o                         
  -1  -4   5         95.59         97.82         2.05 o                         
   0  -4   5          0.11          0.43         1.10 o                         
   1  -4   5         11.36         10.77         0.55 o                         
   2  -4   5         74.99         68.51         1.19 o                         
   3  -4   5          8.70          7.36         0.67 o                         
   4  -4   5          2.74          3.54         0.70 o                         
   5  -4   5          6.24          4.52         0.85 o                         
   6  -4   5          0.03          1.13         1.12 o                         
  -6  -3   5          0.24         -0.15         1.61 o                         
  -5  -3   5         38.77         38.97         3.71 o                         
  -4  -3   5         59.49         59.48         5.19 o                         
  -3  -3   5         30.54         29.00         1.33 o                         
  -2  -3   5        135.21        147.64         1.82 o                         
  -1  -3   5       1194.06       1204.55         8.23 o                         
   0  -3   5         16.47         16.75         0.66 o                         
   1  -3   5        200.75        207.28         1.61 o                         
   2  -3   5        212.08        201.25         1.77 o                         
   3  -3   5         16.84         16.44         0.74 o                         
   4  -3   5         37.80         33.99         1.08 o                         
   5  -3   5         11.64         13.99         1.46 o                         
   6  -3   5         18.50         16.23         1.18 o                         
  -7  -2   5          0.15          1.17         1.72 o                         
  -6  -2   5          3.87          4.90         1.07 o                         
  -5  -2   5          7.01          5.41         1.08 o                         
  -4  -2   5         27.84         26.80         1.63 o                         
  -3  -2   5        570.04        597.63        12.72 o                         
  -2  -2   5         61.56         74.56         2.83 o                         
  -1  -2   5         59.59         55.83         1.11 o                         
   0  -2   5          9.92         10.59         0.62 o                         
   1  -2   5        349.95        341.68         1.78 o                         
   2  -2   5        595.57        606.62         2.66 o                         
   3  -2   5         58.21         56.13         2.06 o                         
   4  -2   5          5.38          6.19         1.00 o                         
   5  -2   5         10.00          6.53         0.88 o                         
   6  -2   5          0.83          0.89         0.84 o                         
  -7  -1   5          0.34         -1.64         1.64 o                         
  -6  -1   5         12.96         15.45         2.05 o                         
  -5  -1   5          2.16          2.21         1.68 o                         
  -4  -1   5         11.92         11.00         0.71 o                         
  -3  -1   5        330.17        326.75         3.59 o                         
  -2  -1   5       1100.52       1113.53         3.49 o                         
  -1  -1   5        915.00        964.54         3.44 o                         
   0  -1   5        476.09        496.63         2.35 o                         
   1  -1   5        577.63        592.57         3.49 o                         
   2  -1   5         63.66         54.26         1.44 o                         
   3  -1   5          3.31          2.97         0.41 o                         
   4  -1   5         12.19         13.27         1.41 o                         
   5  -1   5         86.97         87.54         1.79 o                         
   6  -1   5         81.29         80.19         1.86 o                         
   7  -1   5          1.75          2.12         0.89 o                         
  -7   0   5          0.34          4.52         1.68 o                         
  -6   0   5          0.08          0.88         1.58 o                         
  -5   0   5          9.80          9.31         1.01 o                         
  -4   0   5          1.35          1.75         0.48 o                         
  -3   0   5         61.51         67.67         0.84 o                         
  -2   0   5        923.89       1003.36         2.14 o                         
  -1   0   5       1933.27       1911.47         5.32 o                         
   0   0   5        145.14        154.15         1.03 o                         
   1   0   5       1069.82       1052.90         2.55 o                         
   2   0   5         79.49         78.28         0.73 o                         
   3   0   5         83.27         88.75         0.88 o                         
   4   0   5        123.86        123.21         2.35 o                         
   5   0   5         51.61         54.94         2.92 o                         
   6   0   5          0.04          1.10         1.47 o                         
   7   0   5         81.02         76.29         3.88 o                         
  -7   1   5         27.07         30.57         2.01 o                         
  -6   1   5          9.31         10.19         1.13 o                         
  -5   1   5          6.85          7.95         1.02 o                         
  -4   1   5          6.07          5.47         0.50 o                         
  -3   1   5         27.61         24.65         0.60 o                         
  -2   1   5        197.38        188.81         1.27 o                         
  -1   1   5         31.36         35.06         0.43 o                         
   0   1   5        222.82        231.14         2.07 o                         
   1   1   5        534.72        547.24         3.81 o                         
   2   1   5          7.85         13.94         0.56 o                         
   3   1   5         18.44         23.39         0.79 o                         
   4   1   5          2.88          2.38         0.64 o                         
   5   1   5         15.77         15.73         1.15 o                         
   6   1   5         45.75         47.13         1.98 o                         
   7   1   5          0.16          0.22         1.77 o                         
  -6   2   5         26.01         30.03         1.84 o                         
  -5   2   5          9.01          7.89         1.28 o                         
  -4   2   5          3.32          3.38         0.55 o                         
  -3   2   5        146.52        158.47         2.10 o                         
  -2   2   5         23.07         33.15         0.80 o                         
  -1   2   5          0.46          0.74         0.24 o                         
   0   2   5         40.83         36.95         2.44 o                         
   1   2   5        207.92        199.66         3.69 o                         
   2   2   5        565.48        624.83         4.36 o                         
   3   2   5          9.51          5.49         0.98 o                         
   4   2   5         71.10         70.62         1.41 o                         
   5   2   5          0.26          0.06         0.74 o                         
   6   2   5          0.00         -0.60         1.07 o                         
   7   2   5         35.24         34.90         1.82 o                         
  -6   3   5          2.99          4.91         1.55 o                         
  -5   3   5          0.58          1.09         1.33 o                         
  -4   3   5          1.92          1.64         1.12 o                         
  -3   3   5         55.30         62.11         1.15 o                         
  -2   3   5         22.27         29.02         1.39 o                         
  -1   3   5         10.75         15.81         1.60 o                         
   0   3   5         57.61         54.11         1.17 o                         
   1   3   5        140.69        127.90         1.90 o                         
   2   3   5        206.13        188.76         3.65 o                         
   3   3   5         41.16         36.33         1.23 o                         
   4   3   5         23.77         25.13         1.63 o                         
   5   3   5         32.63         27.39         1.84 o                         
   6   3   5          1.03          0.36         1.35 o                         
   7   3   5          3.49          2.50         1.59 o                         
  -6   4   5          3.80          4.79         1.61 o                         
  -5   4   5          1.36         -1.43         1.43 o                         
  -4   4   5          0.85          3.54         1.28 o                         
  -3   4   5          8.64          9.85         0.71 o                         
  -2   4   5        118.21        117.15         1.67 o                         
  -1   4   5        170.79        174.98         1.61 o                         
   0   4   5         23.96         24.55         1.07 o                         
   1   4   5        129.44        143.65         2.28 o                         
   2   4   5        298.01        318.40         5.19 o                         
   3   4   5          0.18         -0.43         1.27 o                         
   4   4   5         45.35         46.86         1.66 o                         
   5   4   5         65.63         55.45         2.63 o                         
   6   4   5          1.08         -0.24         1.64 o                         
  -5   5   5          0.05         -0.26         1.51 o                         
  -4   5   5          0.56          1.42         1.32 o                         
  -3   5   5          3.44          3.11         0.74 o                         
  -2   5   5          3.91          3.72         0.71 o                         
  -1   5   5          4.75          3.34         0.71 o                         
   0   5   5         77.13         71.09         1.93 o                         
   1   5   5        206.43        196.57         2.95 o                         
   2   5   5        110.21        116.42         3.54 o                         
   3   5   5          4.85          7.54         1.72 o                         
   4   5   5          0.30          1.15         1.03 o                         
   5   5   5         25.74         22.67         1.55 o                         
   6   5   5          0.73          0.17         1.71 o                         
  -5   6   5         10.74         11.43         1.64 o                         
  -4   6   5         13.34         12.02         1.61 o                         
  -3   6   5         18.74         13.13         1.61 o                         
  -2   6   5         10.73         11.69         2.84 o                         
  -1   6   5         18.57         20.60         1.27 o                         
   0   6   5         45.17         42.69         1.63 o                         
   1   6   5        151.30        151.35         2.89 o                         
   2   6   5         22.75         21.54         1.95 o                         
   3   6   5          0.63          0.55         1.59 o                         
   4   6   5         59.30         58.24         3.35 o                         
   5   6   5         13.08         11.34         1.43 o                         
  -4   7   5         10.32          9.32         1.55 o                         
  -3   7   5         10.01          9.54         1.65 o                         
  -2   7   5          2.96          3.21         0.91 o                         
  -1   7   5         30.52         31.61         1.59 o                         
   0   7   5         26.70         26.80         1.39 o                         
   1   7   5          3.36          3.06         1.12 o                         
   2   7   5          0.77          2.17         1.17 o                         
   3   7   5          3.79          2.38         1.71 o                         
   4   7   5          0.00          1.09         1.91 o                         
   5   7   5          9.46         10.94         1.42 o                         
  -2   8   5          1.13          1.85         1.48 o                         
  -1   8   5          7.41         11.47         1.22 o                         
   0   8   5         21.62         23.00         1.55 o                         
   1   8   5         25.77         26.57         1.82 o                         
   2   8   5          6.49          5.83         2.60 o                         
   3   8   5          0.00          0.49         1.84 o                         
   4   8   5          0.02          1.76         2.10 o                         
   0   9   5          7.48          6.81         1.34 o                         
   1   9   5          0.71          3.42         1.90 o                         
  -2  -8   6         13.92         15.16         2.37 o                         
  -1  -8   6          3.99          5.03         2.25 o                         
   0  -8   6          0.01         -0.65         0.89 o                         
   1  -8   6          0.19          0.90         0.90 o                         
  -4  -7   6          8.14         11.91         2.60 o                         
  -3  -7   6          0.64          4.51         2.39 o                         
  -2  -7   6          1.62          0.29         1.99 o                         
  -1  -7   6         19.08         20.34         1.88 o                         
   0  -7   6          1.03          2.24         0.79 o                         
   1  -7   6          8.45         10.02         1.02 o                         
   2  -7   6          0.04         -0.13         0.95 o                         
   3  -7   6          2.49          1.48         0.86 o                         
  -5  -6   6          1.38          1.45         2.40 o                         
  -4  -6   6          7.57          5.24         1.93 o                         
  -3  -6   6          0.57         -1.21         1.79 o                         
  -2  -6   6         25.66         28.79         4.23 o                         
  -1  -6   6         14.68         14.34         1.37 o                         
   0  -6   6         13.69         15.16         1.34 o                         
   1  -6   6          0.00         -0.79         0.96 o                         
   2  -6   6          2.14          2.43         0.76 o                         
   3  -6   6         33.45         34.09         2.33 o                         
   4  -6   6         19.99         22.84         1.28 o                         
  -5  -5   6          1.02          1.78         2.11 o                         
  -4  -5   6         14.01         16.03         2.45 o                         
  -3  -5   6         43.63         48.20         2.96 o                         
  -2  -5   6          9.62         10.42         1.17 o                         
  -1  -5   6          0.02         -0.86         0.86 o                         
   0  -5   6         18.12         19.32         3.49 o                         
   1  -5   6          2.33          3.73         0.70 o                         
   2  -5   6         27.40         22.66         1.10 o                         
   3  -5   6          0.82          0.77         0.68 o                         
   4  -5   6         20.85         20.79         1.24 o                         
   5  -5   6          0.48          0.88         0.90 o                         
  -6  -4   6          0.21          1.22         1.36 o                         
  -5  -4   6         12.61         15.05         1.94 o                         
  -4  -4   6         76.77         73.47         3.38 o                         
  -3  -4   6         10.69         13.16         1.62 o                         
  -2  -4   6          0.20          0.36         0.66 o                         
  -1  -4   6        343.93        344.76         5.68 o                         
   0  -4   6          0.04         -0.33         1.12 o                         
   1  -4   6         24.50         23.71         1.71 o                         
   2  -4   6         23.05         20.11         0.74 o                         
   3  -4   6        100.22         91.33         1.47 o                         
   4  -4   6          3.07          5.63         0.70 o                         
   5  -4   6          0.00          1.08         0.87 o                         
   6  -4   6          2.46          4.02         2.23 o                         
  -6  -3   6          0.15         -0.34         1.60 o                         
  -5  -3   6          9.90         10.37         1.00 o                         
  -4  -3   6        117.73        107.79         3.56 o                         
  -3  -3   6         32.52         29.78         3.77 o                         
  -2  -3   6          5.13          4.27         0.61 o                         
  -1  -3   6         34.14         35.50         1.75 o                         
   0  -3   6          2.33          2.74         0.40 o                         
   1  -3   6         60.11         58.12         1.48 o                         
   2  -3   6        353.87        358.00         2.33 o                         
   3  -3   6          9.39          9.75         0.62 o                         
   4  -3   6         68.92         63.54         1.28 o                         
   5  -3   6         20.78         15.76         1.86 o                         
   6  -3   6          0.50          1.60         0.84 o                         
  -6  -2   6          0.01          0.27         1.17 o                         
  -5  -2   6          0.76          0.33         0.90 o                         
  -4  -2   6          0.27          0.28         0.76 o                         
  -3  -2   6        446.85        439.32        10.15 o                         
  -2  -2   6         15.29         21.46         0.69 o                         
  -1  -2   6        363.10        360.68         5.81 o                         
   0  -2   6        236.99        225.10         2.10 o                         
   1  -2   6         71.15         67.91         1.94 o                         
   2  -2   6        249.66        239.08         4.83 o                         
   3  -2   6        183.94        194.39         3.14 o                         
   4  -2   6         19.80         16.78         0.76 o                         
   5  -2   6          9.70          7.54         0.88 o                         
   6  -2   6         12.09          6.87         0.98 o                         
  -7  -1   6          7.16          3.20         1.69 o                         
  -6  -1   6          0.82          2.17         1.55 o                         
  -5  -1   6          5.51          4.63         0.87 o                         
  -4  -1   6         33.07         32.72         1.17 o                         
  -3  -1   6        135.44        143.26         2.32 o                         
  -2  -1   6         59.29         59.47         0.98 o                         
  -1  -1   6         69.38         57.96         0.93 o                         
   0  -1   6         69.04         74.25         0.98 o                         
   1  -1   6          0.60          0.27         0.15 o                         
   2  -1   6        146.98        137.47         1.40 o                         
   3  -1   6         45.55         51.54         0.99 o                         
   4  -1   6          0.12          0.04         0.43 o                         
   5  -1   6          5.22          3.68         0.83 o                         
   6  -1   6         23.50         22.97         1.28 o                         
   7  -1   6          5.74          5.85         1.02 o                         
  -7   0   6         39.63         42.01         2.50 o                         
  -6   0   6         28.29         24.70         2.09 o                         
  -5   0   6          0.04         -0.07         0.58 o                         
  -4   0   6         78.18         77.35         2.70 o                         
  -3   0   6       1306.48       1394.46         8.19 o                         
  -2   0   6        804.25        843.14         5.33 o                         
  -1   0   6        221.57        198.44         1.72 o                         
   0   0   6        960.52       1036.88         8.46 o                         
   1   0   6        946.91        951.52         2.66 o                         
   2   0   6         92.54        110.58         1.39 o                         
   3   0   6         62.95         60.12         0.76 o                         
   4   0   6          4.75          4.97         0.45 o                         
   5   0   6        138.92        136.79         2.11 o                         
   6   0   6          7.57          6.80         1.88 o                         
   7   0   6          2.59         -0.32         2.26 o                         
  -6   1   6         37.65         37.27         1.45 o                         
  -5   1   6         12.06         10.00         0.70 o                         
  -4   1   6          6.98          6.80         0.55 o                         
  -3   1   6        230.25        252.44         2.83 o                         
  -2   1   6       1124.60       1168.35        10.76 o                         
  -1   1   6        554.43        560.27         2.47 o                         
   0   1   6        609.47        629.47         5.28 o                         
   1   1   6        464.28        492.89         4.43 o                         
   2   1   6          0.23          0.57         0.62 o                         
   3   1   6        181.40        182.26         1.97 o                         
   4   1   6         65.75         60.75         0.98 o                         
   5   1   6          2.92          3.31         0.79 o                         
   6   1   6        155.43        158.78         4.86 o                         
   7   1   6          0.19         -1.34         2.17 o                         
  -6   2   6         27.77         32.14         1.97 o                         
  -5   2   6          3.15          4.51         1.16 o                         
  -4   2   6         29.08         31.04         0.94 o                         
  -3   2   6        234.73        258.08         2.05 o                         
  -2   2   6        558.97        612.76         5.78 o                         
  -1   2   6        217.52        223.07         2.83 o                         
   0   2   6        231.57        228.51         3.27 o                         
   1   2   6        259.07        236.98         3.25 o                         
   2   2   6        220.16        207.59         4.19 o                         
   3   2   6          0.11         -0.21         0.72 o                         
   4   2   6         51.53         47.61         0.91 o                         
   5   2   6        125.16        108.69         1.88 o                         
   6   2   6          6.48          3.79         1.21 o                         
   7   2   6         68.78         70.76         2.46 o                         
  -6   3   6         11.10         11.43         1.49 o                         
  -5   3   6          6.96          5.74         1.34 o                         
  -4   3   6         33.64         32.04         0.99 o                         
  -3   3   6         12.08         12.65         0.71 o                         
  -2   3   6        276.69        311.13        19.32 o                         
  -1   3   6        337.13        330.35         5.34 o                         
   0   3   6        329.77        313.09         3.96 o                         
   1   3   6         11.95         13.60         1.22 o                         
   2   3   6         43.78         39.62         2.08 o                         
   3   3   6        138.28        136.60         2.68 o                         
   4   3   6          1.60          1.83         1.23 o                         
   5   3   6         82.35         74.84         2.29 o                         
   6   3   6        117.15        108.99         2.17 o                         
   7   3   6          0.06         -0.22         1.78 o                         
  -6   4   6          1.80          1.68         1.57 o                         
  -5   4   6          5.40          6.38         1.43 o                         
  -4   4   6        105.30        112.27         2.73 o                         
  -3   4   6          7.04          7.05         1.28 o                         
  -2   4   6          6.06          6.01         1.68 o                         
  -1   4   6          6.14          7.83         1.16 o                         
   0   4   6         28.57         24.38         1.02 o                         
   1   4   6          5.64          6.92         0.92 o                         
   2   4   6         98.86         98.43         2.15 o                         
   3   4   6         36.66         32.91         2.43 o                         
   4   4   6          7.83          5.76         1.04 o                         
   5   4   6          3.11          0.93         1.61 o                         
   6   4   6          0.63          1.75         1.30 o                         
  -5   5   6         10.12         11.00         1.72 o                         
  -4   5   6          0.65          2.02         1.24 o                         
  -3   5   6         21.45         20.88         0.99 o                         
  -2   5   6          1.12          1.75         0.66 o                         
  -1   5   6          0.35          0.65         0.69 o                         
   0   5   6        122.72        120.17         2.21 o                         
   1   5   6        116.78        110.65         3.69 o                         
   2   5   6         35.00         33.70         1.81 o                         
   3   5   6         20.80         19.86         2.07 o                         
   4   5   6         14.49         11.88         1.24 o                         
   5   5   6         68.53         64.88         2.19 o                         
   6   5   6          8.35          3.96         2.02 o                         
  -4   6   6         21.78         21.54         1.79 o                         
  -3   6   6          2.54          1.35         1.34 o                         
  -2   6   6         27.71         22.68         1.17 o                         
  -1   6   6         38.90         40.03         1.40 o                         
   0   6   6          0.68          0.40         0.83 o                         
   1   6   6          9.09         10.47         1.65 o                         
   2   6   6          2.97          0.80         1.03 o                         
   3   6   6         10.98          9.17         1.83 o                         
   4   6   6         78.95         74.44         8.67 o                         
   5   6   6          4.94          6.13         1.23 o                         
  -4   7   6          1.69          2.97         1.59 o                         
  -3   7   6          1.32          0.23         1.28 o                         
  -2   7   6          0.96          1.03         0.82 o                         
  -1   7   6          8.26          6.05         0.99 o                         
   0   7   6         63.03         63.32         6.09 o                         
   1   7   6         11.34         11.96         1.33 o                         
   2   7   6          1.94          2.41         1.36 o                         
   3   7   6          1.10          1.08         1.78 o                         
   4   7   6         35.15         32.21         2.89 o                         
   5   7   6         13.59         11.84         2.25 o                         
  -2   8   6          1.59          0.85         1.21 o                         
  -1   8   6         53.85         63.10         2.00 o                         
   0   8   6          1.63          1.96         1.09 o                         
   1   8   6         22.13         18.23         1.64 o                         
   2   8   6          0.17          1.66         1.79 o                         
   3   8   6          4.53          4.01         1.50 o                         
   4   8   6         14.85         10.56         2.63 o                         
   1   9   6          1.88          3.05         2.11 o                         
  -1  -8   7         29.97         40.87         3.05 o                         
   0  -8   7          0.91          2.19         2.68 o                         
  -3  -7   7          0.25          0.54         2.10 o                         
  -2  -7   7         11.83         10.31         2.15 o                         
  -1  -7   7          1.24          2.81         1.34 o                         
   0  -7   7          3.90          2.54         0.77 o                         
   1  -7   7          5.83          6.96         0.79 o                         
   2  -7   7          3.76          0.00         2.13 o                         
   3  -7   7          3.27          1.40         2.29 o                         
  -5  -6   7         17.30         19.39         2.60 o                         
  -4  -6   7          4.10          3.95         1.95 o                         
  -3  -6   7          0.09          1.08         1.80 o                         
  -2  -6   7         44.05         54.02         3.33 o                         
  -1  -6   7         40.36         43.84         3.23 o                         
   0  -6   7          0.23          0.43         1.05 o                         
   1  -6   7          0.49          0.93         0.61 o                         
   2  -6   7          1.11          0.96         1.47 o                         
   3  -6   7          4.50          7.45         2.21 o                         
   4  -6   7          9.15          8.30         2.29 o                         
  -5  -5   7          0.86          2.79         2.04 o                         
  -4  -5   7          0.67          0.41         1.71 o                         
  -3  -5   7          2.42          3.39         1.60 o                         
  -2  -5   7          4.77          5.13         1.07 o                         
  -1  -5   7          1.57          1.70         0.90 o                         
   0  -5   7         27.01         26.63         2.15 o                         
   1  -5   7         63.30         68.89         1.49 o                         
   2  -5   7          4.05          2.86         0.66 o                         
   3  -5   7         21.82         21.94         0.95 o                         
   4  -5   7         21.44         18.23         0.97 o                         
   5  -5   7          3.51          0.59         2.33 o                         
  -6  -4   7          9.75         15.98         2.01 o                         
  -5  -4   7          2.63          2.66         1.76 o                         
  -4  -4   7         69.78         67.00         3.23 o                         
  -3  -4   7          1.21          1.79         1.21 o                         
  -2  -4   7          0.83          1.32         0.71 o                         
  -1  -4   7         19.39         17.37         1.56 o                         
   0  -4   7          2.92          1.47         1.07 o                         
   1  -4   7          1.98          2.20         0.52 o                         
   2  -4   7         14.04         15.64         0.87 o                         
   3  -4   7          3.27          3.02         0.71 o                         
   4  -4   7         39.22         41.19         1.44 o                         
   5  -4   7          7.97          4.48         1.13 o                         
  -6  -3   7          1.84          2.92         1.47 o                         
  -5  -3   7          0.00         -1.82         3.35 o                         
  -4  -3   7         13.88         13.62         1.34 o                         
  -3  -3   7         63.60         62.51         2.06 o                         
  -2  -3   7         17.57         16.10         1.23 o                         
  -1  -3   7          5.18          3.46         0.63 o                         
   0  -3   7          4.04          4.59         0.39 o                         
   1  -3   7          7.37          7.88         0.44 o                         
   2  -3   7        400.82        401.46         3.72 o                         
   3  -3   7         84.65         80.06         1.91 o                         
   4  -3   7          0.34         -0.16         0.56 o                         
   5  -3   7          4.96          7.12         2.22 o                         
   6  -3   7          0.38          1.25         0.83 o                         
  -6  -2   7          0.09         -0.68         0.92 o                         
  -5  -2   7          3.78          1.40         1.65 o                         
  -4  -2   7        201.68        192.89         3.85 o                         
  -3  -2   7          3.14          3.98         0.76 o                         
  -2  -2   7        464.37        447.96         6.20 o                         
  -1  -2   7         54.60         52.09         1.14 o                         
   0  -2   7          0.59          0.81         0.38 o                         
   1  -2   7        253.22        254.43         1.33 o                         
   2  -2   7          4.32          3.09         0.39 o                         
   3  -2   7         36.51         34.03         1.44 o                         
   4  -2   7          2.45          0.71         0.57 o                         
   5  -2   7         42.64         36.72         1.31 o                         
   6  -2   7          0.93         -0.24         2.63 o                         
  -6  -1   7          1.93          2.98         2.15 o                         
  -5  -1   7          0.59          0.10         0.74 o                         
  -4  -1   7          1.20          1.68         0.63 o                         
  -3  -1   7        215.72        202.26         2.39 o                         
  -2  -1   7        440.65        450.23         2.67 o                         
  -1  -1   7         20.89         18.26         0.60 o                         
   0  -1   7         10.78         10.48         0.48 o                         
   1  -1   7         32.69         48.08         0.69 o                         
   2  -1   7        703.24        708.66        15.35 o                         
   3  -1   7         62.95         52.16         1.07 o                         
   4  -1   7          0.31          0.24         0.45 o                         
   5  -1   7          2.57          1.02         1.34 o                         
   6  -1   7         17.03         16.17         1.07 o                         
  -6   0   7          1.54         -0.67         1.34 o                         
  -5   0   7          8.34          8.57         0.71 o                         
  -4   0   7          1.26          1.27         0.51 o                         
  -3   0   7          1.41          1.06         0.36 o                         
  -2   0   7        450.13        468.08         3.76 o                         
  -1   0   7        377.14        355.26         1.39 o                         
   0   0   7          0.55          2.41         0.29 o                         
   1   0   7       2900.91       3300.81         8.98 o                         
   2   0   7         61.33         65.04         0.80 o                         
   3   0   7          0.42          1.31         0.36 o                         
   4   0   7          0.00          0.24         0.39 o                         
   5   0   7          0.68          0.70         1.16 o                         
   6   0   7         35.02         32.82         2.89 o                         
   7   0   7          3.13          1.20         2.37 o                         
  -6   1   7          0.43          1.42         0.96 o                         
  -5   1   7          0.01         -0.49         0.54 o                         
  -4   1   7          2.91          2.23         0.55 o                         
  -3   1   7          5.52          6.01         0.47 o                         
  -2   1   7        116.14        112.54         1.93 o                         
  -1   1   7        236.20        242.31         2.65 o                         
   0   1   7        191.41        211.70         1.12 o                         
   1   1   7        493.52        548.68         2.68 o                         
   2   1   7        123.07        123.36         1.17 o                         
   3   1   7          0.37          0.70         0.32 o                         
   4   1   7         43.02         40.36         0.85 o                         
   5   1   7          8.40          8.52         1.08 o                         
   6   1   7          1.51          1.60         1.55 o                         
   7   1   7          2.88          2.96         2.27 o                         
  -6   2   7          6.03          8.53         1.54 o                         
  -5   2   7          5.49          5.57         1.13 o                         
  -4   2   7        109.08        115.78         2.00 o                         
  -3   2   7          3.95          5.29         2.12 o                         
  -2   2   7        122.86        132.65         1.66 o                         
  -1   2   7        189.96        175.65         3.97 o                         
   0   2   7          0.47          1.61         0.27 o                         
   1   2   7       1426.60       1520.28         4.52 o                         
   2   2   7        316.24        325.23         2.07 o                         
   3   2   7         39.77         31.23         0.85 o                         
   4   2   7         97.22        101.89         1.53 o                         
   5   2   7         53.71         48.55         1.44 o                         
   6   2   7          1.57          1.69         0.96 o                         
   7   2   7          4.47          4.68         1.40 o                         
  -6   3   7          6.93          7.36         1.55 o                         
  -5   3   7          0.26         -0.40         1.13 o                         
  -4   3   7         19.71         20.13         0.88 o                         
  -3   3   7         44.87         49.47         1.45 o                         
  -2   3   7         43.80         45.98         1.14 o                         
  -1   3   7        416.95        446.18         4.68 o                         
   0   3   7        167.66        159.80         1.90 o                         
   1   3   7          6.68          5.36         0.77 o                         
   2   3   7        190.65        175.13         1.73 o                         
   3   3   7          0.01         -0.12         0.58 o                         
   4   3   7         10.90          7.90         1.07 o                         
   5   3   7         22.64         20.89         1.78 o                         
   6   3   7         58.51         63.05         1.76 o                         
   7   3   7         15.55         18.97         2.18 o                         
  -6   4   7          6.25          8.62         1.50 o                         
  -5   4   7          5.99          6.20         1.35 o                         
  -4   4   7          2.96          4.75         1.23 o                         
  -3   4   7          0.14          0.26         0.57 o                         
  -2   4   7         99.38         92.44         1.52 o                         
  -1   4   7          4.58          4.52         0.48 o                         
   0   4   7          5.31          5.21         1.11 o                         
   1   4   7         42.28         32.75         2.67 o                         
   2   4   7        508.28        516.22        10.50 o                         
   3   4   7          2.66          4.33         0.87 o                         
   4   4   7          1.14         -0.11         1.27 o                         
   5   4   7         20.14         12.97         1.05 o                         
   6   4   7         12.92         11.11         1.68 o                         
  -5   5   7          0.17          1.67         1.33 o                         
  -4   5   7         18.78         17.79         1.58 o                         
  -3   5   7          6.37          5.65         0.76 o                         
  -2   5   7          8.86          9.29         0.83 o                         
  -1   5   7         49.85         47.89         1.31 o                         
   0   5   7          0.00          0.03         0.76 o                         
   1   5   7         94.49         91.89         2.14 o                         
   2   5   7        110.34        101.38         3.67 o                         
   3   5   7         34.76         35.88         1.25 o                         
   4   5   7        116.00        115.26         2.53 o                         
   5   5   7          0.42          0.04         1.39 o                         
   6   5   7         39.27         45.25         2.12 o                         
  -4   6   7          0.27          0.06         1.14 o                         
  -3   6   7          4.12          3.30         0.79 o                         
  -2   6   7         28.03         26.11         1.21 o                         
  -1   6   7          0.00          0.99         1.05 o                         
   0   6   7         26.37         19.57         1.54 o                         
   1   6   7          0.18          0.79         0.86 o                         
   2   6   7         49.22         46.86         2.31 o                         
   3   6   7         11.43         10.89         1.56 o                         
   4   6   7         28.80         31.33         2.80 o                         
   5   6   7          6.03          6.70         2.13 o                         
  -3   7   7          1.47          2.30         1.36 o                         
  -2   7   7          2.24          1.77         0.91 o                         
  -1   7   7          5.51          4.29         1.00 o                         
   0   7   7         15.49         13.04         1.55 o                         
   1   7   7          4.63          6.20         1.27 o                         
   2   7   7          1.57          1.59         1.21 o                         
   3   7   7          1.37          0.69         1.32 o                         
   4   7   7         15.08         14.21         1.85 o                         
   5   7   7          0.47          4.81         2.33 o                         
  -2   8   7          1.00         -0.75         2.05 o                         
  -1   8   7         13.79         17.45         1.36 o                         
   0   8   7         15.40         17.69         1.39 o                         
   1   8   7          0.19         -0.54         1.75 o                         
   2   8   7          0.14          1.18         1.29 o                         
   3   8   7          0.79         -0.32         1.47 o                         
  -3  -7   8          0.12          1.41         1.95 o                         
  -2  -7   8         12.68         14.44         1.48 o                         
  -1  -7   8          6.82          6.53         1.43 o                         
   0  -7   8          5.67          6.07         1.24 o                         
   1  -7   8          0.23         -1.26         1.26 o                         
   2  -7   8          0.00         -2.38         2.38 o                         
  -4  -6   8          0.66          2.32         1.99 o                         
  -3  -6   8          0.13         -1.74         1.74 o                         
  -2  -6   8          0.85          2.28         1.05 o                         
  -1  -6   8         25.08         24.03         3.87 o                         
   0  -6   8          3.06          1.69         1.31 o                         
   1  -6   8          0.00         -1.10         1.10 o                         
   2  -6   8          4.27          4.42         1.83 o                         
   3  -6   8          6.10          9.44         2.35 o                         
   4  -6   8          2.05          2.93         2.32 o                         
  -5  -5   8          1.58          2.92         2.06 o                         
  -4  -5   8          3.17         -0.38         1.57 o                         
  -3  -5   8          0.17          2.06         1.34 o                         
  -2  -5   8         21.32         20.97         1.33 o                         
  -1  -5   8         25.55         28.15         1.41 o                         
   0  -5   8         10.00         10.52         1.68 o                         
   1  -5   8          9.26         10.82         1.04 o                         
   2  -5   8          6.12          9.82         1.68 o                         
   3  -5   8          0.10          2.34         1.62 o                         
   4  -5   8          5.61          7.69         1.26 o                         
   5  -5   8          0.00          1.11         2.04 o                         
  -6  -4   8          0.87          1.26         1.45 o                         
  -5  -4   8          5.04          4.67         1.83 o                         
  -4  -4   8          7.81          6.40         1.64 o                         
  -3  -4   8         41.81         41.03         2.27 o                         
  -2  -4   8          0.22          0.18         0.66 o                         
  -1  -4   8          0.00         -1.09         1.09 o                         
   0  -4   8         31.73         34.59         2.09 o                         
   1  -4   8          0.69          1.81         0.50 o                         
   2  -4   8         56.94         50.00         2.01 o                         
   3  -4   8         22.06         18.78         2.09 o                         
   4  -4   8         20.38         17.11         2.05 o                         
   5  -4   8          0.41          2.68         1.70 o                         
  -6  -3   8          6.13          6.67         1.15 o                         
  -5  -3   8          7.52          5.79         1.46 o                         
  -4  -3   8          1.84          0.35         1.09 o                         
  -3  -3   8          3.27          2.65         0.70 o                         
  -2  -3   8         16.74         13.48         0.70 o                         
  -1  -3   8         54.34         52.87         2.74 o                         
   0  -3   8         57.39         55.94         1.27 o                         
   1  -3   8         72.05         73.36         1.00 o                         
   2  -3   8          0.35          0.68         0.59 o                         
   3  -3   8         34.05         28.77         0.98 o                         
   4  -3   8          0.59          0.46         0.99 o                         
   5  -3   8         20.10         20.69         2.30 o                         
   6  -3   8          9.03         11.11         2.36 o                         
  -6  -2   8          2.46          2.18         1.07 o                         
  -5  -2   8          1.82          1.93         0.92 o                         
  -4  -2   8          1.88          1.69         0.73 o                         
  -3  -2   8         45.44         44.26         1.34 o                         
  -2  -2   8        178.36        170.06         3.25 o                         
  -1  -2   8         10.21          6.98         0.60 o                         
   0  -2   8        546.77        522.81        11.83 o                         
   1  -2   8         35.47         36.38         0.58 o                         
   2  -2   8        364.23        345.00         4.92 o                         
   3  -2   8          2.78          4.39         0.48 o                         
   4  -2   8         11.06          9.52         0.66 o                         
   5  -2   8         20.11         20.68         2.49 o                         
   6  -2   8          7.09          1.80         2.24 o                         
  -6  -1   8          2.53          4.19         0.91 o                         
  -5  -1   8          3.59          3.45         0.80 o                         
  -4  -1   8         21.28         21.76         1.48 o                         
  -3  -1   8         47.21         47.27         2.06 o                         
  -2  -1   8         53.39         49.45         1.75 o                         
  -1  -1   8          0.36          1.82         0.39 o                         
   0  -1   8        218.53        238.76         1.93 o                         
   1  -1   8        383.69        382.52         1.39 o                         
   2  -1   8         55.76         55.35         1.91 o                         
   3  -1   8        295.63        279.31         5.87 o                         
   4  -1   8          0.62          0.09         0.47 o                         
   5  -1   8         16.68         18.26         2.83 o                         
   6  -1   8          2.57          3.47         1.85 o                         
  -6   0   8          0.11         -1.07         1.37 o                         
  -5   0   8          8.80          7.30         2.07 o                         
  -4   0   8          0.21         -0.14         0.51 o                         
  -3   0   8         49.28         47.53         1.72 o                         
  -2   0   8        121.41        141.58         1.92 o                         
  -1   0   8         27.63         26.45         0.65 o                         
   0   0   8       1000.02       1141.63        14.53 o                         
   1   0   8       1833.68       2049.66        24.96 o                         
   2   0   8         83.14         89.82         0.93 o                         
   3   0   8        161.20        157.39         3.11 o                         
   4   0   8          1.38          1.18         0.55 o                         
   5   0   8         18.80         18.84         1.28 o                         
   6   0   8          5.39          6.50         1.98 o                         
   7   0   8          6.52         10.55         2.18 o                         
  -6   1   8          0.00         -0.11         1.22 o                         
  -5   1   8          0.29          0.22         0.56 o                         
  -4   1   8         62.46         68.26         2.19 o                         
  -3   1   8        201.60        205.10         2.51 o                         
  -2   1   8         25.67         28.18         0.64 o                         
  -1   1   8          5.40          8.68         0.55 o                         
   0   1   8       1230.56       1344.14         9.02 o                         
   1   1   8        720.47        832.13         3.30 o                         
   2   1   8          3.63          2.25         0.35 o                         
   3   1   8        117.55        133.08         2.22 o                         
   4   1   8         24.10         24.20         0.84 o                         
   5   1   8         29.15         28.31         1.40 o                         
   6   1   8         18.38         19.16         2.30 o                         
   7   1   8          2.06          6.61         2.27 o                         
  -6   2   8          2.63          2.44         1.21 o                         
  -5   2   8          3.39          2.77         0.64 o                         
  -4   2   8          7.49          8.89         1.44 o                         
  -3   2   8         74.19         73.90         1.24 o                         
  -2   2   8         47.97         49.40         0.92 o                         
  -1   2   8         99.69         99.43         5.31 o                         
   0   2   8        181.47        206.40         2.62 o                         
   1   2   8       2295.98       2556.17        13.15 o                         
   2   2   8        503.94        563.43         6.74 o                         
   3   2   8          0.33          0.01         0.46 o                         
   4   2   8        119.18        111.86         2.49 o                         
   5   2   8          3.94          3.56         0.94 o                         
   6   2   8         67.16         75.75         1.98 o                         
   7   2   8          5.95         10.14         2.09 o                         
  -6   3   8          9.12         10.40         1.68 o                         
  -5   3   8          4.57          3.98         1.24 o                         
  -4   3   8         13.87         15.67         0.83 o                         
  -3   3   8         56.82         59.15         1.21 o                         
  -2   3   8         31.38         25.93         0.98 o                         
  -1   3   8         13.58         10.95         0.47 o                         
   0   3   8        611.25        645.58         7.07 o                         
   1   3   8        524.69        509.56         3.12 o                         
   2   3   8         92.39        104.05         1.35 o                         
   3   3   8         48.91         46.12         1.11 o                         
   4   3   8         17.63         18.62         0.98 o                         
   5   3   8         18.88         18.68         1.12 o                         
   6   3   8          0.02          1.16         0.95 o                         
  -5   4   8          0.70          0.11         1.18 o                         
  -4   4   8          8.45          9.23         1.10 o                         
  -3   4   8          4.32          3.24         0.65 o                         
  -2   4   8          1.70          2.34         0.62 o                         
  -1   4   8          1.43          2.66         0.60 o                         
   0   4   8          3.63          2.72         0.50 o                         
   1   4   8         55.99         54.99         2.29 o                         
   2   4   8        122.22        119.73         2.35 o                         
   3   4   8          2.07          2.30         0.79 o                         
   4   4   8         96.15         92.12         1.83 o                         
   5   4   8          0.47          0.63         1.31 o                         
   6   4   8         40.41         45.68         2.01 o                         
  -5   5   8         15.93         14.03         1.68 o                         
  -4   5   8          0.98          1.17         1.14 o                         
  -3   5   8          0.88          1.27         0.64 o                         
  -2   5   8         14.85         15.79         1.34 o                         
  -1   5   8          1.17         -0.14         0.71 o                         
   0   5   8         27.73         25.65         1.46 o                         
   1   5   8          4.33          4.42         1.48 o                         
   2   5   8        197.53        188.92         8.98 o                         
   3   5   8         14.39         14.32         2.16 o                         
   4   5   8         10.38          6.48         2.04 o                         
   5   5   8          4.27          2.29         1.22 o                         
   6   5   8         30.25         42.83         2.57 o                         
  -4   6   8          0.84          0.93         1.19 o                         
  -3   6   8          6.14          5.79         0.85 o                         
  -2   6   8         12.27         10.99         1.17 o                         
  -1   6   8         15.00         17.01         1.60 o                         
   0   6   8          0.03         -0.26         0.84 o                         
   1   6   8          0.18          0.33         1.17 o                         
   2   6   8          5.85          5.60         2.01 o                         
   3   6   8        140.96        134.33         4.49 o                         
   4   6   8          0.10         -1.81         1.81 o                         
   5   6   8          0.93         -2.13         2.13 o                         
  -3   7   8          0.14          0.14         1.44 o                         
  -2   7   8          0.19          0.46         0.95 o                         
  -1   7   8          0.01          0.05         0.89 o                         
   0   7   8         25.79         26.76         2.23 o                         
   1   7   8          9.88         10.81         1.64 o                         
   2   7   8         28.04         28.14         2.12 o                         
   3   7   8          3.46          3.56         1.47 o                         
   4   7   8         36.27         34.04         2.25 o                         
  -2   8   8          0.08          0.72         1.07 o                         
  -1   8   8          8.51          7.33         1.10 o                         
   0   8   8          1.91          2.69         1.04 o                         
   1   8   8          1.59          0.97         1.67 o                         
   2   8   8          2.90          4.35         1.38 o                         
   3   8   8         66.10         66.26         2.76 o                         
  -3  -7   9          0.17          1.24         2.03 o                         
  -2  -7   9          9.08         14.55         2.09 o                         
  -1  -7   9         10.59         11.92         1.51 o                         
   0  -7   9          2.51          3.96         1.35 o                         
   1  -7   9          1.07          1.57         1.40 o                         
   2  -7   9          0.62         -2.16         2.16 o                         
  -4  -6   9          2.20          0.83         1.65 o                         
  -3  -6   9          0.35          0.40         1.55 o                         
  -2  -6   9          1.17          3.37         1.09 o                         
  -1  -6   9          0.68          0.27         1.01 o                         
   0  -6   9          4.84          6.18         1.16 o                         
   1  -6   9          7.45          9.50         1.93 o                         
   2  -6   9          7.79          7.69         1.89 o                         
   3  -6   9         16.38         20.45         2.47 o                         
  -5  -5   9          1.71          1.50         2.03 o                         
  -4  -5   9          0.11         -0.73         1.64 o                         
  -3  -5   9          0.01          1.75         1.42 o                         
  -2  -5   9          1.31          2.80         2.17 o                         
  -1  -5   9         19.38         17.79         1.28 o                         
   0  -5   9          2.36          3.06         1.51 o                         
   1  -5   9         43.67         45.03         2.76 o                         
   2  -5   9         14.57         15.67         1.89 o                         
   3  -5   9         33.33         32.96         2.57 o                         
   4  -5   9          0.66          0.39         1.23 o                         
  -5  -4   9          7.97          5.80         1.83 o                         
  -4  -4   9          0.12         -0.08         0.95 o                         
  -3  -4   9         11.36         10.60         1.12 o                         
  -2  -4   9          0.09         -0.57         0.57 o                         
  -1  -4   9          8.20          4.46         1.23 o                         
   0  -4   9          0.36         -0.22         1.31 o                         
   1  -4   9          0.49          0.11         1.44 o                         
   2  -4   9         28.06         24.92         1.27 o                         
   3  -4   9         48.19         44.85         1.90 o                         
   4  -4   9          0.43         -1.05         1.05 o                         
   5  -4   9         30.07         28.09         2.63 o                         
  -6  -3   9          6.22          7.63         1.09 o                         
  -5  -3   9         12.70         10.10         1.56 o                         
  -4  -3   9          0.10          0.99         0.82 o                         
  -3  -3   9          0.50         -0.01         0.71 o                         
  -2  -3   9          3.52          2.24         0.67 o                         
  -1  -3   9         43.13         41.67         1.26 o                         
   0  -3   9         13.71         10.20         0.79 o                         
   1  -3   9         29.41         30.01         1.21 o                         
   2  -3   9         16.00         14.66         0.99 o                         
   3  -3   9         18.26         17.08         1.25 o                         
   4  -3   9         18.85         16.42         1.39 o                         
   5  -3   9         20.00         22.90         2.45 o                         
   6  -3   9         12.55          9.52         2.47 o                         
  -6  -2   9          0.25          0.81         0.92 o                         
  -5  -2   9          5.16          6.18         0.92 o                         
  -4  -2   9          0.00          0.80         1.01 o                         
  -3  -2   9         10.42          9.39         0.83 o                         
  -2  -2   9        202.06        202.76         2.31 o                         
  -1  -2   9         39.75         38.65         2.40 o                         
   0  -2   9          0.18          0.45         0.44 o                         
   1  -2   9        242.48        239.42         7.31 o                         
   2  -2   9        119.49        110.42         2.00 o                         
   3  -2   9          0.70          1.12         0.75 o                         
   4  -2   9          7.01          4.06         1.01 o                         
   5  -2   9        140.16        150.57         4.85 o                         
   6  -2   9         49.97         45.89         3.34 o                         
  -6  -1   9          0.04          0.34         0.92 o                         
  -5  -1   9         40.38         38.39         1.43 o                         
  -4  -1   9          2.26          1.50         1.18 o                         
  -3  -1   9         24.02         22.22         0.96 o                         
  -2  -1   9         37.15         32.69         0.90 o                         
  -1  -1   9        155.38        158.81         2.50 o                         
   0  -1   9        381.99        421.32         7.30 o                         
   1  -1   9        498.55        506.14         3.16 o                         
   2  -1   9          0.44          0.83         0.81 o                         
   3  -1   9          0.46         -0.09         0.69 o                         
   4  -1   9          3.18          2.09         1.02 o                         
   5  -1   9         11.00          8.19         2.14 o                         
   6  -1   9         69.14         77.55         4.13 o                         
  -6   0   9          0.00         -0.92         0.92 o                         
  -5   0   9          4.59          4.58         0.84 o                         
  -4   0   9          0.05         -0.40         0.50 o                         
  -3   0   9          7.96          7.13         0.51 o                         
  -2   0   9        334.58        347.78         1.76 o                         
  -1   0   9         87.35         87.10         1.47 o                         
   0   0   9         10.72         13.06         0.57 o                         
   1   0   9       1243.49       1519.55        11.92 o                         
   2   0   9          3.99          4.63         0.71 o                         
   3   0   9         40.88         39.71         1.54 o                         
   4   0   9          0.59          1.46         0.74 o                         
   5   0   9        147.93        157.08         4.82 o                         
   6   0   9         20.16         16.17         2.34 o                         
  -6   1   9          0.01         -0.17         1.21 o                         
  -5   1   9          0.00          0.54         0.66 o                         
  -4   1   9          7.79          7.03         0.59 o                         
  -3   1   9         93.49         94.84         1.37 o                         
  -2   1   9         89.73         79.41         1.62 o                         
  -1   1   9         22.26         19.65         0.49 o                         
   0   1   9        110.44        112.03         2.35 o                         
   1   1   9         35.99         29.10         0.76 o                         
   2   1   9        335.76        382.29         2.10 o                         
   3   1   9          1.06          1.35         0.60 o                         
   4   1   9         80.12         85.58         2.53 o                         
   5   1   9         56.28         55.70         1.81 o                         
   6   1   9         39.27         35.93         2.90 o                         
  -6   2   9          3.94          4.92         1.22 o                         
  -5   2   9          2.22          2.53         0.96 o                         
  -4   2   9         19.64         18.19         1.58 o                         
  -3   2   9          0.00         -0.04         0.52 o                         
  -2   2   9          8.67         11.20         0.82 o                         
  -1   2   9        363.86        366.07         8.95 o                         
   0   2   9        398.50        417.88         2.93 o                         
   1   2   9        228.39        267.03         2.39 o                         
   2   2   9          1.23          2.05         0.59 o                         
   3   2   9          0.04          0.45         0.45 o                         
   4   2   9          2.64          2.35         0.65 o                         
   5   2   9         60.80         64.73         2.05 o                         
   6   2   9          0.70          1.46         1.08 o                         
  -6   3   9          0.01         -0.61         1.42 o                         
  -5   3   9          7.79          8.09         1.39 o                         
  -4   3   9          0.13          0.11         0.64 o                         
  -3   3   9         49.38         49.22         1.15 o                         
  -2   3   9         21.06         21.67         0.80 o                         
  -1   3   9          0.00          0.51         0.33 o                         
   0   3   9        244.21        256.86         1.76 o                         
   1   3   9        491.08        502.43         3.62 o                         
   2   3   9        300.59        310.56         3.90 o                         
   3   3   9          7.34          8.01         0.67 o                         
   4   3   9          8.42          7.58         1.07 o                         
   5   3   9          9.34          9.83         2.57 o                         
   6   3   9         12.86         14.88         1.12 o                         
  -5   4   9         20.71         19.49         1.67 o                         
  -4   4   9         23.48         23.79         1.07 o                         
  -3   4   9          2.05          1.25         0.64 o                         
  -2   4   9          3.09          2.96         0.64 o                         
  -1   4   9        106.65        111.55         2.52 o                         
   0   4   9        125.36        127.69         3.33 o                         
   1   4   9          0.76          0.23         0.84 o                         
   2   4   9        185.43        174.63         2.73 o                         
   3   4   9        163.11        167.78         4.27 o                         
   4   4   9         28.60         28.96         1.27 o                         
   5   4   9          8.48          9.39         1.39 o                         
   6   4   9          4.74          3.11         1.36 o                         
  -5   5   9          0.06          0.97         1.35 o                         
  -4   5   9          0.20          0.27         1.14 o                         
  -3   5   9          0.50          1.84         0.69 o                         
  -2   5   9         71.38         60.99         1.45 o                         
  -1   5   9          2.64          2.06         0.77 o                         
   0   5   9         23.71         23.56         0.89 o                         
   1   5   9         27.61         27.33         2.03 o                         
   2   5   9         24.65         22.27         2.09 o                         
   3   5   9         21.17         20.63         2.27 o                         
   4   5   9          0.95         -1.31         1.42 o                         
   5   5   9         16.39         14.36         2.50 o                         
   6   5   9          0.24          2.07         2.42 o                         
  -4   6   9          4.45          3.82         1.26 o                         
  -3   6   9         10.54         11.43         1.22 o                         
  -2   6   9          3.05          3.68         0.91 o                         
  -1   6   9         16.76         12.64         1.95 o                         
   0   6   9          4.63          6.57         0.93 o                         
   1   6   9          3.54          1.57         1.65 o                         
   2   6   9         48.05         44.39         2.90 o                         
   3   6   9          0.25         -2.01         2.19 o                         
   4   6   9          0.09         -2.13         2.13 o                         
   5   6   9          3.99          3.55         2.16 o                         
  -3   7   9          0.05          1.62         1.52 o                         
  -2   7   9          9.67          7.91         1.70 o                         
  -1   7   9          9.70         11.09         1.20 o                         
   0   7   9         12.15         16.25         1.29 o                         
   1   7   9          8.06          6.95         1.91 o                         
   2   7   9         56.89         63.55         2.65 o                         
   3   7   9          0.34          4.34         3.23 o                         
   4   7   9          0.20         -0.84         2.31 o                         
  -2   8   9          0.35          0.13         1.07 o                         
  -1   8   9          3.22          2.76         1.74 o                         
   0   8   9          1.78          3.47         1.11 o                         
   1   8   9          0.79         -1.65         1.72 o                         
   2   8   9          3.45          3.85         1.55 o                         
   3   8   9         50.45         53.66         3.37 o                         
  -2  -7  10          8.65         10.75         1.90 o                         
  -1  -7  10         26.30         33.35         7.16 o                         
   0  -7  10          0.53         -1.91         1.91 o                         
   1  -7  10          9.88          9.96         1.36 o                         
  -4  -6  10          8.10          6.35         1.99 o                         
  -3  -6  10         10.41         10.49         1.86 o                         
  -2  -6  10         13.59          8.19         1.49 o                         
  -1  -6  10          0.06          0.30         1.02 o                         
   0  -6  10          7.04          8.27         1.22 o                         
   1  -6  10          0.18          3.93         1.97 o                         
   2  -6  10         37.65         43.53         3.15 o                         
   3  -6  10          2.51          6.24         2.17 o                         
  -5  -5  10          4.93          5.47         1.85 o                         
  -4  -5  10          6.00          4.01         1.50 o                         
  -3  -5  10          3.56          2.68         1.32 o                         
  -2  -5  10         11.02         10.05         1.09 o                         
  -1  -5  10         58.00         59.96         7.29 o                         
   0  -5  10          0.00         -0.02         1.44 o                         
   1  -5  10         16.56         13.27         2.02 o                         
   2  -5  10          1.13         -0.15         1.42 o                         
   3  -5  10         19.02         20.75         2.31 o                         
   4  -5  10         14.89         13.50         2.21 o                         
  -5  -4  10          0.15         -0.62         1.67 o                         
  -4  -4  10          7.84          8.54         1.12 o                         
  -3  -4  10         65.39         60.90         1.92 o                         
  -2  -4  10          4.19          2.76         0.65 o                         
  -1  -4  10          1.26          0.60         0.78 o                         
   0  -4  10          9.95          7.15         1.57 o                         
   1  -4  10          0.09         -0.51         1.44 o                         
   2  -4  10          0.43         -0.68         1.65 o                         
   3  -4  10          0.14         -0.02         0.99 o                         
   4  -4  10          0.31         -1.11         1.11 o                         
   5  -4  10          1.70          0.75         2.00 o                         
  -6  -3  10         12.37         14.76         1.28 o                         
  -5  -3  10          4.20          2.84         1.36 o                         
  -4  -3  10          0.27         -0.85         1.48 o                         
  -3  -3  10         20.39         17.34         1.06 o                         
  -2  -3  10          0.02         -0.89         0.89 o                         
  -1  -3  10          0.08         -0.23         0.64 o                         
   0  -3  10         92.20         93.81         2.30 o                         
   1  -3  10         24.98         24.47         1.05 o                         
   2  -3  10         62.26         58.27         1.68 o                         
   3  -3  10          5.89          3.51         1.04 o                         
   4  -3  10          7.45          7.20         1.69 o                         
   5  -3  10         32.64         37.27         2.86 o                         
  -6  -2  10          1.11         -1.30         1.66 o                         
  -5  -2  10          3.75          5.18         1.33 o                         
  -4  -2  10          1.69          2.29         0.75 o                         
  -3  -2  10         26.04         22.32         1.05 o                         
  -2  -2  10          9.80          8.37         0.68 o                         
  -1  -2  10          2.28          1.63         0.55 o                         
   0  -2  10         23.15         17.42         0.90 o                         
   1  -2  10          1.64          0.31         1.35 o                         
   2  -2  10          0.09          0.12         0.71 o                         
   3  -2  10         39.23         36.36         1.45 o                         
   4  -2  10         60.42         59.20         1.92 o                         
   5  -2  10         16.86         13.57         2.26 o                         
   6  -2  10         15.12         19.16         2.76 o                         
  -6  -1  10          0.27         -0.38         1.83 o                         
  -5  -1  10          0.27          1.37         0.84 o                         
  -4  -1  10          0.10          0.39         0.70 o                         
  -3  -1  10          1.27         -0.74         0.97 o                         
  -2  -1  10          7.37          4.98         0.58 o                         
  -1  -1  10         92.19         95.28         1.44 o                         
   0  -1  10         27.55         32.26         0.88 o                         
   1  -1  10          3.31          1.98         0.41 o                         
   2  -1  10         42.07         48.74         1.82 o                         
   3  -1  10         94.00         85.50         1.87 o                         
   4  -1  10          6.45          2.33         2.34 o                         
   5  -1  10        187.21        188.27         5.38 o                         
   6  -1  10          4.55          1.79         2.01 o                         
  -6   0  10          0.29          0.40         1.29 o                         
  -5   0  10          0.28         -1.10         1.10 o                         
  -4   0  10         14.53         13.07         0.91 o                         
  -3   0  10          0.43         -0.30         0.41 o                         
  -2   0  10         62.48         65.94         1.15 o                         
  -1   0  10          0.59          2.47         0.81 o                         
   0   0  10         16.59         29.99         0.77 o                         
   1   0  10         38.65         47.70         0.87 o                         
   2   0  10         47.81         51.52         1.48 o                         
   3   0  10         39.85         42.80         1.69 o                         
   4   0  10         19.06         21.94         1.24 o                         
   5   0  10          8.64         13.66         2.34 o                         
   6   0  10         30.72         25.43         2.73 o                         
  -6   1  10          6.27          4.17         1.32 o                         
  -5   1  10          9.28          8.94         0.99 o                         
  -4   1  10          8.24          6.31         0.70 o                         
  -3   1  10        103.64        110.45         3.23 o                         
  -2   1  10          9.29          7.62         0.49 o                         
  -1   1  10        132.68        130.55         4.77 o                         
   0   1  10       1573.16       1825.17         7.04 o                         
   1   1  10        126.63        133.33         1.52 o                         
   2   1  10         38.29         34.49         0.73 o                         
   3   1  10         51.00         57.75         1.55 o                         
   4   1  10        100.06        106.48         4.48 o                         
   5   1  10         25.15         27.26         2.66 o                         
   6   1  10          9.34         11.79         2.31 o                         
  -6   2  10          1.85          1.82         1.16 o                         
  -5   2  10          1.04          0.81         0.73 o                         
  -4   2  10         34.72         33.93         3.64 o                         
  -3   2  10          6.90          7.00         0.64 o                         
  -2   2  10         12.51          9.20         1.09 o                         
  -1   2  10         62.07         58.16         0.93 o                         
   0   2  10        151.90        152.77         1.67 o                         
   1   2  10        490.04        578.03         3.43 o                         
   2   2  10          4.58          6.34         0.80 o                         
   3   2  10          6.34          7.40         0.63 o                         
   4   2  10         85.29         84.38         2.81 o                         
   5   2  10          0.98          2.40         1.09 o                         
   6   2  10          7.70          7.46         1.24 o                         
  -6   3  10          2.29          3.74         1.50 o                         
  -5   3  10         14.63         14.03         1.55 o                         
  -4   3  10          0.24         -0.14         0.65 o                         
  -3   3  10        190.10        183.37         2.08 o                         
  -2   3  10         24.62         19.83         1.03 o                         
  -1   3  10        425.54        397.26         2.61 o                         
   0   3  10        121.43        141.13         1.34 o                         
   1   3  10         74.98         72.93         1.55 o                         
   2   3  10        182.66        181.31         3.18 o                         
   3   3  10          0.02         -0.58         0.81 o                         
   4   3  10        130.42        133.04         2.42 o                         
   5   3  10         47.45         46.16         1.76 o                         
   6   3  10          2.53          2.67         1.21 o                         
  -5   4  10          0.91          0.88         1.21 o                         
  -4   4  10         49.41         48.21         1.37 o                         
  -3   4  10          0.36          0.86         0.69 o                         
  -2   4  10          4.58          5.65         0.72 o                         
  -1   4  10          5.88          3.95         0.66 o                         
   0   4  10        184.40        182.78         1.75 o                         
   1   4  10        155.10        151.43         2.37 o                         
   2   4  10         16.63         11.64         1.91 o                         
   3   4  10         15.45         11.26         1.36 o                         
   4   4  10         84.84         80.78         2.24 o                         
   5   4  10          0.78          1.02         1.84 o                         
   6   4  10         79.71         77.49         2.53 o                         
  -5   5  10          1.50         -0.51         1.29 o                         
  -4   5  10         12.98         11.48         0.92 o                         
  -3   5  10         71.08         68.49         3.11 o                         
  -2   5  10         76.46         72.60         2.32 o                         
  -1   5  10        191.12        195.27         4.38 o                         
   0   5  10         29.37         24.39         1.15 o                         
   1   5  10        113.14        115.87         3.97 o                         
   2   5  10         31.70         28.72         1.94 o                         
   3   5  10          2.41          0.83         1.33 o                         
   4   5  10          3.29          2.58         1.32 o                         
   5   5  10         11.88         11.22         2.42 o                         
   6   5  10          0.97          0.22         2.27 o                         
  -4   6  10         10.10          8.33         1.45 o                         
  -3   6  10         44.49         40.46         2.08 o                         
  -2   6  10         25.57         25.70         1.24 o                         
  -1   6  10          1.50          0.66         0.87 o                         
   0   6  10         26.54         25.37         3.26 o                         
   1   6  10          4.98          3.86         1.54 o                         
   2   6  10        185.61        181.73         4.92 o                         
   3   6  10         22.03         22.49         2.64 o                         
   4   6  10          0.43          0.54         1.33 o                         
   5   6  10          0.70         -0.88         2.38 o                         
  -3   7  10          8.12         10.74         1.07 o                         
  -2   7  10         70.79         66.65         2.46 o                         
  -1   7  10          3.77          3.15         1.19 o                         
   0   7  10          0.65          1.54         0.96 o                         
   1   7  10          0.04          0.20         1.58 o                         
   2   7  10         15.10         15.64         2.61 o                         
   3   7  10         40.55         41.80         3.10 o                         
   4   7  10          0.73          2.10         2.23 o                         
  -1   8  10         10.86          8.29         1.27 o                         
   0   8  10          0.03          0.53         1.08 o                         
   1   8  10          9.45          5.44         2.11 o                         
   2   8  10         24.99         32.69         3.08 o                         
   3   8  10          1.28          0.99         2.54 o                         
  -1  -7  11          0.10         -1.46         1.46 o                         
   0  -7  11          0.61         -1.76         1.76 o                         
   1  -7  11         13.62         14.19         3.21 o                         
  -3  -6  11          4.16          6.87         1.55 o                         
  -2  -6  11         23.51         18.95         2.13 o                         
  -1  -6  11          2.57          2.40         1.86 o                         
   0  -6  11          7.98          7.32         2.64 o                         
   1  -6  11          3.62          3.80         2.01 o                         
   2  -6  11         13.46         12.20         2.18 o                         
   3  -6  11          8.22         13.35         2.31 o                         
  -4  -5  11          4.47          3.15         1.75 o                         
  -3  -5  11         55.00         53.83         2.86 o                         
  -2  -5  11          4.98          5.32         0.96 o                         
  -1  -5  11         30.45         32.45         2.41 o                         
   0  -5  11          0.07         -1.51         1.51 o                         
   1  -5  11        130.11        132.23         4.37 o                         
   2  -5  11          1.46          0.20         1.81 o                         
   3  -5  11          2.05         -0.75         1.58 o                         
   4  -5  11          2.61         -0.39         2.03 o                         
  -5  -4  11         11.71         11.47         1.64 o                         
  -4  -4  11          1.01          0.71         0.93 o                         
  -3  -4  11          5.77          3.38         0.90 o                         
  -2  -4  11         65.72         57.72         1.43 o                         
  -1  -4  11          4.15          3.73         0.89 o                         
   0  -4  11          0.25         -0.43         1.53 o                         
   1  -4  11          5.10          4.91         1.67 o                         
   2  -4  11        115.13        104.38         3.68 o                         
   3  -4  11         38.50         37.71         1.71 o                         
   4  -4  11          1.31          0.22         1.15 o                         
   5  -4  11         27.69         24.65         2.64 o                         
  -5  -3  11          0.13         -0.07         1.34 o                         
  -4  -3  11         33.15         22.62         1.29 o                         
  -3  -3  11         41.38         30.55         2.03 o                         
  -2  -3  11         57.33         53.89         2.10 o                         
  -1  -3  11        118.21        108.09         2.03 o                         
   0  -3  11         17.74         18.01         0.97 o                         
   1  -3  11         28.79         31.55         1.98 o                         
   2  -3  11         21.28         22.72         2.01 o                         
   3  -3  11        231.35        216.30         9.38 o                         
   4  -3  11          2.67          3.91         1.04 o                         
   5  -3  11         15.18         17.73         2.42 o                         
  -6  -2  11          0.49          0.59         1.08 o                         
  -5  -2  11         10.93          7.52         0.98 o                         
  -4  -2  11          0.80          4.17         1.09 o                         
  -3  -2  11         23.76         18.30         2.66 o                         
  -2  -2  11        120.82        112.44         1.87 o                         
  -1  -2  11        101.42        104.61         2.03 o                         
   0  -2  11         21.39         20.92         0.89 o                         
   1  -2  11         18.92         16.42         1.24 o                         
   2  -2  11         41.83         36.42         1.42 o                         
   3  -2  11         20.61         22.28         1.46 o                         
   4  -2  11        167.09        155.88         2.96 o                         
   5  -2  11        109.61        122.30         4.49 o                         
   6  -2  11         21.66         22.62         2.55 o                         
  -6  -1  11          0.39          2.50         1.42 o                         
  -5  -1  11         10.40          7.42         0.93 o                         
  -4  -1  11         39.43         31.73         2.84 o                         
  -3  -1  11          4.62          3.95         1.02 o                         
  -2  -1  11         34.67         33.32         1.01 o                         
  -1  -1  11         54.76         56.74         1.27 o                         
   0  -1  11        168.88        194.21         4.40 o                         
   1  -1  11        118.48        114.28         1.53 o                         
   2  -1  11         68.21         67.03         2.18 o                         
   3  -1  11        477.18        460.20         5.65 o                         
   4  -1  11        152.11        145.97         7.96 o                         
   5  -1  11          0.05          5.38         1.95 o                         
   6  -1  11         49.18         52.56         3.60 o                         
  -6   0  11          0.00          1.14         1.18 o                         
  -5   0  11          4.07          3.31         1.11 o                         
  -4   0  11          0.75          0.86         1.08 o                         
  -3   0  11          6.28          6.71         1.03 o                         
  -2   0  11        244.90        255.12         2.29 o                         
  -1   0  11        152.65        165.21         4.32 o                         
   0   0  11         48.39         57.67         1.43 o                         
   1   0  11          4.44          3.88         0.61 o                         
   2   0  11          2.63          1.68         0.87 o                         
   3   0  11        140.27        143.24         3.02 o                         
   4   0  11       1687.75       1643.41         8.06 o                         
   5   0  11        154.91        150.68         4.77 o                         
   6   0  11          0.48          0.98         1.83 o                         
  -6   1  11          2.22         -0.78         1.63 o                         
  -5   1  11          0.04          0.45         0.75 o                         
  -4   1  11         59.54         57.36         1.67 o                         
  -3   1  11          4.09          5.36         0.61 o                         
  -2   1  11          1.01          0.72         0.38 o                         
  -1   1  11        236.97        240.64         2.89 o                         
   0   1  11          0.03          1.35         0.55 o                         
   1   1  11         78.82         77.45         2.54 o                         
   2   1  11         68.82         69.64         2.53 o                         
   3   1  11        286.04        298.43         2.81 o                         
   4   1  11        441.57        468.25        12.78 o                         
   5   1  11        231.15        248.76        15.25 o                         
   6   1  11          1.58          2.57         1.09 o                         
  -6   2  11          0.08         -0.14         1.31 o                         
  -5   2  11         12.15         10.27         1.00 o                         
  -4   2  11          0.36          2.69         1.76 o                         
  -3   2  11          2.65          1.15         0.55 o                         
  -2   2  11          9.40          9.60         0.59 o                         
  -1   2  11          6.20          4.97         0.42 o                         
   0   2  11         10.26         15.35         0.99 o                         
   1   2  11          0.15          0.34         0.55 o                         
   2   2  11          0.09          0.40         0.58 o                         
   3   2  11          1.04          0.60         0.88 o                         
   4   2  11       1012.13       1018.35        14.35 o                         
   5   2  11        205.19        197.99         3.93 o                         
   6   2  11         11.88         10.45         2.04 o                         
  -5   3  11         15.42         16.28         1.27 o                         
  -4   3  11         67.82         65.63         1.51 o                         
  -3   3  11          7.26          6.72         1.43 o                         
  -2   3  11         14.02         14.38         0.74 o                         
  -1   3  11        202.22        195.05         3.88 o                         
   0   3  11        162.65        164.79         1.43 o                         
   1   3  11          7.45          5.85         0.82 o                         
   2   3  11        248.82        246.53         4.24 o                         
   3   3  11        314.53        299.73         3.26 o                         
   4   3  11         32.67         35.13         2.65 o                         
   5   3  11         84.04         91.90         3.29 o                         
   6   3  11         12.93         16.19         1.46 o                         
  -5   4  11          0.80          0.11         1.34 o                         
  -4   4  11         47.89         47.60         2.45 o                         
  -3   4  11        120.46        110.51         1.81 o                         
  -2   4  11         49.29         43.49         1.17 o                         
  -1   4  11         64.25         58.63         2.34 o                         
   0   4  11         47.31         49.81         1.03 o                         
   1   4  11        273.59        273.64         4.93 o                         
   2   4  11          8.25          9.79         2.79 o                         
   3   4  11        291.07        284.95         5.17 o                         
   4   4  11         30.91         24.59         2.49 o                         
   5   4  11         61.78         61.84         3.24 o                         
   6   4  11          0.15         -1.37         1.37 o                         
  -4   5  11          3.03          2.65         0.86 o                         
  -3   5  11         21.00         19.33         1.06 o                         
  -2   5  11         89.11         82.56         2.46 o                         
  -1   5  11          2.69          2.07         0.73 o                         
   0   5  11         17.44         14.48         1.19 o                         
   1   5  11         38.72         36.61         1.58 o                         
   2   5  11        258.15        261.83         3.61 o                         
   3   5  11         34.55         40.30         3.06 o                         
   4   5  11          0.33          0.46         1.21 o                         
   5   5  11         15.82         13.56         2.45 o                         
  -4   6  11         18.27         15.76         1.71 o                         
  -3   6  11         18.47         19.07         1.13 o                         
  -2   6  11          1.31          0.24         0.86 o                         
  -1   6  11         70.25         70.85         1.99 o                         
   0   6  11         18.23         18.98         2.46 o                         
   1   6  11        138.76        142.93         2.91 o                         
   2   6  11          0.65          0.79         2.49 o                         
   3   6  11        149.49        148.85         3.34 o                         
   4   6  11          0.76          0.82         1.49 o                         
   5   6  11          0.38          0.57         2.08 o                         
  -3   7  11          7.74          7.67         1.00 o                         
  -2   7  11         36.26         35.53         1.56 o                         
  -1   7  11          9.13          9.15         1.14 o                         
   0   7  11          0.09          0.73         0.98 o                         
   1   7  11          9.66          9.86         2.02 o                         
   2   7  11        107.74        106.43         3.11 o                         
   3   7  11          0.13         -0.34         1.44 o                         
   4   7  11          2.30          1.29         2.78 o                         
  -1   8  11         15.78         14.76         1.51 o                         
   0   8  11          0.02          0.75         1.19 o                         
   1   8  11          0.06          1.93         3.00 o                         
   2   8  11         27.64         24.29         2.63 o                         
  -3  -6  12          0.00         -1.10         1.55 o                         
  -2  -6  12          1.37          0.51         1.70 o                         
  -1  -6  12          0.05         -1.42         3.13 o                         
   0  -6  12         20.95         23.51         2.53 o                         
   1  -6  12         14.05         18.33         2.39 o                         
   2  -6  12         54.61         65.52         3.70 o                         
  -4  -5  12          0.63          0.94         1.57 o                         
  -3  -5  12         11.77          9.55         1.59 o                         
  -2  -5  12         11.85         10.45         1.56 o                         
  -1  -5  12         12.82         10.68         1.67 o                         
   0  -5  12         14.51         12.56         2.06 o                         
   1  -5  12          5.92          8.06         2.07 o                         
   2  -5  12         18.47         17.14         2.28 o                         
   3  -5  12          0.68         -1.73         1.73 o                         
  -5  -4  12          4.29          5.37         1.69 o                         
  -4  -4  12         16.80         12.17         1.51 o                         
  -3  -4  12          0.07         -0.77         0.89 o                         
  -2  -4  12          2.97          2.33         0.90 o                         
  -1  -4  12          9.72          8.23         1.12 o                         
   0  -4  12         78.72         78.65         3.19 o                         
   1  -4  12         29.83         29.96         2.45 o                         
   2  -4  12          6.84          9.80         1.92 o                         
   3  -4  12         34.57         33.91         2.44 o                         
   4  -4  12          1.61          0.98         1.31 o                         
  -5  -3  12         11.90          7.32         1.33 o                         
  -4  -3  12          0.86          0.35         0.88 o                         
  -3  -3  12         55.79         45.23         4.54 o                         
  -2  -3  12          1.53          1.47         0.73 o                         
  -1  -3  12         47.64         42.54         1.40 o                         
   0  -3  12         52.09         49.40         2.48 o                         
   1  -3  12        245.86        242.82         4.75 o                         
   2  -3  12        190.82        182.58         2.92 o                         
   3  -3  12         25.29         23.26         1.44 o                         
   4  -3  12          0.00          0.86         1.06 o                         
   5  -3  12          0.49          0.73         1.39 o                         
  -5  -2  12         19.93         20.32         1.23 o                         
  -4  -2  12         75.16         61.96         2.58 o                         
  -3  -2  12          0.98          2.36         1.06 o                         
  -2  -2  12         84.36         78.04         1.64 o                         
  -1  -2  12        124.21        116.45         1.96 o                         
   0  -2  12         93.97         83.60         1.65 o                         
   1  -2  12          1.94          2.59         1.10 o                         
   2  -2  12        315.60        302.63         4.98 o                         
   3  -2  12        554.42        540.16         6.01 o                         
   4  -2  12         19.69         19.36         1.38 o                         
   5  -2  12          0.57          1.54         1.92 o                         
  -6  -1  12          6.55          6.76         1.27 o                         
  -5  -1  12          1.81          1.91         1.17 o                         
  -4  -1  12          6.30          4.34         1.32 o                         
  -3  -1  12         27.50         22.69         1.65 o                         
  -2  -1  12         11.39         10.37         0.77 o                         
  -1  -1  12         39.92         40.12         1.13 o                         
   0  -1  12         52.49         62.06         1.31 o                         
   1  -1  12          0.00         -0.07         0.44 o                         
   2  -1  12        141.10        132.70         3.13 o                         
   3  -1  12        386.90        385.45         5.43 o                         
   4  -1  12         14.31         19.22         5.69 o                         
   5  -1  12         45.34         38.37         2.77 o                         
   6  -1  12          2.02          3.51         2.15 o                         
  -6   0  12          6.42          7.17         1.53 o                         
  -5   0  12         21.72         15.53         1.59 o                         
  -4   0  12         18.55         17.70         1.64 o                         
  -3   0  12          1.31          1.34         0.97 o                         
  -2   0  12         94.29         97.71         1.55 o                         
  -1   0  12          0.53          1.03         0.54 o                         
   0   0  12         57.55         52.59         1.10 o                         
   1   0  12        146.22        164.00         5.52 o                         
   2   0  12        314.16        327.38         4.43 o                         
   3   0  12         33.18         35.12         1.97 o                         
   4   0  12         20.27         22.15         1.41 o                         
   5   0  12          1.32          1.00         1.42 o                         
   6   0  12          3.28          3.87         2.00 o                         
  -6   1  12         13.61          8.34         1.41 o                         
  -5   1  12         10.68          9.09         0.96 o                         
  -4   1  12         15.42         15.60         0.91 o                         
  -3   1  12         10.19         13.23         1.19 o                         
  -2   1  12          0.07         -0.14         0.56 o                         
  -1   1  12          0.67          5.51         2.75 o                         
   0   1  12        156.35        163.56         1.82 o                         
   1   1  12        333.17        347.23         2.58 o                         
   2   1  12        122.90        127.63         1.59 o                         
   3   1  12        758.38        800.21         6.88 o                         
   4   1  12         24.33         24.29         3.23 o                         
   5   1  12         20.74         23.67         1.83 o                         
   6   1  12          1.81          3.87         1.75 o                         
  -5   2  12         29.97         29.19         1.97 o                         
  -4   2  12         40.16         38.65         1.25 o                         
  -3   2  12          1.79          1.44         0.58 o                         
  -2   2  12         11.36         11.59         1.10 o                         
  -1   2  12         50.91         58.76         1.71 o                         
   0   2  12         68.07         71.14         1.79 o                         
   1   2  12         87.12         94.71         1.50 o                         
   2   2  12         44.85         41.91         1.17 o                         
   3   2  12        629.46        614.96        16.43 o                         
   4   2  12        331.28        325.93         3.33 o                         
   5   2  12          3.27          4.50         1.69 o                         
   6   2  12          7.21         10.41         1.37 o                         
  -5   3  12          2.14          3.03         2.33 o                         
  -4   3  12         35.04         31.18         1.17 o                         
  -3   3  12          6.12          4.90         0.68 o                         
  -2   3  12          0.00          0.27         0.54 o                         
  -1   3  12          0.38          2.24         0.94 o                         
   0   3  12          2.49          3.61         0.69 o                         
   1   3  12         37.41         40.52         1.28 o                         
   2   3  12        177.48        179.78         2.47 o                         
   3   3  12        746.31        720.81         5.33 o                         
   4   3  12        189.94        175.91         6.95 o                         
   5   3  12         89.23         90.74         3.30 o                         
   6   3  12         23.61         19.77         1.74 o                         
  -5   4  12          9.96          8.14         1.52 o                         
  -4   4  12         21.86         21.08         1.10 o                         
  -3   4  12         51.49         49.95         1.34 o                         
  -2   4  12          0.07          0.12         0.63 o                         
  -1   4  12          1.04          1.37         0.59 o                         
   0   4  12        177.94        182.25         4.30 o                         
   1   4  12         23.91         21.58         1.29 o                         
   2   4  12        129.35        128.18         2.39 o                         
   3   4  12         83.77         91.44         2.26 o                         
   4   4  12         69.66         62.81         3.07 o                         
   5   4  12          2.20          3.81         2.02 o                         
   6   4  12          1.56          1.10         1.44 o                         
  -4   5  12         29.47         24.52         1.16 o                         
  -3   5  12         20.40         17.46         1.19 o                         
  -2   5  12         12.70         11.00         0.95 o                         
  -1   5  12         13.46         12.50         0.95 o                         
   0   5  12          0.25          0.18         0.66 o                         
   1   5  12         36.24         30.23         1.67 o                         
   2   5  12         96.46         90.36         4.22 o                         
   3   5  12        277.81        274.66         3.84 o                         
   4   5  12         30.04         29.62         2.42 o                         
   5   5  12         27.15         23.37         2.83 o                         
  -3   6  12        126.69        113.91         2.17 o                         
  -2   6  12          0.16          0.19         1.11 o                         
  -1   6  12         12.45         10.74         1.09 o                         
   0   6  12          9.90          8.44         1.30 o                         
   1   6  12        141.98        139.65         2.82 o                         
   2   6  12         20.56         22.24         2.41 o                         
   3   6  12         17.61         15.08         1.75 o                         
   4   6  12          2.85          4.89         1.63 o                         
   5   6  12          1.51          0.35         2.30 o                         
  -2   7  12         87.96         83.44         2.11 o                         
  -1   7  12          0.48         -1.00         1.00 o                         
   0   7  12         10.30          9.38         1.56 o                         
   1   7  12         52.79         57.76         5.86 o                         
   2   7  12         61.29         60.41         2.89 o                         
   3   7  12          0.93          0.03         1.50 o                         
   4   7  12          0.01          0.50         1.61 o                         
  -1   8  12          9.42          9.90         1.33 o                         
   0   8  12          3.16          2.34         1.13 o                         
   1   8  12         60.93         63.56         4.75 o                         
   2   8  12          3.01          6.46         1.87 o                         
  -2  -6  13          0.01         -1.87         1.87 o                         
  -1  -6  13          0.30         -1.97         3.31 o                         
   0  -6  13         40.96         41.87         2.93 o                         
   1  -6  13          2.17          3.94         1.77 o                         
   2  -6  13         12.56         13.64         2.44 o                         
  -3  -5  13          4.18          1.45         1.50 o                         
  -2  -5  13         10.69         13.15         1.57 o                         
  -1  -5  13          2.46          2.11         1.33 o                         
   0  -5  13          1.91          0.15         1.74 o                         
   1  -5  13        257.53        279.16         6.18 o                         
   2  -5  13         23.72         25.48         2.47 o                         
   3  -5  13          0.69         -1.87         1.87 o                         
  -4  -4  13          3.71          2.97         1.04 o                         
  -3  -4  13         30.51         28.01         1.92 o                         
  -2  -4  13         13.92         13.30         1.52 o                         
  -1  -4  13         44.66         40.32         1.62 o                         
   0  -4  13        135.72        145.96         4.15 o                         
   1  -4  13         14.52         15.60         2.08 o                         
   2  -4  13        186.53        192.45         4.92 o                         
   3  -4  13          0.05         -0.38         1.45 o                         
   4  -4  13          0.07         -1.33         1.36 o                         
  -5  -3  13          0.21         -0.20         1.64 o                         
  -4  -3  13          4.14          1.60         0.92 o                         
  -3  -3  13          0.20          0.38         0.78 o                         
  -2  -3  13         24.07         20.35         1.68 o                         
  -1  -3  13          2.50          2.13         0.75 o                         
   0  -3  13        296.15        285.37         8.94 o                         
   1  -3  13        218.04        227.79         4.70 o                         
   2  -3  13         51.01         45.24         3.35 o                         
   3  -3  13          7.90          7.62         2.03 o                         
   4  -3  13          0.00         -0.72         1.92 o                         
   5  -3  13          4.63          6.70         2.71 o                         
  -5  -2  13          4.75          4.08         1.31 o                         
  -4  -2  13          0.01          1.58         1.17 o                         
  -3  -2  13         10.04          8.28         1.33 o                         
  -2  -2  13         21.96         19.46         1.02 o                         
  -1  -2  13         37.89         29.54         1.96 o                         
   0  -2  13         55.37         48.50         1.97 o                         
   1  -2  13         16.53         17.02         1.60 o                         
   2  -2  13         95.71         91.43         3.09 o                         
   3  -2  13         72.22         65.88         2.25 o                         
   4  -2  13          0.00          2.16         0.97 o                         
   5  -2  13          1.32         -0.12         1.19 o                         
  -5  -1  13         10.27          8.26         1.32 o                         
  -4  -1  13         28.00         21.72         1.95 o                         
  -3  -1  13          0.04         -1.39         1.39 o                         
  -2  -1  13         17.43         14.39         0.93 o                         
  -1  -1  13         99.03        107.16         2.32 o                         
   0  -1  13        604.58        625.31        11.45 o                         
   1  -1  13         13.87         13.71         0.80 o                         
   2  -1  13        174.24        174.32         3.68 o                         
   3  -1  13        127.55        130.79         3.46 o                         
   4  -1  13          8.22          6.59         1.08 o                         
   5  -1  13          3.22          2.01         1.59 o                         
  -5   0  13         20.21         16.71         1.85 o                         
  -4   0  13          4.66          3.79         1.40 o                         
  -3   0  13         23.51         25.95         1.73 o                         
  -2   0  13        288.41        315.51        10.29 o                         
  -1   0  13          2.77          5.79         1.58 o                         
   0   0  13         22.91         29.16         0.95 o                         
   1   0  13          0.48          1.85         0.47 o                         
   2   0  13         74.14         83.64         2.58 o                         
   3   0  13        382.08        411.40         5.48 o                         
   4   0  13         23.53         26.19         1.91 o                         
   5   0  13          0.24         -1.38         1.38 o                         
   6   0  13          2.59          2.56         2.07 o                         
  -5   1  13         16.45         19.05         1.91 o                         
  -4   1  13         16.40         16.98         1.61 o                         
  -3   1  13          4.74          6.81         1.14 o                         
  -2   1  13          2.19          1.24         0.71 o                         
  -1   1  13        675.22        725.66         9.67 o                         
   0   1  13         16.77         17.75         0.82 o                         
   1   1  13         39.20         43.86         1.06 o                         
   2   1  13          2.92          3.51         0.52 o                         
   3   1  13        171.43        188.03         3.67 o                         
   4   1  13        113.02        122.18         3.07 o                         
   5   1  13          4.34          2.75         1.65 o                         
   6   1  13          7.38          4.91         1.83 o                         
  -5   2  13         10.06          9.90         1.49 o                         
  -4   2  13          2.29          1.51         1.10 o                         
  -3   2  13         27.56         27.61         1.61 o                         
  -2   2  13         19.74         20.80         1.43 o                         
  -1   2  13         34.96         32.36         1.51 o                         
   0   2  13        181.15        193.95         2.92 o                         
   1   2  13          5.89          7.17         0.90 o                         
   2   2  13          1.18          3.46         0.60 o                         
   3   2  13         15.50         13.52         1.23 o                         
   4   2  13         14.76         16.79         1.19 o                         
   5   2  13         13.48         17.21         1.90 o                         
   6   2  13          1.67          1.97         1.28 o                         
  -5   3  13          2.37          3.08         1.19 o                         
  -4   3  13         12.00         10.09         1.44 o                         
  -3   3  13          8.40          8.98         1.20 o                         
  -2   3  13          0.22          0.39         0.95 o                         
  -1   3  13        177.15        166.87         3.12 o                         
   0   3  13          4.77          5.11         1.17 o                         
   1   3  13         72.80         67.81         1.54 o                         
   2   3  13        241.34        234.21         5.06 o                         
   3   3  13         27.43         29.05         2.31 o                         
   4   3  13         38.49         35.47         1.44 o                         
   5   3  13          3.57          2.90         1.81 o                         
   6   3  13          1.60          2.48         1.28 o                         
  -4   4  13         20.87         20.48         1.13 o                         
  -3   4  13          1.35          0.83         1.04 o                         
  -2   4  13         19.52         20.48         1.55 o                         
  -1   4  13         74.48         72.51         2.34 o                         
   0   4  13         57.13         50.68         1.46 o                         
   1   4  13         14.55         19.98         1.28 o                         
   2   4  13          3.26          3.66         1.10 o                         
   3   4  13        331.05        333.49         7.42 o                         
   4   4  13          9.98          7.55         1.99 o                         
   5   4  13          0.03         -0.01         1.98 o                         
  -4   5  13          0.12          0.97         0.86 o                         
  -3   5  13         12.15         14.54         1.92 o                         
  -2   5  13          5.05          5.65         1.19 o                         
  -1   5  13          0.11          0.14         1.18 o                         
   0   5  13        135.46        146.42         3.96 o                         
   1   5  13        453.84        454.91        20.59 o                         
   2   5  13        290.08        297.26        10.72 o                         
   3   5  13          0.98          1.73         1.20 o                         
   4   5  13          4.94          2.56         2.10 o                         
   5   5  13         47.79         56.53         3.46 o                         
  -3   6  13          9.73         12.28         1.07 o                         
  -2   6  13          0.24         -0.13         1.37 o                         
  -1   6  13          1.99          3.14         1.48 o                         
   0   6  13         12.03          9.07         2.19 o                         
   1   6  13         59.70         62.22         2.63 o                         
   2   6  13        191.95        197.92         8.67 o                         
   3   6  13         26.57         26.57         1.79 o                         
   4   6  13          7.73          7.89         1.49 o                         
  -2   7  13          1.98          2.71         1.57 o                         
  -1   7  13          0.15          0.20         0.98 o                         
   0   7  13          0.66         -0.63         1.74 o                         
   1   7  13        120.89        133.73         4.52 o                         
   2   7  13         83.64         89.78         2.75 o                         
   3   7  13          4.17          4.70         1.51 o                         
   0   8  13          7.92         12.35         1.46 o                         
   1   8  13          0.17          1.14         1.88 o                         
  -1  -6  14          8.25         11.43         1.28 o                         
   0  -6  14          2.87          6.10         1.82 o                         
   1  -6  14          0.18          0.36         1.90 o                         
  -3  -5  14          0.44         -1.72         1.72 o                         
  -2  -5  14          1.34          1.01         1.37 o                         
  -1  -5  14          1.11         -0.31         1.44 o                         
   0  -5  14          6.95          5.44         1.90 o                         
   1  -5  14         23.98         26.47         2.59 o                         
   2  -5  14          0.33          0.47         1.85 o                         
   3  -5  14          3.58          5.67         1.87 o                         
  -4  -4  14          0.08          0.81         1.83 o                         
  -3  -4  14          5.75          3.15         0.93 o                         
  -2  -4  14          4.13          2.78         1.23 o                         
  -1  -4  14          4.02          3.16         0.85 o                         
   0  -4  14         55.89         57.26         2.99 o                         
   1  -4  14          0.42          0.34         1.67 o                         
   2  -4  14          1.41          1.89         1.68 o                         
   3  -4  14          0.42          1.72         1.54 o                         
   4  -4  14          0.01         -2.03         2.03 o                         
  -4  -3  14          9.17          7.12         1.03 o                         
  -3  -3  14          0.07         -0.31         0.87 o                         
  -2  -3  14          5.30          4.80         1.28 o                         
  -1  -3  14         89.54         81.91         2.46 o                         
   0  -3  14         36.12         36.22         1.43 o                         
   1  -3  14          0.60          0.68         1.49 o                         
   2  -3  14         42.83         41.40         2.46 o                         
   3  -3  14          0.03          0.37         0.98 o                         
   4  -3  14          0.04         -1.63         1.96 o                         
  -5  -2  14          1.51          3.19         1.30 o                         
  -4  -2  14          5.41          8.50         1.44 o                         
  -3  -2  14         98.78         97.95         3.15 o                         
  -2  -2  14         44.86         46.44         2.11 o                         
  -1  -2  14         22.62         21.81         1.31 o                         
   0  -2  14        194.22        182.07         6.58 o                         
   1  -2  14          4.29          3.68         1.29 o                         
   2  -2  14          1.10          0.54         1.40 o                         
   3  -2  14          0.46          0.54         0.93 o                         
   4  -2  14          9.70         11.55         2.25 o                         
   5  -2  14         13.12         13.37         1.44 o                         
  -5  -1  14          2.42          4.90         1.31 o                         
  -4  -1  14          0.02         -1.47         1.47 o                         
  -3  -1  14         24.78         20.78         1.94 o                         
  -2  -1  14          3.90          3.47         1.65 o                         
  -1  -1  14        500.66        490.08         9.72 o                         
   0  -1  14          6.21         16.17         1.07 o                         
   1  -1  14          7.88          9.95         1.34 o                         
   2  -1  14         81.70         77.94         2.76 o                         
   3  -1  14          7.42          8.22         1.56 o                         
   4  -1  14          1.95         -0.29         1.29 o                         
   5  -1  14          0.97          2.11         1.71 o                         
  -5   0  14          2.34          1.07         1.53 o                         
  -4   0  14          2.83          0.25         1.41 o                         
  -3   0  14          9.43          9.24         1.44 o                         
  -2   0  14        100.33        118.41         2.36 o                         
  -1   0  14          0.32          2.04         0.78 o                         
   0   0  14         33.00         38.55         1.16 o                         
   1   0  14          0.35          0.83         0.48 o                         
   2   0  14         23.38         21.94         1.69 o                         
   3   0  14          2.30          1.32         1.26 o                         
   4   0  14         13.18         12.87         1.64 o                         
   5   0  14          0.34         -0.16         1.18 o                         
  -5   1  14          0.15          0.72         1.35 o                         
  -4   1  14          3.63          2.91         1.16 o                         
  -3   1  14         90.62        102.52         2.79 o                         
  -2   1  14         22.19         23.81         1.14 o                         
  -1   1  14         16.07         19.05         1.55 o                         
   0   1  14         63.05         66.79         1.37 o                         
   1   1  14         53.40         54.05         2.34 o                         
   2   1  14         45.13         46.01         2.07 o                         
   3   1  14          4.85          3.96         1.37 o                         
   4   1  14          2.62          4.35         1.28 o                         
   5   1  14          5.31          3.82         1.71 o                         
   6   1  14          5.47          7.91         1.81 o                         
  -5   2  14          6.25          7.46         1.65 o                         
  -4   2  14          1.67          4.03         1.16 o                         
  -3   2  14         14.53         13.82         1.51 o                         
  -2   2  14        572.05        608.48         5.65 o                         
  -1   2  14        142.36        148.81         2.82 o                         
   0   2  14         24.37         24.07         1.37 o                         
   1   2  14          4.41          6.15         0.84 o                         
   2   2  14          7.73          6.21         0.78 o                         
   3   2  14         50.69         54.46         1.64 o                         
   4   2  14          6.98          5.73         1.06 o                         
   5   2  14          5.94          6.57         1.70 o                         
   6   2  14          3.68          3.28         1.29 o                         
  -5   3  14          8.10          8.68         1.53 o                         
  -4   3  14          0.29         -0.77         1.30 o                         
  -3   3  14         20.94         26.42         1.71 o                         
  -2   3  14          0.20          0.38         1.08 o                         
  -1   3  14        544.15        555.73         5.49 o                         
   0   3  14        632.96        638.25         5.96 o                         
   1   3  14          1.80          1.87         0.76 o                         
   2   3  14         45.24         49.92         1.68 o                         
   3   3  14          0.13          0.25         1.66 o                         
   4   3  14         11.36         10.30         1.62 o                         
   5   3  14          0.00          0.45         1.56 o                         
  -4   4  14          3.10          2.88         1.35 o                         
  -3   4  14         11.62         13.41         1.53 o                         
  -2   4  14         56.04         52.63         2.12 o                         
  -1   4  14         56.37         55.40         2.21 o                         
   0   4  14        238.75        234.45         2.73 o                         
   1   4  14          3.58          3.69         1.01 o                         
   2   4  14        139.61        132.95         2.45 o                         
   3   4  14         19.31         21.34         1.45 o                         
   4   4  14          0.96          2.93         1.88 o                         
   5   4  14          5.16          8.70         1.93 o                         
  -4   5  14          0.34         -1.24         1.24 o                         
  -3   5  14          1.55          2.50         1.18 o                         
  -2   5  14          0.89         -0.10         1.18 o                         
  -1   5  14        147.22        136.32         3.49 o                         
   0   5  14         50.36         46.26         2.52 o                         
   1   5  14         13.09         13.44         2.10 o                         
   2   5  14         13.84         12.52         1.92 o                         
   3   5  14          5.84          8.57         1.53 o                         
   4   5  14          4.11          2.82         2.11 o                         
   5   5  14          2.51         -0.23         1.85 o                         
  -3   6  14          8.97          9.20         1.46 o                         
  -2   6  14          5.45          6.44         1.37 o                         
  -1   6  14          3.74          4.02         1.48 o                         
   0   6  14        223.20        215.63         5.06 o                         
   1   6  14          9.34         11.40         1.45 o                         
   2   6  14         66.69         64.78         2.24 o                         
   3   6  14          1.64          1.49         1.21 o                         
   4   6  14         18.86         18.93         1.71 o                         
  -2   7  14          2.33          1.84         1.53 o                         
  -1   7  14          0.33          0.07         1.43 o                         
   0   7  14         32.59         37.07         2.87 o                         
   1   7  14         57.54         47.27         3.31 o                         
   2   7  14         10.94          8.60         4.26 o                         
   3   7  14          0.63          1.23         1.41 o                         
  -2  -5  15          0.58         -1.76         1.76 o                         
  -1  -5  15         17.43         18.16         2.09 o                         
   0  -5  15         34.05         37.03         2.82 o                         
   1  -5  15         20.00         20.38         2.44 o                         
   2  -5  15          3.16         -1.30         1.76 o                         
  -3  -4  15          7.44          5.01         1.92 o                         
  -2  -4  15          6.57          5.85         1.39 o                         
  -1  -4  15         16.47         13.73         1.20 o                         
   0  -4  15        132.26        132.04         4.16 o                         
   1  -4  15         15.24         14.78         2.08 o                         
   2  -4  15          5.85          5.60         1.71 o                         
   3  -4  15          1.58          2.62         1.85 o                         
  -4  -3  15          0.65          0.99         1.39 o                         
  -3  -3  15         21.32         18.76         1.81 o                         
  -2  -3  15          0.20          0.71         0.96 o                         
  -1  -3  15          7.29          7.03         0.91 o                         
   0  -3  15         40.95         39.19         2.41 o                         
   1  -3  15        154.74        156.70         4.21 o                         
   2  -3  15         49.87         41.58         2.59 o                         
   3  -3  15          2.11          5.07         2.26 o                         
   4  -3  15          8.58          7.69         1.28 o                         
  -4  -2  15          0.96          2.14         1.31 o                         
  -3  -2  15          4.36          5.93         1.33 o                         
  -2  -2  15        269.44        273.40         4.84 o                         
  -1  -2  15        273.34        275.02         3.26 o                         
   0  -2  15         62.37         64.27         2.09 o                         
   1  -2  15          2.95          1.37         1.35 o                         
   2  -2  15          0.27         -0.61         1.55 o                         
   3  -2  15         70.37         64.67         2.01 o                         
   4  -2  15          1.50          2.68         1.06 o                         
   5  -2  15          4.33          6.28         1.30 o                         
  -5  -1  15          0.16         -0.84         1.52 o                         
  -4  -1  15          9.88          9.12         1.75 o                         
  -3  -1  15        152.69        149.94         3.87 o                         
  -2  -1  15         28.08         21.79         1.92 o                         
  -1  -1  15        213.92        234.42         4.40 o                         
   0  -1  15         51.39         52.41         1.58 o                         
   1  -1  15         36.28         36.20         2.02 o                         
   2  -1  15          3.82          6.43         1.54 o                         
   3  -1  15         17.92         19.87         1.94 o                         
   4  -1  15          7.30          5.71         1.07 o                         
   5  -1  15         17.18         16.72         1.52 o                         
  -5   0  15          0.81         -0.61         1.47 o                         
  -4   0  15          6.75          5.14         1.47 o                         
  -3   0  15         20.03         18.94         1.99 o                         
  -2   0  15       1177.31       1316.35         6.30 o                         
  -1   0  15        374.19        415.16         3.54 o                         
   0   0  15         22.63         26.77         1.07 o                         
   1   0  15          1.35          1.50         0.54 o                         
   2   0  15         14.45         17.48         1.69 o                         
   3   0  15         63.14         55.54         2.48 o                         
   4   0  15         20.13         16.27         1.66 o                         
   5   0  15          0.03         -2.22         2.78 o                         
  -5   1  15          8.53          8.31         1.61 o                         
  -4   1  15          3.90          2.94         1.42 o                         
  -3   1  15         71.65         82.05         2.70 o                         
  -2   1  15        175.89        185.02         2.45 o                         
  -1   1  15        995.21       1105.75         8.61 o                         
   0   1  15         22.17         25.60         1.03 o                         
   1   1  15          1.03          1.09         0.57 o                         
   2   1  15         17.56         15.71         1.66 o                         
   3   1  15         64.68         68.35         2.62 o                         
   4   1  15         20.88         22.10         1.83 o                         
   5   1  15         28.93         25.19         3.86 o                         
  -5   2  15          1.02         -0.23         1.37 o                         
  -4   2  15          0.31          2.57         1.31 o                         
  -3   2  15         86.05         90.37         2.73 o                         
  -2   2  15        550.33        578.24         5.79 o                         
  -1   2  15        306.58        335.50         4.26 o                         
   0   2  15          2.21          1.37         0.93 o                         
   1   2  15          1.55          2.41         1.50 o                         
   2   2  15          1.02          1.68         0.66 o                         
   3   2  15          8.33          6.92         1.50 o                         
   4   2  15         12.04         11.78         1.19 o                         
   5   2  15          0.01          0.78         1.43 o                         
  -4   3  15         23.57         25.45         1.91 o                         
  -3   3  15          0.29         -0.35         1.20 o                         
  -2   3  15         30.12         26.10         1.79 o                         
  -1   3  15        200.51        209.37         3.70 o                         
   0   3  15         59.05         59.38         2.11 o                         
   1   3  15          5.19          3.76         1.06 o                         
   2   3  15         41.16         45.11         1.43 o                         
   3   3  15         73.14         71.16         1.88 o                         
   4   3  15          2.69          2.56         0.91 o                         
   5   3  15         16.05         20.29         2.17 o                         
  -4   4  15          0.42          0.77         1.30 o                         
  -3   4  15        136.88        143.17         3.28 o                         
  -2   4  15         17.39         19.40         1.67 o                         
  -1   4  15        253.42        238.31         4.14 o                         
   0   4  15         64.00         58.84         2.43 o                         
   1   4  15          1.64          1.95         0.95 o                         
   2   4  15          1.50          1.57         1.10 o                         
   3   4  15          0.05         -0.02         1.00 o                         
   4   4  15         42.57         40.88         2.47 o                         
   5   4  15          0.19         -1.08         1.88 o                         
  -3   5  15          0.01          0.28         1.35 o                         
  -2   5  15         16.14         12.51         1.62 o                         
  -1   5  15         20.13         15.35         1.74 o                         
   0   5  15         74.70         71.37         2.86 o                         
   1   5  15         35.49         34.82         1.63 o                         
   2   5  15         18.76         16.65         1.42 o                         
   3   5  15          0.75          0.79         1.10 o                         
   4   5  15          1.82          2.24         1.85 o                         
  -2   6  15          3.07          5.16         1.39 o                         
  -1   6  15         12.42         10.43         1.72 o                         
   0   6  15          5.08          5.65         1.86 o                         
   1   6  15         24.34         23.14         1.57 o                         
   2   6  15         12.32         10.77         1.55 o                         
   3   6  15         13.18         13.70         1.59 o                         
   4   6  15         24.39         29.17         2.76 o                         
  -1   7  15          2.26          3.09         1.66 o                         
   0   7  15          3.29          5.81         1.96 o                         
   1   7  15         60.96         48.78         3.07 o                         
   2   7  15          0.63          0.03         1.42 o                         
  -1  -5  16          0.80          2.06         1.83 o                         
   0  -5  16         72.53         84.46         3.72 o                         
   1  -5  16         23.87         19.84         2.16 o                         
  -3  -4  16         19.10         14.35         1.49 o                         
  -2  -4  16          5.89          4.09         1.27 o                         
  -1  -4  16          6.34          4.32         0.93 o                         
   0  -4  16          1.08          0.59         1.76 o                         
   1  -4  16         27.22         27.85         2.45 o                         
   2  -4  16          1.98          2.71         1.71 o                         
   3  -4  16          3.25          4.35         1.76 o                         
  -4  -3  16          9.47          6.85         1.32 o                         
  -3  -3  16          0.33          1.11         1.17 o                         
  -2  -3  16         10.86          9.95         1.28 o                         
  -1  -3  16         16.23         13.80         1.03 o                         
   0  -3  16         38.54         37.86         2.44 o                         
   1  -3  16          0.04          1.16         1.49 o                         
   2  -3  16          5.64          3.50         1.42 o                         
   3  -3  16         29.40         26.14         2.26 o                         
   4  -3  16          0.82          0.46         2.22 o                         
  -4  -2  16          0.56          1.48         1.44 o                         
  -3  -2  16         47.05         48.92         2.48 o                         
  -2  -2  16          1.39          2.56         1.20 o                         
  -1  -2  16          0.02          1.30         0.80 o                         
   0  -2  16         10.64          9.44         0.98 o                         
   1  -2  16        109.39        103.39         3.51 o                         
   2  -2  16          2.67          1.54         1.51 o                         
   3  -2  16         12.21         10.14         1.15 o                         
   4  -2  16          2.81          2.77         1.15 o                         
  -4  -1  16         20.07         17.49         1.94 o                         
  -3  -1  16         31.80         27.78         2.13 o                         
  -2  -1  16          3.06          1.84         1.35 o                         
  -1  -1  16         16.05         20.75         1.19 o                         
   0  -1  16          4.31          5.95         0.81 o                         
   1  -1  16         42.67         48.42         2.38 o                         
   2  -1  16         26.14         21.94         2.01 o                         
   3  -1  16         19.56         16.87         1.97 o                         
   4  -1  16         14.77         11.18         1.20 o                         
   5  -1  16          0.05         -0.04         1.32 o                         
  -4   0  16          0.92         -0.18         1.57 o                         
  -3   0  16          1.97          2.35         1.39 o                         
  -2   0  16          8.62         10.56         1.66 o                         
  -1   0  16          7.11         14.61         3.17 o                         
   0   0  16          0.89          1.75         0.67 o                         
   1   0  16          4.65          5.75         0.69 o                         
   2   0  16         42.35         40.17         2.19 o                         
   3   0  16         21.32         25.01         1.98 o                         
   4   0  16          0.17         -0.44         1.35 o                         
   5   0  16         36.61         32.46         3.83 o                         
  -4   1  16          4.57          3.04         1.41 o                         
  -3   1  16        164.41        182.84         3.96 o                         
  -2   1  16         46.54         53.09         1.67 o                         
  -1   1  16          3.47          9.66         0.96 o                         
   0   1  16          4.39          5.07         0.72 o                         
   1   1  16          9.61         10.42         0.79 o                         
   2   1  16          0.47         -0.20         1.35 o                         
   3   1  16          1.98          3.15         1.42 o                         
   4   1  16          2.47          2.72         1.34 o                         
   5   1  16          7.48          9.22         2.50 o                         
  -4   2  16          1.03          2.86         1.44 o                         
  -3   2  16          8.50         13.10         1.57 o                         
  -2   2  16        142.89        148.47         6.66 o                         
  -1   2  16          6.27          7.32         0.95 o                         
   0   2  16          0.13         -0.27         0.72 o                         
   1   2  16         33.65         28.55         1.12 o                         
   2   2  16          0.66          2.05         1.27 o                         
   3   2  16          2.32          2.63         1.30 o                         
   4   2  16          2.98          1.76         1.25 o                         
   5   2  16          1.92          4.52         1.35 o                         
  -4   3  16         27.96         31.01         1.97 o                         
  -3   3  16         88.57         87.35         2.74 o                         
  -2   3  16        107.84        116.55         2.93 o                         
  -1   3  16         15.42         15.71         1.56 o                         
   0   3  16          4.33          5.79         1.17 o                         
   1   3  16         20.59         21.85         1.45 o                         
   2   3  16          0.03         -0.33         0.77 o                         
   3   3  16         13.10         15.63         2.89 o                         
   4   3  16          0.83          1.85         1.80 o                         
   5   3  16          0.40          2.83         1.53 o                         
  -4   4  16         20.11         21.63         1.90 o                         
  -3   4  16          6.71          9.42         1.62 o                         
  -2   4  16         46.07         38.26         2.01 o                         
  -1   4  16          1.14          0.08         1.25 o                         
   0   4  16          0.03          0.12         1.24 o                         
   1   4  16          9.61          7.77         1.16 o                         
   2   4  16         99.29        100.57         2.15 o                         
   3   4  16         22.82         20.88         2.13 o                         
   4   4  16          5.89          4.76         1.15 o                         
   5   4  16          0.10         -0.31         1.77 o                         
  -3   5  16         15.81         15.84         1.80 o                         
  -2   5  16          9.96          9.86         1.51 o                         
  -1   5  16          0.08          0.25         1.24 o                         
   0   5  16          5.67          5.98         1.69 o                         
   1   5  16          6.84          4.16         1.22 o                         
   2   5  16          1.33          1.48         1.15 o                         
   3   5  16         24.22         24.54         1.58 o                         
   4   5  16          0.01         -1.04         1.96 o                         
  -2   6  16          3.48          2.27         1.55 o                         
  -1   6  16         11.46         10.32         1.70 o                         
   0   6  16          2.49         -0.41         1.78 o                         
   1   6  16          0.95          0.09         1.89 o                         
   2   6  16          8.57         10.95         1.49 o                         
   3   6  16          2.28          3.17         1.27 o                         
   0   7  16          6.27          5.45         2.04 o                         
   1   7  16          0.09         -0.41         2.21 o                         
   2   7  16          0.64          1.19         1.31 o                         
  -2  -4  17          0.03         -1.40         1.40 o                         
  -1  -4  17         28.30         30.91         2.25 o                         
   0  -4  17         16.47         17.51         2.16 o                         
   1  -4  17          1.92          0.46         1.71 o                         
   2  -4  17          5.26          6.29         1.99 o                         
  -3  -3  17          0.01          0.49         1.23 o                         
  -2  -3  17          0.51         -0.60         1.13 o                         
  -1  -3  17          4.78          5.79         0.82 o                         
   0  -3  17        102.74        105.57         3.72 o                         
   1  -3  17          0.13         -0.57         1.55 o                         
   2  -3  17          1.07         -1.41         1.41 o                         
   3  -3  17          0.72         -1.58         1.72 o                         
  -4  -2  17          9.20         10.94         1.75 o                         
  -3  -2  17          2.51          3.18         1.13 o                         
  -2  -2  17          4.03          5.03         1.23 o                         
  -1  -2  17         11.20         12.43         1.02 o                         
   0  -2  17          1.65          0.67         1.47 o                         
   1  -2  17         92.32         96.70         3.50 o                         
   2  -2  17          2.29         -0.61         1.68 o                         
   3  -2  17         26.12         21.97         1.45 o                         
   4  -2  17         31.62         28.94         1.71 o                         
  -4  -1  17          0.14         -0.70         1.36 o                         
  -3  -1  17          9.49          8.63         1.67 o                         
  -2  -1  17         10.02          7.72         1.41 o                         
  -1  -1  17          0.18         -0.35         0.76 o                         
   0  -1  17         51.98         53.59         2.70 o                         
   1  -1  17         59.67         61.95         2.84 o                         
   2  -1  17          8.02          4.95         1.59 o                         
   3  -1  17          0.51          0.26         1.56 o                         
   4  -1  17          0.85         -1.27         1.27 o                         
  -4   0  17         15.72         14.54         1.98 o                         
  -3   0  17          3.65          5.98         1.56 o                         
  -2   0  17         10.79         12.83         1.49 o                         
  -1   0  17          0.39          0.82         0.75 o                         
   0   0  17         54.36         58.26         1.53 o                         
   1   0  17        139.34        130.91         3.61 o                         
   2   0  17         97.60         91.13         3.15 o                         
   3   0  17          9.67          7.89         1.65 o                         
   4   0  17          5.70          8.20         1.73 o                         
   5   0  17         26.07         27.07         3.49 o                         
  -4   1  17          5.32          7.08         1.52 o                         
  -3   1  17         48.46         52.90         2.42 o                         
  -2   1  17          0.25          1.93         1.28 o                         
  -1   1  17         26.22         29.33         1.24 o                         
   0   1  17          3.09          2.33         0.71 o                         
   1   1  17        140.50        112.98         3.61 o                         
   2   1  17          1.79          0.41         1.60 o                         
   3   1  17          0.38          0.59         1.30 o                         
   4   1  17         22.32         24.61         2.12 o                         
   5   1  17          5.74          8.37         1.76 o                         
  -4   2  17          1.83          3.02         1.46 o                         
  -3   2  17         27.66         28.98         1.84 o                         
  -2   2  17         55.39         58.51         2.20 o                         
  -1   2  17          8.07          8.15         0.92 o                         
   0   2  17          0.02          0.62         0.70 o                         
   1   2  17          7.32          4.29         1.13 o                         
   2   2  17        262.39        210.40         4.32 o                         
   3   2  17          4.61          2.16         1.45 o                         
   4   2  17          0.64          1.67         1.50 o                         
   5   2  17         17.22         19.33         1.94 o                         
  -4   3  17         42.98         48.12         2.44 o                         
  -3   3  17         12.68         12.69         1.73 o                         
  -2   3  17         11.72         12.80         1.48 o                         
  -1   3  17          4.62          3.22         1.19 o                         
   0   3  17         41.49         39.29         1.79 o                         
   1   3  17          3.89          1.23         1.00 o                         
   2   3  17         16.23         12.62         1.04 o                         
   3   3  17          2.14          4.18         1.09 o                         
   4   3  17         63.23         62.22         6.44 o                         
  -3   4  17         86.63         84.95         2.84 o                         
  -2   4  17          0.13          0.45         1.17 o                         
  -1   4  17          0.24          0.06         1.23 o                         
   0   4  17         35.53         29.56         1.89 o                         
   1   4  17          8.21         10.58         1.38 o                         
   2   4  17          4.57          3.98         0.97 o                         
   3   4  17          1.88          4.82         1.82 o                         
   4   4  17          2.26          3.35         1.13 o                         
  -2   5  17         13.31         14.91         1.65 o                         
  -1   5  17         11.03         12.11         1.70 o                         
   0   5  17         11.35         11.66         1.72 o                         
   1   5  17         15.63         15.41         1.32 o                         
   2   5  17          2.75          2.38         1.08 o                         
   3   5  17          3.13          5.90         1.92 o                         
   4   5  17         16.60         16.35         2.44 o                         
  -1   6  17          0.89          2.13         1.37 o                         
   0   6  17         26.57         27.41         2.39 o                         
   1   6  17         11.85         13.68         2.08 o                         
   2   6  17         32.79         35.02         3.06 o                         
   3   6  17          3.70          3.56         1.76 o                         
  -1  -4  18          0.46         -0.42         1.78 o                         
   0  -4  18         30.37         34.31         2.63 o                         
   1  -4  18          0.47          0.03         1.81 o                         
  -2  -3  18          2.30          2.42         1.34 o                         
  -1  -3  18          1.46          0.23         1.36 o                         
   0  -3  18         27.50         26.13         2.33 o                         
   1  -3  18          2.46          1.99         1.50 o                         
   2  -3  18          0.82         -0.56         1.52 o                         
  -3  -2  18         14.18         19.84         1.95 o                         
  -2  -2  18          4.96          6.20         1.34 o                         
  -1  -2  18         26.05         24.74         1.33 o                         
   0  -2  18         56.84         60.32         2.92 o                         
   1  -2  18         14.59         14.18         2.11 o                         
   2  -2  18         31.47         30.43         2.44 o                         
   3  -2  18          0.00          0.05         1.98 o                         
  -3  -1  18         20.70         18.72         2.03 o                         
  -2  -1  18          0.22          0.14         1.34 o                         
  -1  -1  18          6.21          5.65         0.97 o                         
   0  -1  18         88.47         91.36         3.22 o                         
   1  -1  18         29.59         28.55         2.33 o                         
   2  -1  18          5.26          3.51         1.59 o                         
   3  -1  18          9.01          8.72         1.96 o                         
   4  -1  18          0.05         -1.34         1.34 o                         
  -4   0  18          2.65          1.11         1.76 o                         
  -3   0  18         48.73         52.21         2.69 o                         
  -2   0  18         10.11          8.15         1.46 o                         
  -1   0  18          5.28          7.07         0.87 o                         
   0   0  18          0.13          2.03         0.79 o                         
   1   0  18         31.19         35.00         2.24 o                         
   2   0  18        105.68        114.92         3.60 o                         
   3   0  18         11.49         11.31         1.94 o                         
   4   0  18          0.35          3.58         1.66 o                         
  -4   1  18          8.82          7.72         1.85 o                         
  -3   1  18          8.47         11.67         1.65 o                         
  -2   1  18          0.54          1.00         1.16 o                         
  -1   1  18          4.40          4.37         0.81 o                         
   0   1  18         12.37         11.47         0.94 o                         
   1   1  18          6.74          7.72         0.93 o                         
   2   1  18         22.89         27.62         2.15 o                         
   3   1  18         33.45         39.99         2.40 o                         
   4   1  18          6.50          8.60         1.66 o                         
  -3   2  18          0.29          1.64         1.23 o                         
  -2   2  18          7.36          7.57         1.49 o                         
  -1   2  18          4.90          4.66         0.87 o                         
   0   2  18         45.14         40.27         3.96 o                         
   1   2  18          2.30          2.69         0.82 o                         
   2   2  18         36.65         34.43         2.28 o                         
   3   2  18         21.54         22.78         2.04 o                         
   4   2  18          2.41          1.85         1.54 o                         
  -3   3  18          5.99          5.10         1.41 o                         
  -2   3  18          0.82          0.97         1.26 o                         
  -1   3  18         11.07         11.33         1.42 o                         
   0   3  18          0.07          0.03         1.04 o                         
   1   3  18         28.30         21.57         1.24 o                         
   2   3  18          0.30         -0.01         1.42 o                         
   3   3  18         39.17         33.45         2.24 o                         
   4   3  18         36.05         37.55         2.31 o                         
  -3   4  18          8.87         10.07         1.62 o                         
  -2   4  18          0.22          1.10         1.36 o                         
  -1   4  18          0.01         -0.39         1.30 o                         
   0   4  18          4.97          6.47         1.38 o                         
   1   4  18         14.68         17.40         1.57 o                         
   2   4  18         16.98         21.08         1.28 o                         
   3   4  18         17.05         12.28         1.31 o                         
   4   4  18          4.82          5.21         3.74 o                         
  -2   5  18          7.39          9.11         1.67 o                         
  -1   5  18          0.26          0.81         1.47 o                         
   0   5  18          6.57          7.57         1.68 o                         
   1   5  18         14.38         15.28         1.25 o                         
   2   5  18          7.72          5.66         1.13 o                         
   3   5  18         24.92         29.42         2.29 o                         
  -1   6  18          0.13          1.52         1.44 o                         
   0   6  18          0.21          1.02         1.72 o                         
   1   6  18          0.41          2.69         1.49 o                         
   2   6  18         26.62         30.42         1.75 o                         
  -1  -3  19         17.47         16.40         1.84 o                         
   0  -3  19          4.82          3.21         1.78 o                         
   1  -3  19          0.07          2.25         1.70 o                         
   2  -3  19          0.80         -1.07         1.72 o                         
  -2  -2  19          0.33          0.70         1.31 o                         
  -1  -2  19          0.34          0.15         0.89 o                         
   0  -2  19          7.93          7.32         1.67 o                         
   1  -2  19         10.47          9.51         1.78 o                         
   2  -2  19          1.29         -0.96         1.66 o                         
   3  -2  19          0.02          0.00         1.68 o                         
  -3  -1  19          3.14          2.78         1.62 o                         
  -2  -1  19         16.06         15.12         1.88 o                         
  -1  -1  19          1.61          1.62         0.99 o                         
   0  -1  19          5.79          8.48         1.70 o                         
   1  -1  19          5.82          5.05         1.69 o                         
   2  -1  19          0.01          0.25         1.53 o                         
   3  -1  19          0.43         -1.72         1.77 o                         
  -3   0  19          0.34          0.29         1.55 o                         
  -2   0  19         10.11         10.42         1.52 o                         
  -1   0  19         11.77         14.39         2.14 o                         
   0   0  19         15.69         14.41         1.14 o                         
   1   0  19          1.99         -0.79         1.60 o                         
   2   0  19          8.82          4.65         1.60 o                         
   3   0  19          1.52          1.76         1.80 o                         
   4   0  19         17.43         17.86         2.25 o                         
  -3   1  19          0.29          2.48         1.40 o                         
  -2   1  19          4.89          6.21         1.33 o                         
  -1   1  19          0.26          1.01         0.84 o                         
   0   1  19          2.27          3.05         1.08 o                         
   1   1  19        105.01         97.71         3.38 o                         
   2   1  19          3.95          3.63         1.59 o                         
   3   1  19          2.34          3.29         1.67 o                         
   4   1  19         24.17         33.79         2.51 o                         
  -3   2  19         21.28         29.93         2.15 o                         
  -2   2  19          2.43          1.21         1.29 o                         
  -1   2  19          0.08          0.26         0.85 o                         
   0   2  19          3.97          4.86         1.49 o                         
   1   2  19         14.40         15.78         1.05 o                         
   2   2  19          0.71         -0.36         1.48 o                         
   3   2  19          0.73          2.97         1.66 o                         
   4   2  19          0.18          3.41         1.71 o                         
  -3   3  19          5.51          7.07         1.62 o                         
  -2   3  19          5.46          4.72         1.36 o                         
  -1   3  19          2.90          2.58         0.97 o                         
   0   3  19          7.21          4.51         0.96 o                         
   1   3  19        105.94         96.32         2.06 o                         
   2   3  19          0.78          1.17         1.45 o                         
   3   3  19          0.15         -0.02         1.41 o                         
   4   3  19         78.87         93.22         3.47 o                         
  -2   4  19          8.15          7.71         1.65 o                         
  -1   4  19          2.65          1.46         1.43 o                         
   0   4  19          0.49          0.64         1.16 o                         
   1   4  19         13.59         15.51         1.63 o                         
   2   4  19          3.61          5.49         1.26 o                         
   3   4  19          0.87          1.09         1.19 o                         
  -1   5  19         28.15         29.23         2.23 o                         
   0   5  19          4.30          3.05         1.49 o                         
   1   5  19         10.54         11.90         1.60 o                         
   2   5  19          2.04          2.32         1.03 o                         
  -1  -2  20          0.81         -0.37         1.43 o                         
   0  -2  20          0.53         -1.54         1.87 o                         
   1  -2  20          1.87          0.29         1.83 o                         
   2  -2  20          7.59          2.26         1.97 o                         
  -2  -1  20          0.80          0.09         1.27 o                         
  -1  -1  20         21.37         23.90         1.52 o                         
   0  -1  20         12.60         13.44         1.99 o                         
   1  -1  20          1.27          2.85         1.65 o                         
   2  -1  20          0.23         -1.12         1.73 o                         
   3  -1  20         19.90         23.09         2.53 o                         
  -2   0  20          0.26         -1.32         1.32 o                         
  -1   0  20          1.02          0.63         0.91 o                         
   0   0  20          1.82          2.07         1.25 o                         
   1   0  20          3.83          3.62         1.73 o                         
   2   0  20         20.58         24.04         2.19 o                         
   3   0  20          5.90          8.18         2.04 o                         
  -3   1  20         19.64         20.45         2.00 o                         
  -2   1  20          0.98          3.46         1.47 o                         
  -1   1  20          1.42          0.21         0.83 o                         
   0   1  20         10.37         10.40         1.01 o                         
   1   1  20          0.01          2.61         1.44 o                         
   2   1  20          1.07          3.28         1.52 o                         
   3   1  20         33.32         38.71         2.62 o                         
  -2   2  20          0.10          0.72         1.21 o                         
  -1   2  20          0.02         -0.42         0.88 o                         
   0   2  20          6.11          5.99         0.93 o                         
   1   2  20          1.80          1.55         0.90 o                         
   2   2  20          0.11          0.67         1.45 o                         
   3   2  20         16.60         15.95         1.99 o                         
  -2   3  20          6.31          3.80         1.40 o                         
  -1   3  20         10.15         11.02         1.19 o                         
   0   3  20          0.53          0.68         0.88 o                         
   1   3  20          3.10          1.32         0.89 o                         
   2   3  20          0.05          0.30         1.47 o                         
   3   3  20          1.84          0.96         1.56 o                         
  -1   4  20          4.32          4.49         1.48 o                         
   0   4  20         40.84         41.79         2.25 o                         
   1   4  20          0.18          0.93         1.14 o                         
   2   4  20          6.39          6.96         1.76 o                         
   0   5  20          0.78          0.54         1.46 o                         
   1   5  20          0.20          2.13         1.45 o                         
  -1  -1  21          0.32         -0.18         1.09 o                         
   0  -1  21          1.47          3.97         1.94 o                         
   1  -1  21          0.45          1.60         1.61 o                         
   2  -1  21          2.05          1.14         1.81 o                         
  -2   0  21          2.06          2.24         1.32 o                         
  -1   0  21          0.58         -0.18         0.97 o                         
   0   0  21          2.53          3.46         1.53 o                         
   1   0  21          0.58          0.77         1.64 o                         
   2   0  21          8.62         12.29         2.03 o                         
  -2   1  21          9.65         14.36         1.79 o                         
  -1   1  21          0.94          3.18         0.95 o                         
   0   1  21          2.85          6.20         1.37 o                         
   1   1  21         14.98         13.51         1.97 o                         
   2   1  21          1.12          4.22         1.74 o                         
  -2   2  21          3.20          7.25         1.54 o                         
  -1   2  21          4.04          2.79         0.99 o                         
   0   2  21          2.46          1.61         1.41 o                         
   1   2  21          0.81          1.29         1.61 o                         
   2   2  21          0.40         -1.00         1.69 o                         
  -1   3  21          6.92          8.26         1.17 o                         
   0   3  21          0.98          2.02         0.89 o                         
   1   3  21         38.69         42.79         1.58 o                         
   2   3  21          5.44          4.24         1.78 o                         
   0   4  21          7.97          7.37         1.59 o                         
   1   4  21          0.81          1.13         1.01 o                         
   0   0  22          1.82          1.44         1.96 o                         
   1   0  22          0.12         -0.44         1.58 o                         
  -1   1  22          1.21          3.41         1.00 o                         
   0   1  22         44.27         65.01         2.00 o                         
   1   1  22          0.37          4.07         1.61 o                         
   0   2  22          8.31         10.41         1.19 o                         
   1   2  22          1.78          4.12         1.88 o                         
                                                                                
