# Supplementary material for: Crystal-structure studies of 4-phenyl­piperazin-1-ium 4-eth­oxy­benzoate monohydrate, 4-phenyl­piperazin-1-ium 4-meth­oxy­benzoate monohydrate, 4-phenyl­piperazin-1-ium 4-methyl­benzoate monohydrate and 4-phenyl­piperazin-1-ium tri­fluoro­acetate 0.12-hydrate
Source: Acta Crystallogr E Crystallogr Commun. 2022 Jun 10;78(Pt 7):709–15. doi: 10.1107/S2056989022006004 (PMC9260359; doi:10.1107/S2056989022006004)
Supplement: Supplementary file 6 [file e-78-00709-IIIsup4.hkl]

data_III                                                                        
_shelx_title ' shelxt_a.res in P-1'                                             
_shelx_refln_list_code          4                                               
_shelx_F_calc_maximum      146.74                                               
_exptl_crystal_F_000       340.00                                               
_reflns_d_resolution_high  0.8300                                               
                                                                                
loop_                                                                           
 _space_group_symop_operation_xyz                                               
 'x, y, z'                                                                      
 '-x, -y, -z'                                                                   
                                                                                
_cell_length_a     6.1175                                                       
_cell_length_b     7.6225                                                       
_cell_length_c    18.4520                                                       
_cell_angle_alpha  97.421                                                       
_cell_angle_beta   90.403                                                       
_cell_angle_gamma  92.405                                                       
                                                                                
_shelx_F_squared_multiplier     1.000                                           
                                                                                
loop_                                                                           
 _refln_index_h                                                                 
 _refln_index_k                                                                 
 _refln_index_l                                                                 
 _refln_F_squared_calc                                                          
 _refln_F_squared_meas                                                          
 _refln_F_squared_sigma                                                         
 _refln_observed_status                                                         
   1   0   0        715.57        665.26         2.27 o                         
   2   0   0        164.30        156.32         1.23 o                         
   3   0   0         84.84         76.32         0.50 o                         
   4   0   0         91.49         99.39         1.11 o                         
   5   0   0         33.26         29.30         0.84 o                         
   6   0   0         36.99         36.80         2.51 o                         
   7   0   0         13.24         16.11         1.75 o                         
  -7   1   0          9.63          7.46         1.45 o                         
  -6   1   0         32.26         32.19         1.00 o                         
  -5   1   0         50.06         48.45         1.54 o                         
  -4   1   0         25.77         22.02         0.66 o                         
  -3   1   0        630.24        671.34         1.72 o                         
  -2   1   0       1275.93       1260.35         1.99 o                         
  -1   1   0       4907.72       4701.55        49.20 o                         
   1   1   0       6356.24       6759.12        36.32 o                         
   2   1   0        105.16        103.74         0.73 o                         
   3   1   0        124.52        120.27         1.00 o                         
   4   1   0          0.38         -0.32         0.89 o                         
   5   1   0         26.55         29.96         1.95 o                         
   6   1   0          2.00          1.79         1.65 o                         
   7   1   0         13.25         10.69         1.84 o                         
  -7   2   0         16.28         19.10         1.50 o                         
  -6   2   0         46.18         44.63         1.76 o                         
  -5   2   0         28.14         25.06         0.79 o                         
  -4   2   0         20.11         25.65         1.02 o                         
  -3   2   0         28.40         22.80         0.72 o                         
  -2   2   0        348.09        367.47         1.34 o                         
  -1   2   0       4137.67       3890.84        15.63 o                         
   0   2   0      21532.60      22403.92       441.76 o                         
   1   2   0       1879.64       1804.34         5.37 o                         
   2   2   0        257.95        250.85         1.69 o                         
   3   2   0         79.52         73.93         1.48 o                         
   4   2   0          1.89          0.72         0.88 o                         
   5   2   0         52.12         52.97         2.36 o                         
   6   2   0          0.92          0.16         1.56 o                         
   7   2   0          0.24         -1.60         2.35 o                         
  -7   3   0          0.11         -1.01         1.25 o                         
  -6   3   0         51.85         51.72         1.91 o                         
  -5   3   0         40.47         39.53         1.29 o                         
  -4   3   0         15.63         16.72         1.05 o                         
  -3   3   0        122.19        120.49         1.24 o                         
  -2   3   0       1710.91       1660.52         6.65 o                         
  -1   3   0        510.94        506.51         1.43 o                         
   0   3   0         49.06         47.79         1.49 o                         
   1   3   0       1125.34       1113.96         3.61 o                         
   2   3   0        679.99        636.33         4.34 o                         
   3   3   0          1.77          1.59         0.73 o                         
   4   3   0         30.47         27.02         1.23 o                         
   5   3   0         11.91         10.43         1.22 o                         
   6   3   0          0.94          0.05         1.70 o                         
  -6   4   0          9.30          5.20         1.13 o                         
  -5   4   0         55.85         51.39         1.72 o                         
  -4   4   0         14.58         12.81         1.05 o                         
  -3   4   0         31.86         35.23         0.84 o                         
  -2   4   0        197.50        203.36         3.34 o                         
  -1   4   0        562.87        552.48         2.37 o                         
   0   4   0         41.56         53.38         0.94 o                         
   1   4   0        408.40        410.43         5.19 o                         
   2   4   0        217.89        215.76         2.87 o                         
   3   4   0        103.73        106.14         1.52 o                         
   4   4   0         46.80         41.76         2.12 o                         
   5   4   0         23.73         19.20         2.02 o                         
   6   4   0          7.03          7.20         1.62 o                         
  -6   5   0          8.85          8.56         1.30 o                         
  -5   5   0          6.43          7.66         1.08 o                         
  -4   5   0          6.70          3.74         0.92 o                         
  -3   5   0         25.62         22.26         1.28 o                         
  -2   5   0        428.59        408.79         2.58 o                         
  -1   5   0         40.70         46.86         1.61 o                         
   0   5   0          0.94          0.51         0.52 o                         
   1   5   0         20.28         20.81         0.91 o                         
   2   5   0        125.29        115.24         1.66 o                         
   3   5   0         19.97         22.10         1.17 o                         
   4   5   0         15.26         10.96         1.83 o                         
   5   5   0          0.78          5.83         1.60 o                         
  -5   6   0         16.41         15.40         1.40 o                         
  -4   6   0          4.20          3.32         1.02 o                         
  -3   6   0          4.64          4.51         0.71 o                         
  -2   6   0          3.31          4.12         0.70 o                         
  -1   6   0         50.52         54.70         1.96 o                         
   0   6   0         42.28         49.90         1.92 o                         
   1   6   0          0.00          0.34         1.21 o                         
   2   6   0         31.56         27.16         1.09 o                         
   3   6   0          4.50          7.96         0.99 o                         
   4   6   0         16.40         12.91         1.86 o                         
   5   6   0          4.23          1.45         1.65 o                         
  -4   7   0         13.93         12.38         1.14 o                         
  -3   7   0         10.12          9.35         1.33 o                         
  -2   7   0          9.95          8.68         0.82 o                         
  -1   7   0          0.58          0.52         0.66 o                         
   0   7   0          0.54          0.35         1.26 o                         
   1   7   0          0.04         -0.81         1.24 o                         
   2   7   0          2.24          2.13         0.91 o                         
   3   7   0         10.33         14.79         1.93 o                         
   4   7   0          2.21          1.80         1.66 o                         
  -3   8   0          2.51          2.22         1.08 o                         
  -2   8   0          1.29          1.83         0.75 o                         
  -1   8   0          1.97          1.36         1.00 o                         
   0   8   0          1.70          0.03         1.29 o                         
   1   8   0          5.54          7.66         1.63 o                         
   2   8   0          2.07          1.64         1.63 o                         
   3   8   0          1.48          2.92         1.28 o                         
  -1   9   0          0.01          1.47         0.82 o                         
   0   9   0          1.34          1.00         1.50 o                         
  -1  -9   1          2.18          3.16         1.62 o                         
   0  -9   1          0.63         -1.52         1.52 o                         
   1  -9   1          5.03          6.57         0.80 o                         
  -3  -8   1          9.87          7.14         1.61 o                         
  -2  -8   1          9.84         11.20         1.67 o                         
  -1  -8   1          0.62          0.06         1.57 o                         
   0  -8   1         10.89          9.06         1.67 o                         
   1  -8   1          0.44          2.53         0.84 o                         
   2  -8   1          0.00          0.93         0.87 o                         
   3  -8   1          1.36          1.32         0.79 o                         
  -4  -7   1          5.80          3.48         0.97 o                         
  -3  -7   1         16.57          8.80         1.06 o                         
  -2  -7   1          4.06          3.81         1.45 o                         
  -1  -7   1          0.29          0.98         1.07 o                         
   0  -7   1          1.24         -0.17         1.25 o                         
   1  -7   1         20.86         19.11         1.72 o                         
   2  -7   1          0.46          1.31         1.75 o                         
   3  -7   1          6.52          5.69         0.80 o                         
   4  -7   1          0.03         -0.18         1.00 o                         
  -5  -6   1          0.18         -0.77         1.56 o                         
  -4  -6   1          6.32          6.57         1.00 o                         
  -3  -6   1          4.65          3.23         0.95 o                         
  -2  -6   1         37.94         41.80         2.11 o                         
  -1  -6   1         26.69         25.80         1.01 o                         
   0  -6   1          4.95          5.33         1.28 o                         
   1  -6   1          6.35          7.41         1.30 o                         
   2  -6   1         32.35         27.37         0.97 o                         
   3  -6   1          0.82          0.26         0.68 o                         
   4  -6   1          3.64          4.11         0.99 o                         
   5  -6   1          2.24          1.06         0.91 o                         
  -6  -5   1          1.68          2.39         1.50 o                         
  -5  -5   1          2.05          0.23         1.81 o                         
  -4  -5   1          5.73          2.59         1.51 o                         
  -3  -5   1          3.50          0.93         1.48 o                         
  -2  -5   1         60.19         60.85         2.35 o                         
  -1  -5   1         11.71          9.51         0.77 o                         
   0  -5   1          0.40          0.99         0.55 o                         
   1  -5   1         22.47         21.11         1.30 o                         
   2  -5   1         45.90         47.37         1.06 o                         
   3  -5   1         17.13         14.09         0.79 o                         
   4  -5   1         15.83         15.45         1.23 o                         
   5  -5   1         19.01         18.15         1.38 o                         
   6  -5   1          1.45         -0.01         0.90 o                         
  -6  -4   1          3.40          6.43         1.95 o                         
  -5  -4   1          7.99          6.01         1.79 o                         
  -4  -4   1          0.54          0.02         1.61 o                         
  -3  -4   1          1.36          2.96         1.24 o                         
  -2  -4   1          0.02         -0.03         0.55 o                         
  -1  -4   1        762.73        774.14         4.47 o                         
   0  -4   1          0.59         -0.38         1.27 o                         
   1  -4   1        936.31        846.55         9.77 o                         
   2  -4   1        557.82        506.82         2.57 o                         
   3  -4   1         72.93         79.37         1.15 o                         
   4  -4   1          5.01          3.53         0.85 o                         
   5  -4   1         28.38         26.47         1.43 o                         
   6  -4   1          0.36          0.29         1.12 o                         
  -6  -3   1          0.01         -0.07         1.50 o                         
  -5  -3   1         10.62          9.95         1.83 o                         
  -4  -3   1         24.61         24.00         1.13 o                         
  -3  -3   1          5.19          2.61         0.69 o                         
  -2  -3   1         49.31         60.79         1.89 o                         
  -1  -3   1        172.44        175.27         2.04 o                         
   0  -3   1         42.40         35.05         2.98 o                         
   1  -3   1        998.61        914.63        16.52 o                         
   2  -3   1         77.00         87.08         3.39 o                         
   3  -3   1          8.63          9.04         0.43 o                         
   4  -3   1          5.03          4.55         0.84 o                         
   5  -3   1          0.04         -0.17         0.81 o                         
   6  -3   1         11.44          8.90         1.20 o                         
   7  -3   1          0.90         -0.49         1.24 o                         
  -7  -2   1          1.96          1.78         1.63 o                         
  -6  -2   1          0.03          0.05         1.63 o                         
  -5  -2   1         52.52         49.42         2.15 o                         
  -4  -2   1         13.83         16.75         1.46 o                         
  -3  -2   1         12.70         12.14         0.50 o                         
  -2  -2   1        706.63        677.22         2.66 o                         
  -1  -2   1       2105.30       2097.47         5.85 o                         
   0  -2   1        275.27        278.02         1.75 o                         
   1  -2   1       4575.90       4344.71        37.90 o                         
   2  -2   1        523.81        559.85         6.02 o                         
   3  -2   1         48.04         57.45         0.91 o                         
   4  -2   1          4.38          5.70         0.59 o                         
   5  -2   1          1.16          1.22         0.56 o                         
   6  -2   1         20.09         23.85         1.60 o                         
   7  -2   1         21.04         18.04         1.39 o                         
  -7  -1   1          0.62          2.29         1.59 o                         
  -5  -1   1          1.82         -0.59         1.11 o                         
  -4  -1   1        154.47        157.79         1.83 o                         
  -3  -1   1         23.13         21.17         0.66 o                         
  -2  -1   1         23.33         21.07         0.54 o                         
  -1  -1   1       1222.25       1146.37         2.85 o                         
   1  -1   1       6012.11       5580.57        62.26 o                         
   2  -1   1         28.23         16.51         0.29 o                         
   3  -1   1         38.31         43.08         0.55 o                         
   4  -1   1        178.95        178.98         1.39 o                         
   5  -1   1         30.76         32.80         0.89 o                         
   6  -1   1          0.62          0.50         0.67 o                         
   7  -1   1          2.41          3.91         1.36 o                         
  -7   0   1          0.49         -1.43         1.43 o                         
  -6   0   1          9.06          9.57         0.75 o                         
  -5   0   1         50.40         50.65         1.00 o                         
  -4   0   1          0.33          1.27         0.35 o                         
  -3   0   1        337.92        385.05         1.72 o                         
  -2   0   1        994.18        986.25         1.96 o                         
  -1   0   1        615.15        598.54         1.46 o                         
   1   0   1         17.34         18.82         0.32 o                         
   2   0   1         57.37         49.20         0.84 o                         
   3   0   1          0.22          0.55         0.27 o                         
   4   0   1        153.30        154.41         1.57 o                         
   5   0   1        127.05        126.36         2.10 o                         
   6   0   1         81.22         78.31         1.59 o                         
   7   0   1         25.00         31.14         2.01 o                         
  -7   1   1          0.19          0.65         0.90 o                         
  -6   1   1          2.51          1.40         0.66 o                         
  -5   1   1          4.57          4.28         0.64 o                         
  -4   1   1         63.67         67.19         0.73 o                         
  -3   1   1         36.70         36.50         0.43 o                         
  -2   1   1          8.53         11.37         0.29 o                         
  -1   1   1       1691.18       1618.51         5.91 o                         
   0   1   1        305.57        248.76         1.42 o                         
   1   1   1       4103.47       3945.06         6.89 o                         
   2   1   1        166.23        170.11         1.83 o                         
   3   1   1        103.44         99.35         2.23 o                         
   4   1   1        725.86        724.93        14.64 o                         
   5   1   1         17.67         16.07         1.61 o                         
   6   1   1         12.66         13.77         1.85 o                         
   7   1   1          0.82          2.96         1.79 o                         
  -7   2   1          2.59          4.55         1.17 o                         
  -6   2   1         18.60         17.41         1.03 o                         
  -5   2   1         26.04         23.66         0.97 o                         
  -4   2   1          5.31          3.54         0.41 o                         
  -3   2   1        317.85        368.57         1.54 o                         
  -2   2   1         78.14         84.52         1.77 o                         
  -1   2   1       1212.21       1136.25         2.65 o                         
   0   2   1        153.16        139.21         2.04 o                         
   1   2   1       3860.98       3965.40        11.99 o                         
   2   2   1        434.17        428.80         3.31 o                         
   3   2   1         59.24         58.00         0.81 o                         
   4   2   1        123.73        119.31         3.19 o                         
   5   2   1        276.93        269.78         3.54 o                         
   6   2   1          9.82          9.16         1.71 o                         
  -7   3   1          1.06          3.48         1.44 o                         
  -6   3   1          0.56          0.09         0.79 o                         
  -5   3   1         64.45         57.82         1.70 o                         
  -4   3   1          0.18          0.26         0.47 o                         
  -3   3   1          0.45          0.88         0.46 o                         
  -2   3   1        158.19        152.64         1.31 o                         
  -1   3   1        161.92        133.65         2.31 o                         
   0   3   1        154.67        154.13         2.77 o                         
   1   3   1        649.45        675.96         5.13 o                         
   2   3   1        235.53        222.38         2.43 o                         
   3   3   1        171.77        165.59         1.33 o                         
   4   3   1        798.64        753.95         4.13 o                         
   5   3   1          0.80          1.53         1.12 o                         
   6   3   1          3.22          1.55         1.67 o                         
  -6   4   1          0.98         -0.27         1.04 o                         
  -5   4   1         26.69         28.06         1.45 o                         
  -4   4   1         59.37         51.74         2.37 o                         
  -3   4   1          6.54          7.59         0.62 o                         
  -2   4   1          4.72          5.78         0.58 o                         
  -1   4   1         17.77         19.80         1.17 o                         
   0   4   1          4.86          2.79         0.51 o                         
   1   4   1        435.19        480.63         2.58 o                         
   2   4   1       1251.38       1254.50        10.49 o                         
   3   4   1        107.70        112.68         1.25 o                         
   4   4   1         29.35         26.90         1.99 o                         
   5   4   1         78.46         70.53         2.66 o                         
   6   4   1         13.68         13.23         1.90 o                         
  -6   5   1          4.91          8.07         1.29 o                         
  -5   5   1         41.32         38.20         1.67 o                         
  -4   5   1          9.58          9.75         0.83 o                         
  -3   5   1         25.68         24.18         0.87 o                         
  -2   5   1          7.61          6.65         0.66 o                         
  -1   5   1         37.87         39.34         0.91 o                         
   0   5   1         15.39         17.22         1.29 o                         
   1   5   1         30.55         29.11         1.26 o                         
   2   5   1         35.75         27.36         1.05 o                         
   3   5   1        517.27        500.32        12.14 o                         
   4   5   1        193.02        184.84         3.58 o                         
   5   5   1          0.39          1.00         1.52 o                         
  -5   6   1          8.74          8.81         1.09 o                         
  -4   6   1         46.01         42.89         2.42 o                         
  -3   6   1          1.48          0.35         0.65 o                         
  -2   6   1          2.21          2.23         0.66 o                         
  -1   6   1          1.27          0.49         0.88 o                         
   0   6   1         15.77         14.59         1.41 o                         
   1   6   1          0.23          0.56         1.16 o                         
   2   6   1        361.17        372.44         5.10 o                         
   3   6   1         22.75         29.74         1.29 o                         
   4   6   1         13.08          9.41         1.72 o                         
   5   6   1          1.07          1.71         1.76 o                         
  -4   7   1         13.32         12.86         1.09 o                         
  -3   7   1         17.43         18.45         1.00 o                         
  -2   7   1          0.07          0.06         0.63 o                         
  -1   7   1         16.94         17.57         0.90 o                         
   0   7   1          7.62          4.21         1.33 o                         
   1   7   1          4.04          1.83         1.24 o                         
   2   7   1          0.88          1.27         1.25 o                         
   3   7   1        170.91        157.41         3.38 o                         
   4   7   1          0.88          4.96         1.69 o                         
  -3   8   1         11.15         10.48         0.95 o                         
  -2   8   1          6.32          6.72         0.80 o                         
  -1   8   1          1.43          2.25         0.71 o                         
   0   8   1         14.33         13.85         1.83 o                         
   1   8   1         11.16         12.64         1.62 o                         
   2   8   1         35.23         35.79         2.30 o                         
   3   8   1          0.87          2.26         1.31 o                         
  -1   9   1          0.05         -0.99         1.61 o                         
   0   9   1          4.20          3.35         1.73 o                         
  -1  -9   2          0.04         -1.01         1.55 o                         
   0  -9   2          3.92          4.20         1.56 o                         
   1  -9   2         15.88         19.20         1.20 o                         
  -3  -8   2          0.06          1.82         1.57 o                         
  -2  -8   2          0.49          1.42         1.45 o                         
  -1  -8   2          2.96          3.58         1.48 o                         
   0  -8   2          0.96          2.07         1.57 o                         
   1  -8   2         13.15         12.83         1.66 o                         
   2  -8   2          8.42          8.84         0.83 o                         
   3  -8   2          9.07          8.07         0.90 o                         
  -4  -7   2          0.53         -0.10         2.23 o                         
  -3  -7   2          0.48          0.57         1.39 o                         
  -2  -7   2          0.07          0.19         0.86 o                         
  -1  -7   2         12.36         15.75         1.64 o                         
   0  -7   2         48.01         38.44         1.88 o                         
   1  -7   2         36.19         35.13         1.94 o                         
   2  -7   2          5.43          5.39         0.86 o                         
   3  -7   2          7.36          7.34         0.83 o                         
   4  -7   2          2.26          1.48         0.99 o                         
   5  -7   2          0.90         -0.89         0.95 o                         
  -5  -6   2         16.42         21.57         2.03 o                         
  -4  -6   2          2.20          0.67         1.62 o                         
  -3  -6   2          0.05         -0.10         2.27 o                         
  -2  -6   2          0.36         -0.07         0.85 o                         
  -1  -6   2         17.93         16.47         1.19 o                         
   0  -6   2         20.67         19.01         1.60 o                         
   1  -6   2         12.37         11.09         1.30 o                         
   2  -6   2         25.98         23.95         0.93 o                         
   3  -6   2         42.33         37.49         1.11 o                         
   4  -6   2          7.38          8.04         1.20 o                         
   5  -6   2          0.74          2.59         1.12 o                         
  -6  -5   2         14.25         16.11         2.17 o                         
  -5  -5   2          0.03          1.44         1.47 o                         
  -4  -5   2          0.24          0.37         1.40 o                         
  -3  -5   2          0.32          0.67         1.51 o                         
  -2  -5   2          4.52          5.20         1.18 o                         
  -1  -5   2          2.25          1.93         0.70 o                         
   0  -5   2         77.52         78.99         2.13 o                         
   1  -5   2          6.32          5.41         0.53 o                         
   2  -5   2         65.52         56.56         1.11 o                         
   3  -5   2          4.07          4.19         0.67 o                         
   4  -5   2         25.90         25.85         1.40 o                         
   5  -5   2          4.86          3.47         1.04 o                         
   6  -5   2          0.28          1.56         0.80 o                         
  -6  -4   2          0.02         -1.71         1.71 o                         
  -5  -4   2          0.12         -1.11         1.39 o                         
  -4  -4   2         10.15         10.50         1.69 o                         
  -3  -4   2          6.86          4.08         1.28 o                         
  -2  -4   2         94.03         94.82         2.00 o                         
  -1  -4   2         41.05         41.29         1.40 o                         
   0  -4   2          2.48          0.53         0.54 o                         
   1  -4   2         67.95         73.52         0.93 o                         
   2  -4   2          0.15          0.29         0.49 o                         
   3  -4   2         20.94         19.29         1.29 o                         
   4  -4   2          8.91          8.10         0.98 o                         
   5  -4   2         29.35         32.45         1.47 o                         
   6  -4   2          9.79         13.16         1.37 o                         
  -6  -3   2          0.01         -1.10         1.68 o                         
  -5  -3   2         19.48         16.72         1.87 o                         
  -4  -3   2          1.47          3.14         1.42 o                         
  -3  -3   2         11.19         12.94         0.79 o                         
  -2  -3   2        157.67        151.89         1.35 o                         
  -1  -3   2         41.75         54.13         1.39 o                         
   0  -3   2        271.19        287.93         2.08 o                         
   1  -3   2        115.72         92.71         1.79 o                         
   2  -3   2        198.64        199.54         3.49 o                         
   3  -3   2         44.96         46.65         0.95 o                         
   4  -3   2          5.34          3.61         0.57 o                         
   5  -3   2          9.82          9.22         1.07 o                         
   6  -3   2         13.71         17.91         1.41 o                         
   7  -3   2          0.53          0.59         1.28 o                         
  -7  -2   2          1.68         -0.06         1.67 o                         
  -6  -2   2          4.38          3.19         1.69 o                         
  -5  -2   2         60.50         60.48         2.28 o                         
  -4  -2   2         14.49         12.88         1.42 o                         
  -3  -2   2         48.13         56.56         1.79 o                         
  -2  -2   2        732.77        691.83        12.71 o                         
  -1  -2   2         29.74         43.47         1.14 o                         
   0  -2   2        876.21       1000.54         2.42 o                         
   1  -2   2        510.48        487.49         5.26 o                         
   2  -2   2        194.73        195.46         1.61 o                         
   3  -2   2          1.49          1.20         0.25 o                         
   4  -2   2         78.95         93.06         1.50 o                         
   5  -2   2         20.38         22.41         0.87 o                         
   6  -2   2         13.47         13.48         1.41 o                         
   7  -2   2          5.91          4.96         1.21 o                         
  -7  -1   2          1.05          1.13         1.57 o                         
  -6  -1   2          0.00         -0.91         1.53 o                         
  -5  -1   2          3.06          2.24         0.92 o                         
  -4  -1   2         39.52         45.53         1.17 o                         
  -3  -1   2         52.73         53.32         0.89 o                         
  -2  -1   2        155.20        152.33         1.32 o                         
  -1  -1   2          0.25          0.73         0.45 o                         
   0  -1   2        300.69        360.53         1.13 o                         
   1  -1   2       2506.78       2542.01        18.40 o                         
   2  -1   2          0.69          0.85         0.26 o                         
   3  -1   2        169.42        160.69         1.76 o                         
   4  -1   2         96.81        101.03         0.95 o                         
   5  -1   2         31.19         29.32         0.85 o                         
   6  -1   2         58.98         60.25         1.45 o                         
   7  -1   2          5.24          2.53         3.42 o                         
  -7   0   2          0.21         -1.45         1.45 o                         
  -6   0   2          6.46          6.40         1.91 o                         
  -5   0   2         35.73         34.91         0.91 o                         
  -4   0   2          8.23          6.44         0.39 o                         
  -3   0   2        531.38        547.92         1.67 o                         
  -2   0   2          5.94          5.50         0.29 o                         
  -1   0   2          8.61          3.56         0.24 o                         
   1   0   2        494.07        492.08         2.90 o                         
   2   0   2        122.20        104.45         0.70 o                         
   3   0   2         12.19         12.53         0.41 o                         
   4   0   2          3.67          1.04         0.39 o                         
   5   0   2         81.79         81.86         1.43 o                         
   6   0   2          2.16          3.32         0.85 o                         
   7   0   2          0.09          1.98         1.80 o                         
  -7   1   2          0.54          1.07         1.06 o                         
  -6   1   2         10.50         10.02         0.94 o                         
  -5   1   2          8.24          7.04         0.64 o                         
  -4   1   2         96.36         95.60         1.58 o                         
  -3   1   2        313.77        318.83         2.02 o                         
  -2   1   2         30.54         30.32         0.58 o                         
  -1   1   2          0.32          0.19         0.30 o                         
   0   1   2         29.88         45.87         0.75 o                         
   1   1   2       3214.48       3097.92        14.50 o                         
   2   1   2       1690.36       1633.13        13.47 o                         
   3   1   2         31.98         22.69         0.45 o                         
   4   1   2         89.40         95.53         0.88 o                         
   5   1   2        135.41        120.17         2.05 o                         
   6   1   2         92.20         90.47         2.83 o                         
   7   1   2          4.03          1.31         1.65 o                         
  -7   2   2          2.74          3.19         0.92 o                         
  -6   2   2          0.43          1.16         1.26 o                         
  -5   2   2          0.69          0.52         0.64 o                         
  -4   2   2         36.34         39.14         0.69 o                         
  -3   2   2        639.54        654.67         2.06 o                         
  -2   2   2        342.18        352.30         1.23 o                         
  -1   2   2         79.20         65.38         0.70 o                         
   0   2   2         34.42         40.22         1.95 o                         
   1   2   2       1481.48       1528.54         6.82 o                         
   2   2   2          9.12         10.90         0.44 o                         
   3   2   2         18.89         19.81         0.59 o                         
   4   2   2        270.36        252.70         3.03 o                         
   5   2   2        246.74        254.44         3.58 o                         
   6   2   2          0.97         -1.20         1.76 o                         
   7   2   2          7.21          9.52         1.77 o                         
  -7   3   2          0.17          0.97         1.27 o                         
  -6   3   2          1.00          1.06         0.72 o                         
  -5   3   2          0.88          0.62         0.90 o                         
  -4   3   2          5.43          5.68         0.56 o                         
  -3   3   2         36.64         48.97         0.89 o                         
  -2   3   2        125.90        143.87         1.46 o                         
  -1   3   2        105.11        110.61         1.04 o                         
   0   3   2         13.87         17.05         0.61 o                         
   1   3   2        191.49        216.27         1.57 o                         
   2   3   2       1243.33       1223.86         5.06 o                         
   3   3   2        100.24         94.99         1.26 o                         
   4   3   2          2.01          2.49         0.65 o                         
   5   3   2         79.27         71.38         3.19 o                         
   6   3   2         21.93         20.40         1.49 o                         
  -6   4   2          1.10          0.73         1.22 o                         
  -5   4   2          1.58          2.28         0.87 o                         
  -4   4   2          1.26          0.55         0.56 o                         
  -3   4   2         68.12         72.26         1.12 o                         
  -2   4   2        116.95        119.61         1.70 o                         
  -1   4   2        242.63        240.24         3.87 o                         
   0   4   2         23.98         16.00         0.61 o                         
   1   4   2         14.48         15.55         0.74 o                         
   2   4   2          9.18         10.85         0.81 o                         
   3   4   2         12.99         11.63         0.84 o                         
   4   4   2        209.45        217.96         3.54 o                         
   5   4   2         54.70         61.23         1.75 o                         
   6   4   2          0.23         -0.23         1.87 o                         
  -6   5   2          3.29          3.81         1.30 o                         
  -5   5   2          0.08          0.10         1.01 o                         
  -4   5   2          3.75          1.84         0.61 o                         
  -3   5   2          8.56          6.38         0.66 o                         
  -2   5   2         44.69         47.81         1.03 o                         
  -1   5   2         47.45         48.25         0.97 o                         
   0   5   2          0.05         -0.31         0.99 o                         
   1   5   2          0.03          0.53         0.64 o                         
   2   5   2        108.94        105.56         1.60 o                         
   3   5   2        162.81        167.70         7.53 o                         
   4   5   2          2.34          2.44         0.96 o                         
   5   5   2          0.54         -0.52         1.77 o                         
  -5   6   2          0.81          1.03         0.96 o                         
  -4   6   2         11.37         10.58         0.79 o                         
  -3   6   2          0.00          0.14         0.65 o                         
  -2   6   2          3.71          4.75         0.68 o                         
  -1   6   2         78.05         79.08         1.31 o                         
   0   6   2          0.93          0.12         1.21 o                         
   1   6   2         22.13         17.46         1.52 o                         
   2   6   2          0.92          0.39         0.87 o                         
   3   6   2         22.36         15.25         0.99 o                         
   4   6   2         60.89         60.44         2.54 o                         
   5   6   2          1.34          0.24         1.80 o                         
  -4   7   2          3.55          3.64         0.79 o                         
  -3   7   2          9.32         11.92         0.89 o                         
  -2   7   2          2.65          2.77         0.76 o                         
  -1   7   2          6.93          7.43         0.78 o                         
   0   7   2          4.23          5.76         1.56 o                         
   1   7   2          1.04         -0.34         1.35 o                         
   2   7   2          2.43          2.45         1.40 o                         
   3   7   2         42.78         42.87         2.21 o                         
   4   7   2          8.00          6.80         1.17 o                         
  -3   8   2          0.07         -0.26         0.71 o                         
  -2   8   2          7.74          9.37         0.82 o                         
  -1   8   2          1.22          0.12         1.19 o                         
   0   8   2          0.26         -1.41         1.41 o                         
   1   8   2          3.55          4.96         1.43 o                         
   2   8   2          0.06         -1.53         1.53 o                         
   3   8   2          5.49          4.33         1.46 o                         
  -1  -9   3          0.25         -0.46         1.59 o                         
   0  -9   3          0.85          1.27         1.81 o                         
   1  -9   3          1.14          0.35         0.89 o                         
  -3  -8   3          2.18          0.92         1.38 o                         
  -2  -8   3          7.06          8.44         1.76 o                         
  -1  -8   3          0.55          1.73         1.55 o                         
   0  -8   3         17.40         13.58         1.65 o                         
   1  -8   3          5.65          5.29         1.43 o                         
   2  -8   3         11.85         11.43         1.03 o                         
   3  -8   3          0.46          0.26         0.98 o                         
  -4  -7   3          0.59          0.74         1.12 o                         
  -3  -7   3          5.67          3.37         1.31 o                         
  -2  -7   3          2.98          4.48         0.99 o                         
  -1  -7   3         21.98         23.16         1.79 o                         
   0  -7   3         43.74         39.93         2.00 o                         
   1  -7   3          0.43          0.06         1.25 o                         
   2  -7   3          4.91          5.82         1.10 o                         
   3  -7   3          2.29          2.17         0.98 o                         
   4  -7   3          1.26          1.23         0.94 o                         
  -5  -6   3          3.52          4.82         1.77 o                         
  -4  -6   3          0.56          3.20         1.40 o                         
  -3  -6   3         12.61         15.06         1.67 o                         
  -2  -6   3          0.25          1.40         1.22 o                         
  -1  -6   3          7.68          6.81         0.89 o                         
   0  -6   3        139.07        133.34         2.89 o                         
   1  -6   3         52.54         52.03         1.98 o                         
   2  -6   3         40.71         37.89         1.07 o                         
   3  -6   3          0.35          1.26         0.73 o                         
   4  -6   3          0.55         -0.86         0.86 o                         
   5  -6   3          2.07          1.04         1.11 o                         
  -5  -5   3          0.03         -1.28         1.75 o                         
  -4  -5   3         17.58         19.85         1.83 o                         
  -3  -5   3          3.32          3.38         1.39 o                         
  -2  -5   3          0.08          1.94         1.31 o                         
  -1  -5   3        162.15        168.21         2.40 o                         
   0  -5   3        197.46        195.40         4.36 o                         
   1  -5   3         52.41         53.34         2.09 o                         
   2  -5   3         36.75         28.79         0.92 o                         
   3  -5   3         20.83         18.80         0.81 o                         
   4  -5   3          0.38          0.68         1.03 o                         
   5  -5   3          8.63          9.34         1.12 o                         
   6  -5   3          1.46          2.19         0.89 o                         
  -6  -4   3         10.16         12.29         1.88 o                         
  -5  -4   3          1.32          0.68         1.45 o                         
  -4  -4   3         10.83         11.08         1.71 o                         
  -3  -4   3         18.36         12.94         1.48 o                         
  -2  -4   3        243.94        259.18         3.14 o                         
  -1  -4   3         36.62         34.27         1.34 o                         
   0  -4   3        308.47        333.21         2.58 o                         
   1  -4   3         63.99         68.15         1.43 o                         
   2  -4   3          2.49          1.92         0.45 o                         
   3  -4   3          0.25          0.35         0.42 o                         
   4  -4   3         21.03         19.20         0.80 o                         
   5  -4   3          3.39          4.11         1.09 o                         
   6  -4   3          0.09          5.20         0.91 o                         
  -6  -3   3          1.67          2.60         1.52 o                         
  -5  -3   3          1.23          0.74         1.67 o                         
  -4  -3   3          8.49          6.62         1.37 o                         
  -3  -3   3         49.33         48.74         1.78 o                         
  -2  -3   3         46.60         48.95         1.51 o                         
  -1  -3   3        243.00        242.96         2.45 o                         
   0  -3   3         22.75         21.02         0.79 o                         
   1  -3   3        617.10        550.90         4.01 o                         
   2  -3   3        385.45        374.41         2.78 o                         
   3  -3   3         42.13         43.90         0.72 o                         
   4  -3   3         18.83         21.40         0.76 o                         
   5  -3   3          0.47         -0.22         0.93 o                         
   6  -3   3          0.66          0.63         1.03 o                         
   7  -3   3          8.05          7.98         1.47 o                         
  -7  -2   3          3.18          5.37         1.65 o                         
  -6  -2   3          0.48          0.43         1.54 o                         
  -5  -2   3         36.39         35.18         1.98 o                         
  -4  -2   3          0.49          0.29         1.27 o                         
  -3  -2   3         78.23         89.43         2.03 o                         
  -2  -2   3       1921.43       1978.28         7.00 o                         
  -1  -2   3        193.18        217.49         2.14 o                         
   0  -2   3        115.60        130.28         2.76 o                         
   1  -2   3        354.49        309.58         1.44 o                         
   2  -2   3        272.95        269.54         1.30 o                         
   3  -2   3         47.31         47.65         0.49 o                         
   4  -2   3        108.48         98.59         1.78 o                         
   5  -2   3         25.68         29.89         1.41 o                         
   6  -2   3         38.69         42.08         2.65 o                         
   7  -2   3         10.98          8.55         1.44 o                         
  -7  -1   3          0.79          3.16         1.63 o                         
  -6  -1   3          0.02          0.57         0.93 o                         
  -5  -1   3          4.94          4.46         0.94 o                         
  -4  -1   3          6.92          7.60         0.93 o                         
  -3  -1   3         30.50         31.98         0.66 o                         
  -2  -1   3         48.66         50.50         0.65 o                         
  -1  -1   3        119.85        113.47         1.38 o                         
   0  -1   3        650.44        607.49         3.52 o                         
   1  -1   3          9.41          9.04         0.37 o                         
   2  -1   3        544.10        538.36         1.42 o                         
   3  -1   3         12.84         12.41         0.39 o                         
   4  -1   3         69.37         66.10         0.87 o                         
   5  -1   3          8.29          6.43         0.83 o                         
   6  -1   3          0.04          0.23         0.78 o                         
   7  -1   3         25.32         25.60         2.11 o                         
  -7   0   3          1.48          4.46         1.67 o                         
  -6   0   3          8.22          8.29         1.06 o                         
  -5   0   3         51.69         51.43         1.09 o                         
  -4   0   3          2.30          4.32         0.41 o                         
  -3   0   3         26.99         30.54         0.52 o                         
  -2   0   3        817.42        836.39         1.97 o                         
  -1   0   3          9.29         15.31         0.56 o                         
   0   0   3         22.14         24.40         0.29 o                         
   1   0   3       1042.68        996.53         1.79 o                         
   2   0   3         88.15         76.73         1.15 o                         
   3   0   3         24.86         24.76         0.80 o                         
   4   0   3          5.97          4.75         0.43 o                         
   5   0   3         39.66         45.06         1.02 o                         
   6   0   3         65.63         67.68         2.10 o                         
   7   0   3          0.35          2.98         1.14 o                         
  -7   1   3          2.52          3.65         1.59 o                         
  -6   1   3          1.83          1.17         0.84 o                         
  -5   1   3          2.43          0.70         1.23 o                         
  -4   1   3          0.82          0.20         0.36 o                         
  -3   1   3         52.96         46.45         0.81 o                         
  -2   1   3          7.26          5.26         0.30 o                         
  -1   1   3        993.70        929.39         4.78 o                         
   0   1   3         65.32         47.81         0.55 o                         
   1   1   3        954.18        944.23         9.30 o                         
   2   1   3         97.30         97.83         0.61 o                         
   3   1   3         41.98         34.42         0.50 o                         
   4   1   3          0.59          1.01         0.45 o                         
   5   1   3         15.81         17.07         1.08 o                         
   6   1   3          0.05          6.58         4.85 o                         
   7   1   3          5.41          3.67         1.81 o                         
  -7   2   3          1.92          2.43         1.34 o                         
  -6   2   3          0.08         -0.12         0.84 o                         
  -5   2   3          6.26          8.17         0.85 o                         
  -4   2   3         17.31         17.31         0.66 o                         
  -3   2   3         73.54         66.72         0.74 o                         
  -2   2   3         97.57        104.70         0.70 o                         
  -1   2   3         18.89         22.96         0.46 o                         
   0   2   3         88.43         85.76         0.79 o                         
   1   2   3         43.10         37.88         0.70 o                         
   2   2   3        462.59        483.43         2.00 o                         
   3   2   3         27.53         27.97         0.66 o                         
   4   2   3         43.10         43.74         0.89 o                         
   5   2   3         30.53         31.46         1.48 o                         
   6   2   3          3.08          5.31         1.22 o                         
   7   2   3          5.76          2.19         1.56 o                         
  -6   3   3          0.74          0.06         0.82 o                         
  -5   3   3         13.32         15.08         1.24 o                         
  -4   3   3          0.65          0.54         0.62 o                         
  -3   3   3          7.13          6.15         0.53 o                         
  -2   3   3         47.15         42.67         0.95 o                         
  -1   3   3        632.97        632.14         2.33 o                         
   0   3   3         85.77         80.28         1.32 o                         
   1   3   3        482.84        470.35         7.01 o                         
   2   3   3          5.33          5.60         0.64 o                         
   3   3   3         68.58         73.00         1.24 o                         
   4   3   3         63.25         69.09         1.07 o                         
   5   3   3          5.20          5.54         1.45 o                         
   6   3   3          1.23         -0.01         1.32 o                         
  -5   4   3          1.80          1.45         0.93 o                         
  -4   4   3         28.10         25.76         0.86 o                         
  -3   4   3         36.44         34.12         0.88 o                         
  -2   4   3        124.00        128.57         2.23 o                         
  -1   4   3         21.11         24.72         0.68 o                         
   0   4   3         35.52         40.95         0.76 o                         
   1   4   3          1.01         -0.11         0.60 o                         
   2   4   3        386.95        386.36         2.54 o                         
   3   4   3          0.95          2.15         0.55 o                         
   4   4   3          1.97          1.52         0.67 o                         
   5   4   3          7.91          6.98         1.15 o                         
   6   4   3         11.31         11.74         1.99 o                         
  -6   5   3          1.32          0.02         1.15 o                         
  -5   5   3          5.25          5.93         1.08 o                         
  -4   5   3         10.58          8.77         0.72 o                         
  -3   5   3          4.14          4.73         0.64 o                         
  -2   5   3         38.02         34.61         0.89 o                         
  -1   5   3        157.76        159.65         2.31 o                         
   0   5   3         60.27         61.59         1.82 o                         
   1   5   3         48.88         44.53         1.07 o                         
   2   5   3          2.65          3.40         0.79 o                         
   3   5   3        134.98        144.39         2.37 o                         
   4   5   3          0.24          1.62         0.87 o                         
   5   5   3          0.92         -1.15         1.85 o                         
  -5   6   3          3.62          3.62         1.07 o                         
  -4   6   3          5.20          5.47         0.77 o                         
  -3   6   3         10.61         11.46         0.75 o                         
  -2   6   3          0.01         -0.34         0.60 o                         
  -1   6   3         47.23         47.05         1.05 o                         
   0   6   3        100.68        109.72         2.53 o                         
   1   6   3          1.33         -0.25         1.25 o                         
   2   6   3         42.93         40.66         1.89 o                         
   3   6   3         10.70         12.89         1.05 o                         
   4   6   3          3.68          4.26         0.93 o                         
   5   6   3          0.71         -0.95         1.81 o                         
  -4   7   3          4.75          3.16         0.72 o                         
  -3   7   3          2.74          2.41         0.69 o                         
  -2   7   3          0.45          0.62         0.61 o                         
  -1   7   3         17.54         15.39         1.69 o                         
   0   7   3         27.54         27.92         1.84 o                         
   1   7   3         11.28         12.11         1.58 o                         
   2   7   3          0.78         -0.27         1.36 o                         
   3   7   3         29.00         32.79         1.89 o                         
   4   7   3         18.21         16.48         1.60 o                         
  -3   8   3         11.85         12.81         0.90 o                         
  -2   8   3          0.00          0.33         1.34 o                         
  -1   8   3          6.74          6.15         1.67 o                         
   0   8   3         19.74         19.75         1.74 o                         
   1   8   3          9.52          7.50         1.55 o                         
   2   8   3          1.51          2.62         1.62 o                         
  -1  -9   4          0.29          0.71         1.60 o                         
   0  -9   4          4.53          4.57         2.23 o                         
   1  -9   4         45.95         50.29         1.47 o                         
  -3  -8   4          0.11         -1.03         1.03 o                         
  -2  -8   4          0.75          3.63         1.50 o                         
  -1  -8   4          6.70          6.92         1.85 o                         
   0  -8   4         51.24         49.60         2.33 o                         
   1  -8   4         11.30         11.95         1.67 o                         
   2  -8   4          7.72         10.34         1.50 o                         
   3  -8   4          1.28          0.52         0.96 o                         
  -4  -7   4          1.59          1.66         1.78 o                         
  -3  -7   4          2.15          1.96         0.94 o                         
  -2  -7   4          9.63          9.63         0.99 o                         
  -1  -7   4          8.47          9.10         0.90 o                         
   0  -7   4          2.21          2.77         1.49 o                         
   1  -7   4         92.82         92.76         2.62 o                         
   2  -7   4         33.09         36.99         1.72 o                         
   3  -7   4          0.05          0.55         0.68 o                         
   4  -7   4          5.73          3.40         1.17 o                         
  -5  -6   4         16.23         17.79         2.09 o                         
  -4  -6   4          0.99          0.14         1.68 o                         
  -3  -6   4          6.26          3.80         1.43 o                         
  -2  -6   4          1.36          0.82         1.31 o                         
  -1  -6   4        196.94        199.19         2.82 o                         
   0  -6   4        128.92        127.07         5.51 o                         
   1  -6   4          0.62          2.16         1.18 o                         
   2  -6   4          4.11          3.89         1.86 o                         
   3  -6   4          5.39          4.96         0.77 o                         
   4  -6   4          1.46         -0.24         0.93 o                         
   5  -6   4          3.15          0.74         0.92 o                         
  -5  -5   4          3.74          3.91         1.47 o                         
  -4  -5   4         25.15         27.73         2.04 o                         
  -3  -5   4          1.41          0.35         1.26 o                         
  -2  -5   4        142.19        136.65         2.57 o                         
  -1  -5   4        139.64        149.54         2.33 o                         
   0  -5   4          1.59          1.85         0.80 o                         
   1  -5   4         22.78         24.64         0.76 o                         
   2  -5   4         69.96         65.94         1.30 o                         
   3  -5   4          0.26          1.25         0.61 o                         
   4  -5   4         52.22         55.30         1.71 o                         
   5  -5   4         12.44         13.27         1.15 o                         
   6  -5   4          0.80         -0.10         0.85 o                         
  -6  -4   4          0.03         -1.59         1.59 o                         
  -5  -4   4          8.24          8.96         1.67 o                         
  -4  -4   4         24.19         24.45         1.77 o                         
  -3  -4   4          9.97          6.64         1.31 o                         
  -2  -4   4          7.45          8.37         1.30 o                         
  -1  -4   4        939.16        984.55         5.21 o                         
   0  -4   4         82.73         90.81         1.54 o                         
   1  -4   4          7.61          4.62         0.43 o                         
   2  -4   4          1.56          0.77         0.42 o                         
   3  -4   4          2.30          1.51         0.43 o                         
   4  -4   4         19.44         20.09         0.89 o                         
   5  -4   4         36.68         35.98         1.58 o                         
   6  -4   4          9.83         12.43         1.19 o                         
  -6  -3   4          8.55         12.86         1.61 o                         
  -5  -3   4         11.63         13.02         1.82 o                         
  -4  -3   4         15.41         14.70         1.66 o                         
  -3  -3   4         57.20         60.52         1.89 o                         
  -2  -3   4        417.26        428.70         3.71 o                         
  -1  -3   4         82.51         91.41         1.69 o                         
   0  -3   4          2.68          2.51         0.60 o                         
   1  -3   4         32.20         25.13         0.73 o                         
   2  -3   4        115.15        123.60         1.67 o                         
   3  -3   4         18.94         20.07         0.88 o                         
   4  -3   4        102.79        109.85         1.42 o                         
   5  -3   4          0.99          0.49         0.98 o                         
   6  -3   4          0.80          0.31         1.01 o                         
  -7  -2   4         13.98         21.72         1.98 o                         
  -6  -2   4          3.64          4.03         1.61 o                         
  -5  -2   4          5.81          4.40         1.43 o                         
  -4  -2   4          0.21          0.36         0.78 o                         
  -3  -2   4         21.03         26.43         1.00 o                         
  -2  -2   4          0.14          0.73         0.60 o                         
  -1  -2   4        333.56        312.33         1.59 o                         
   0  -2   4        476.75        494.21         1.86 o                         
   1  -2   4         66.25         59.32         1.17 o                         
   2  -2   4        130.43        136.50         0.75 o                         
   3  -2   4        242.18        244.97         1.19 o                         
   4  -2   4         69.61         69.63         0.99 o                         
   5  -2   4          6.94          7.24         1.11 o                         
   6  -2   4          0.73          0.77         1.21 o                         
   7  -2   4          1.59          2.16         1.31 o                         
  -7  -1   4          1.72         -0.09         1.53 o                         
  -6  -1   4          6.96          8.80         1.25 o                         
  -5  -1   4         37.54         34.27         1.30 o                         
  -4  -1   4          2.94          3.05         0.51 o                         
  -3  -1   4        325.05        346.25         2.42 o                         
  -2  -1   4        112.57        125.08         2.13 o                         
  -1  -1   4        184.21        194.55         0.85 o                         
   0  -1   4        257.14        257.23         0.93 o                         
   1  -1   4        424.65        413.89         5.24 o                         
   2  -1   4       1679.10       1762.16         3.05 o                         
   3  -1   4          1.39          1.58         0.39 o                         
   4  -1   4        148.23        153.82         1.28 o                         
   5  -1   4          0.00         -1.19         1.31 o                         
   6  -1   4          0.15          0.65         0.81 o                         
   7  -1   4          2.16         -0.16         3.85 o                         
  -7   0   4          1.60          1.85         1.50 o                         
  -6   0   4          6.85          6.57         0.98 o                         
  -5   0   4         37.03         38.18         0.93 o                         
  -4   0   4         63.65         63.95         0.78 o                         
  -3   0   4         17.75         22.98         0.49 o                         
  -2   0   4         40.41         41.67         0.88 o                         
  -1   0   4        572.96        625.01         1.81 o                         
   0   0   4       1015.62       1032.46         1.63 o                         
   1   0   4         77.28         70.20         1.66 o                         
   2   0   4        651.53        606.73         4.47 o                         
   3   0   4        572.50        586.13         4.64 o                         
   4   0   4          3.73          4.51         0.46 o                         
   5   0   4          8.34          9.27         0.76 o                         
   6   0   4          1.15          0.86         0.77 o                         
   7   0   4          1.64          2.97         1.45 o                         
  -7   1   4          3.82          6.75         1.12 o                         
  -6   1   4          0.10          0.26         0.80 o                         
  -5   1   4          0.87          0.77         0.60 o                         
  -4   1   4         62.21         62.24         1.17 o                         
  -3   1   4        417.60        418.32         4.00 o                         
  -2   1   4         68.72         72.57         0.66 o                         
  -1   1   4        114.73        101.15         0.66 o                         
   0   1   4        739.02        793.42         4.13 o                         
   1   1   4         29.41         26.07         0.47 o                         
   2   1   4        866.25        911.70         1.76 o                         
   3   1   4          4.22          4.02         0.41 o                         
   4   1   4         53.79         53.08         0.83 o                         
   5   1   4          0.21         -0.19         1.08 o                         
   6   1   4          0.88         -0.06         1.04 o                         
   7   1   4          0.00         -1.72         1.72 o                         
  -7   2   4          0.03          0.91         0.98 o                         
  -6   2   4          0.02          0.70         0.82 o                         
  -5   2   4         22.99         23.84         1.37 o                         
  -4   2   4          3.61          3.51         0.54 o                         
  -3   2   4         18.38         15.92         0.51 o                         
  -2   2   4         10.66          9.57         0.31 o                         
  -1   2   4        104.78        107.79         0.86 o                         
   0   2   4         29.92         27.79         1.23 o                         
   1   2   4        169.04        205.47         1.48 o                         
   2   2   4          1.73          2.92         0.50 o                         
   3   2   4          2.33          3.19         0.37 o                         
   4   2   4         33.96         34.10         0.82 o                         
   5   2   4          5.12          4.57         1.10 o                         
   6   2   4          5.74          3.63         1.12 o                         
  -6   3   4          3.84          4.29         1.44 o                         
  -5   3   4         30.73         27.05         1.33 o                         
  -4   3   4         43.24         45.55         0.97 o                         
  -3   3   4         92.58         97.36         1.87 o                         
  -2   3   4         18.18         16.87         0.58 o                         
  -1   3   4         32.10         33.96         0.63 o                         
   0   3   4        152.01        126.25         4.07 o                         
   1   3   4          0.96          1.35         0.51 o                         
   2   3   4         16.59         15.09         0.59 o                         
   3   3   4         33.68         38.52         0.75 o                         
   4   3   4          0.09          0.15         0.86 o                         
   5   3   4          0.66          0.17         0.98 o                         
   6   3   4          0.01         -0.43         1.24 o                         
  -6   4   4          0.06         -0.43         0.97 o                         
  -5   4   4          0.54         -0.33         0.83 o                         
  -4   4   4         19.86         17.73         0.79 o                         
  -3   4   4         39.08         37.46         0.90 o                         
  -2   4   4         52.59         48.09         1.33 o                         
  -1   4   4          8.82          7.94         0.49 o                         
   0   4   4         25.21         23.65         0.67 o                         
   1   4   4        172.05        191.72         1.70 o                         
   2   4   4         35.39         32.49         0.96 o                         
   3   4   4         51.92         58.51         4.24 o                         
   4   4   4          1.68          1.37         0.69 o                         
   5   4   4          0.39         -0.85         1.00 o                         
   6   4   4          6.27         12.36         3.41 o                         
  -6   5   4          5.04          6.20         1.43 o                         
  -5   5   4          5.10          7.98         1.02 o                         
  -4   5   4          2.65          3.72         0.66 o                         
  -3   5   4          0.47          0.34         0.53 o                         
  -2   5   4          2.66          2.85         0.55 o                         
  -1   5   4         29.31         27.35         0.78 o                         
   0   5   4          0.04          1.20         0.90 o                         
   1   5   4          0.45          0.27         0.55 o                         
   2   5   4          0.01          0.62         0.72 o                         
   3   5   4         51.42         50.09         1.05 o                         
   4   5   4          4.54          4.38         0.96 o                         
   5   5   4          0.01         -0.16         1.80 o                         
  -5   6   4          0.05         -0.33         1.14 o                         
  -4   6   4          1.89          2.33         0.78 o                         
  -3   6   4          0.16          1.42         0.79 o                         
  -2   6   4          0.02         -0.55         0.55 o                         
  -1   6   4          0.44          0.26         0.53 o                         
   0   6   4         15.07         16.17         1.48 o                         
   1   6   4         10.66          7.09         1.22 o                         
   2   6   4          3.09          2.19         1.16 o                         
   3   6   4         21.28         17.36         0.83 o                         
   4   6   4         18.47         22.22         1.25 o                         
  -4   7   4          0.16          1.15         1.67 o                         
  -3   7   4          5.53          5.79         0.72 o                         
  -2   7   4          1.04          0.71         1.11 o                         
  -1   7   4          4.32          4.35         1.30 o                         
   0   7   4          0.03          1.26         1.38 o                         
   1   7   4         10.95         13.51         1.52 o                         
   2   7   4          0.34         -0.83         1.26 o                         
   3   7   4         12.60         10.98         1.63 o                         
   4   7   4          1.93          1.49         1.25 o                         
  -3   8   4          0.14          0.14         1.22 o                         
  -2   8   4          6.03          5.93         1.36 o                         
  -1   8   4          4.09          5.29         1.39 o                         
   0   8   4          8.54          8.35         1.48 o                         
   1   8   4          0.59          1.18         1.41 o                         
   2   8   4          1.24         -1.25         1.25 o                         
   0  -9   5          0.22         -0.36         1.46 o                         
   1  -9   5         46.75         42.71         2.38 o                         
  -3  -8   5          0.40          0.45         1.00 o                         
  -2  -8   5         23.17         26.20         2.13 o                         
  -1  -8   5          3.03          6.51         1.77 o                         
   0  -8   5          0.58          0.82         1.53 o                         
   1  -8   5          0.53          1.00         1.51 o                         
   2  -8   5         60.35         69.20         3.13 o                         
   3  -8   5          1.70         -0.46         0.96 o                         
  -4  -7   5          2.10          2.47         1.71 o                         
  -3  -7   5          4.88          5.04         1.62 o                         
  -2  -7   5          3.93          2.52         1.29 o                         
  -1  -7   5          1.61          6.84         2.65 o                         
   0  -7   5         76.07         72.22         2.44 o                         
   1  -7   5         65.49         73.35         2.47 o                         
   2  -7   5          1.27          1.39         1.08 o                         
   3  -7   5          9.70          9.21         1.21 o                         
   4  -7   5          3.76          6.42         1.25 o                         
  -5  -6   5          6.22          4.35         1.59 o                         
  -4  -6   5         11.38         10.78         1.63 o                         
  -3  -6   5          1.19          2.41         1.44 o                         
  -2  -6   5          0.57          3.30         1.34 o                         
  -1  -6   5        101.72        102.68         2.17 o                         
   0  -6   5          3.08          2.55         1.00 o                         
   1  -6   5          0.13         -0.71         1.07 o                         
   2  -6   5         70.92         74.11         2.28 o                         
   3  -6   5         26.13         23.42         1.37 o                         
   4  -6   5          4.67          3.06         1.03 o                         
   5  -6   5         32.42         34.93         1.69 o                         
  -5  -5   5         12.33          9.42         1.74 o                         
  -4  -5   5         20.60         20.00         1.92 o                         
  -3  -5   5         10.00          9.91         1.51 o                         
  -2  -5   5          1.09          1.50         1.17 o                         
  -1  -5   5          0.01          0.15         1.04 o                         
   0  -5   5        185.07        205.83         2.43 o                         
   1  -5   5          0.54          0.08         0.55 o                         
   2  -5   5          0.00         -0.09         0.54 o                         
   3  -5   5        151.21        153.02         5.56 o                         
   4  -5   5         25.50         29.52         1.16 o                         
   5  -5   5          1.02          0.37         0.86 o                         
   6  -5   5          4.72          4.23         0.97 o                         
  -6  -4   5          0.02         -0.53         1.81 o                         
  -5  -4   5          3.96          4.19         1.63 o                         
  -4  -4   5         16.11         13.30         1.67 o                         
  -3  -4   5         73.26         65.88         2.12 o                         
  -2  -4   5        293.10        291.03         3.38 o                         
  -1  -4   5        523.62        548.98         3.99 o                         
   0  -4   5        116.38        114.61         1.73 o                         
   1  -4   5          4.89          6.99         0.54 o                         
   2  -4   5          1.30          1.22         0.44 o                         
   3  -4   5         42.23         40.04         1.66 o                         
   4  -4   5         70.76         69.64         1.46 o                         
   5  -4   5         78.97         69.07         1.98 o                         
   6  -4   5          0.00         -0.26         0.93 o                         
  -6  -3   5         36.58         36.26         2.17 o                         
  -5  -3   5         15.96         14.88         1.73 o                         
  -4  -3   5         37.86         35.83         1.79 o                         
  -3  -3   5        144.36        160.08         2.72 o                         
  -2  -3   5         14.39         15.75         1.35 o                         
  -1  -3   5        286.06        298.18         2.76 o                         
   0  -3   5        166.25        174.13         1.78 o                         
   1  -3   5         51.23         58.22         0.64 o                         
   2  -3   5        137.75        130.72         1.13 o                         
   3  -3   5        423.11        415.17         4.49 o                         
   4  -3   5         49.24         57.69         3.01 o                         
   5  -3   5          5.66          4.56         1.05 o                         
   6  -3   5          7.35          8.03         1.22 o                         
  -6  -2   5          1.61          2.26         1.59 o                         
  -5  -2   5         16.11         18.11         3.48 o                         
  -4  -2   5          7.55          9.26         0.94 o                         
  -3  -2   5        364.55        377.52         2.58 o                         
  -2  -2   5        623.81        630.84         7.58 o                         
  -1  -2   5        378.78        354.45         1.40 o                         
   0  -2   5        235.98        232.92         2.00 o                         
   1  -2   5        139.30        123.43         1.56 o                         
   2  -2   5         42.43         46.38         0.67 o                         
   3  -2   5         24.45         29.06         0.91 o                         
   4  -2   5         77.81         77.84         1.51 o                         
   5  -2   5          0.95         -0.23         0.91 o                         
   6  -2   5          0.26          0.91         1.69 o                         
   7  -2   5          0.13          0.65         1.29 o                         
  -7  -1   5          0.75          5.20         1.57 o                         
  -6  -1   5         97.22         95.64         2.83 o                         
  -5  -1   5         21.41         19.34         1.19 o                         
  -4  -1   5          0.11         -0.28         0.49 o                         
  -3  -1   5         78.93         82.93         1.01 o                         
  -2  -1   5        501.10        516.58         1.96 o                         
  -1  -1   5       2006.35       2035.41         3.48 o                         
   0  -1   5          2.07          2.02         0.30 o                         
   1  -1   5         29.96         28.55         0.49 o                         
   2  -1   5        232.12        227.00         1.34 o                         
   3  -1   5        615.64        665.56         2.27 o                         
   4  -1   5         65.04         69.14         1.31 o                         
   5  -1   5          9.42          7.88         0.87 o                         
   6  -1   5          4.62          5.27         0.94 o                         
   7  -1   5          0.42          0.89         0.85 o                         
  -7   0   5          8.33          7.97         1.71 o                         
  -6   0   5          0.31          0.13         0.90 o                         
  -5   0   5         81.19         79.11         1.59 o                         
  -4   0   5          0.68         -0.05         0.48 o                         
  -3   0   5        173.25        183.59         1.21 o                         
  -2   0   5          0.48          0.09         0.45 o                         
  -1   0   5          1.14          3.10         0.25 o                         
   0   0   5         51.30         54.57         0.48 o                         
   1   0   5       1966.86       1908.83        16.92 o                         
   2   0   5       1031.35        998.28         2.51 o                         
   3   0   5        244.10        271.49         2.74 o                         
   4   0   5          0.42          1.08         0.45 o                         
   5   0   5         64.63         68.36         1.18 o                         
   6   0   5          0.00          0.63         0.75 o                         
   7   0   5          2.47          2.46         2.74 o                         
  -7   1   5          1.62          1.60         1.60 o                         
  -6   1   5         21.95         22.87         1.16 o                         
  -5   1   5          1.42          2.21         0.73 o                         
  -4   1   5          3.42          2.14         0.43 o                         
  -3   1   5         71.70         70.73         0.79 o                         
  -2   1   5         92.70         87.89         0.54 o                         
  -1   1   5       1143.54       1123.31         2.55 o                         
   0   1   5         50.14         58.53         0.68 o                         
   1   1   5         52.94         52.84         0.73 o                         
   2   1   5         37.58         41.09         0.43 o                         
   3   1   5        161.20        181.12         1.29 o                         
   4   1   5         22.69         24.39         0.57 o                         
   5   1   5          0.86         -0.18         1.09 o                         
   6   1   5          1.02          2.43         1.29 o                         
   7   1   5          4.95          7.54         2.01 o                         
  -7   2   5          1.03          1.96         0.85 o                         
  -6   2   5          0.24          0.17         0.78 o                         
  -5   2   5         24.75         23.73         1.37 o                         
  -4   2   5         24.35         19.97         0.72 o                         
  -3   2   5         12.31         16.02         0.61 o                         
  -2   2   5          5.35          2.31         0.29 o                         
  -1   2   5          0.12         -0.03         0.28 o                         
   0   2   5        169.65        158.03         1.04 o                         
   1   2   5        454.34        472.21         5.51 o                         
   2   2   5        281.15        311.32         1.72 o                         
   3   2   5         20.39         23.55         0.82 o                         
   4   2   5          4.08          4.00         0.60 o                         
   5   2   5         18.13         21.16         1.36 o                         
   6   2   5          3.13          2.05         1.26 o                         
  -6   3   5         17.12         18.06         1.10 o                         
  -5   3   5         23.66         20.39         1.28 o                         
  -4   3   5          2.33          2.35         0.77 o                         
  -3   3   5         83.85         75.43         1.99 o                         
  -2   3   5          2.67          1.94         0.41 o                         
  -1   3   5         84.82         72.07         0.92 o                         
   0   3   5         25.20         17.58         0.67 o                         
   1   3   5        120.73        114.03         1.79 o                         
   2   3   5         31.36         29.22         0.67 o                         
   3   3   5          1.85          2.34         0.67 o                         
   4   3   5          0.18         -0.64         1.23 o                         
   5   3   5          0.64          0.14         1.12 o                         
   6   3   5          1.88          2.66         1.14 o                         
  -6   4   5          0.16          0.10         1.20 o                         
  -5   4   5         18.52         16.29         1.20 o                         
  -4   4   5         40.87         36.05         1.01 o                         
  -3   4   5         18.17         20.68         1.73 o                         
  -2   4   5         58.23         57.87         1.86 o                         
  -1   4   5          5.37          2.60         0.69 o                         
   0   4   5         10.18         10.13         1.37 o                         
   1   4   5          0.32          1.44         0.56 o                         
   2   4   5          0.04         -0.51         0.51 o                         
   3   4   5         19.06         18.85         1.18 o                         
   4   4   5          0.99          0.18         0.76 o                         
   5   4   5          0.54          1.15         1.02 o                         
   6   4   5          2.52          2.37         1.34 o                         
  -5   5   5          2.31          1.52         1.08 o                         
  -4   5   5          0.07          0.82         0.61 o                         
  -3   5   5          1.68          1.60         0.65 o                         
  -2   5   5          4.61          3.32         0.54 o                         
  -1   5   5         18.58         20.34         0.68 o                         
   0   5   5          0.59          2.49         1.02 o                         
   1   5   5         17.25         14.50         1.19 o                         
   2   5   5          1.03         -0.78         0.79 o                         
   3   5   5          5.19          7.56         0.71 o                         
   4   5   5         10.65         11.10         0.99 o                         
   5   5   5          0.01         -1.83         1.83 o                         
  -5   6   5         20.27         23.39         1.48 o                         
  -4   6   5          1.14          0.23         0.80 o                         
  -3   6   5          4.93          4.42         0.60 o                         
  -2   6   5          2.15          2.57         0.59 o                         
  -1   6   5          6.50          7.00         1.23 o                         
   0   6   5          5.73          7.03         1.17 o                         
   1   6   5          0.51          1.27         1.07 o                         
   2   6   5          1.78          2.41         1.10 o                         
   3   6   5          4.63          4.79         0.86 o                         
   4   6   5          2.42          1.70         0.96 o                         
  -4   7   5          1.14          0.27         0.81 o                         
  -3   7   5          2.30          2.53         1.20 o                         
  -2   7   5          9.75         11.16         1.53 o                         
  -1   7   5          0.49          0.48         1.07 o                         
   0   7   5          0.24         -0.14         1.32 o                         
   1   7   5          1.64          0.50         1.08 o                         
   2   7   5          0.32          1.39         1.29 o                         
   3   7   5          0.50          1.00         1.20 o                         
  -2   8   5         11.95         12.93         1.67 o                         
  -1   8   5         16.16         17.15         1.70 o                         
   0   8   5          1.96          0.98         1.44 o                         
   1   8   5          4.44          5.55         1.65 o                         
   2   8   5          0.25         -0.33         1.43 o                         
   0  -9   6          0.92         -0.72         1.69 o                         
   1  -9   6          3.08          2.82         1.52 o                         
  -3  -8   6          0.61         -0.53         1.05 o                         
  -2  -8   6          7.67          7.79         1.06 o                         
  -1  -8   6         17.46         17.93         1.71 o                         
   0  -8   6          4.15          2.69         1.42 o                         
   1  -8   6          4.96          4.13         1.39 o                         
   2  -8   6          3.06          7.18         1.02 o                         
   3  -8   6         10.83         10.72         1.30 o                         
  -4  -7   6          3.73          1.96         1.36 o                         
  -3  -7   6          0.10          0.87         1.32 o                         
  -2  -7   6         11.35         11.11         1.44 o                         
  -1  -7   6          0.50          1.03         1.07 o                         
   0  -7   6          0.91          1.04         1.24 o                         
   1  -7   6          1.25          0.26         1.35 o                         
   2  -7   6        127.92        128.20         1.92 o                         
   3  -7   6          5.02          5.71         1.11 o                         
   4  -7   6          0.20          1.56         0.90 o                         
  -5  -6   6          0.10         -0.58         1.97 o                         
  -4  -6   6         38.05         41.53         2.41 o                         
  -3  -6   6          7.37          7.34         1.59 o                         
  -2  -6   6          2.72          2.58         1.38 o                         
  -1  -6   6         74.25         81.08         1.96 o                         
   0  -6   6          0.00          0.36         0.93 o                         
   1  -6   6          0.01         -0.13         0.62 o                         
   2  -6   6          4.14          4.73         1.02 o                         
   3  -6   6         81.32         76.46         2.00 o                         
   4  -6   6         18.64         19.08         1.28 o                         
   5  -6   6         12.52         14.13         1.35 o                         
  -5  -5   6          5.66          4.20         1.79 o                         
  -4  -5   6          3.25          6.57         1.72 o                         
  -3  -5   6         58.39         54.06         2.10 o                         
  -2  -5   6          4.56          6.16         1.30 o                         
  -1  -5   6          3.53          1.77         1.06 o                         
   0  -5   6         45.34         45.59         1.40 o                         
   1  -5   6          2.85          2.72         0.60 o                         
   2  -5   6        112.56        120.93         3.09 o                         
   3  -5   6        150.18        149.87         1.84 o                         
   4  -5   6          8.26          9.12         0.82 o                         
   5  -5   6         24.22         21.83         1.35 o                         
   6  -5   6         11.32         12.19         1.37 o                         
  -6  -4   6         14.42         19.63         1.77 o                         
  -5  -4   6         21.32         19.76         2.06 o                         
  -4  -4   6         80.59         75.56         2.48 o                         
  -3  -4   6          0.03          0.48         1.42 o                         
  -2  -4   6         55.67         58.35         1.79 o                         
  -1  -4   6          8.97         10.58         1.06 o                         
   0  -4   6         90.04        104.49         1.26 o                         
   1  -4   6          1.60          3.08         0.55 o                         
   2  -4   6          6.56          6.21         0.48 o                         
   3  -4   6         21.06         15.63         0.97 o                         
   4  -4   6        406.66        404.35         2.82 o                         
   5  -4   6         21.10         17.90         1.23 o                         
   6  -4   6          0.14         -0.26         0.79 o                         
  -6  -3   6         15.56         15.03         1.93 o                         
  -5  -3   6         17.35         18.72         1.65 o                         
  -4  -3   6          6.46          5.92         1.31 o                         
  -3  -3   6        510.76        529.53         4.68 o                         
  -2  -3   6         33.57         36.23         1.43 o                         
  -1  -3   6        105.66        107.39         1.59 o                         
   0  -3   6        322.19        333.14         3.67 o                         
   1  -3   6        141.12        142.86         1.62 o                         
   2  -3   6          2.28          2.38         0.34 o                         
   3  -3   6        351.75        340.40         4.03 o                         
   4  -3   6         13.80         17.42         1.35 o                         
   5  -3   6         96.32         93.95         2.17 o                         
   6  -3   6          1.69          0.89         1.11 o                         
  -6  -2   6         29.97         29.14         1.83 o                         
  -5  -2   6        132.00        122.54         2.02 o                         
  -4  -2   6          6.56          8.18         0.89 o                         
  -3  -2   6         24.84         21.29         0.94 o                         
  -2  -2   6        341.30        339.33         3.55 o                         
  -1  -2   6        142.44        135.23         1.69 o                         
   0  -2   6         99.81         96.93         1.17 o                         
   1  -2   6         45.98         41.60         1.05 o                         
   2  -2   6         29.32         29.18         0.58 o                         
   3  -2   6        174.89        188.19         1.35 o                         
   4  -2   6        664.04        667.48         4.88 o                         
   5  -2   6          0.03          1.49         1.59 o                         
   6  -2   6          1.40          1.16         1.02 o                         
   7  -2   6          1.54          4.41         1.38 o                         
  -7  -1   6          0.03          0.82         2.03 o                         
  -6  -1   6         48.05         41.89         1.50 o                         
  -5  -1   6         93.60         86.67         1.52 o                         
  -4  -1   6          4.26          5.70         0.59 o                         
  -3  -1   6        321.49        310.71         2.23 o                         
  -2  -1   6        526.84        601.61         3.27 o                         
  -1  -1   6        945.23        992.00         3.11 o                         
   0  -1   6         59.80         68.00         0.61 o                         
   1  -1   6        277.13        276.90         2.16 o                         
   2  -1   6        268.20        258.54         1.46 o                         
   3  -1   6        189.93        184.49         1.27 o                         
   4  -1   6          4.98          5.39         0.55 o                         
   5  -1   6         81.39         80.70         2.55 o                         
   6  -1   6          0.83          2.94         1.42 o                         
   7  -1   6          0.39          1.38         0.74 o                         
  -7   0   6          6.23          5.20         1.62 o                         
  -6   0   6          2.13          0.72         1.48 o                         
  -5   0   6        180.68        182.38         1.69 o                         
  -4   0   6          3.26          2.68         0.52 o                         
  -3   0   6         14.98         14.35         0.67 o                         
  -2   0   6        150.67        168.58         1.72 o                         
  -1   0   6         13.53         17.82         1.09 o                         
   0   0   6        564.92        622.15         4.16 o                         
   1   0   6        523.28        475.11         1.36 o                         
   2   0   6         19.22         19.21         0.49 o                         
   3   0   6        423.48        454.45         2.81 o                         
   4   0   6         63.41         69.66         0.91 o                         
   5   0   6         29.35         31.20         1.09 o                         
   6   0   6          1.81          1.02         0.70 o                         
   7   0   6         14.47         19.93         2.26 o                         
  -7   1   6         34.69         38.06         2.10 o                         
  -6   1   6         18.48         17.72         1.04 o                         
  -5   1   6        121.92        115.52         2.59 o                         
  -4   1   6          1.33          0.65         0.44 o                         
  -3   1   6         24.24         21.63         0.69 o                         
  -2   1   6        223.07        222.18         0.86 o                         
  -1   1   6       1121.71       1083.55         3.45 o                         
   0   1   6          0.04          0.13         0.33 o                         
   1   1   6        222.04        216.74         1.25 o                         
   2   1   6        622.55        626.55         2.24 o                         
   3   1   6          7.24         10.76         0.47 o                         
   4   1   6         15.72         15.80         0.56 o                         
   5   1   6          4.67          4.79         1.25 o                         
   6   1   6          0.33         -0.53         1.22 o                         
  -6   2   6         13.07         15.85         1.09 o                         
  -5   2   6         41.83         38.57         1.05 o                         
  -4   2   6          4.32          4.10         1.35 o                         
  -3   2   6         27.81         27.53         0.72 o                         
  -2   2   6         45.39         39.49         0.46 o                         
  -1   2   6        206.15        210.23         1.84 o                         
   0   2   6        354.17        330.52         2.70 o                         
   1   2   6         99.31         94.28         1.01 o                         
   2   2   6          0.00         -0.14         0.40 o                         
   3   2   6        135.54        159.78         2.11 o                         
   4   2   6         19.67         20.24         0.87 o                         
   5   2   6          9.24          9.06         1.22 o                         
   6   2   6         12.59         11.67         1.32 o                         
  -6   3   6          1.57          0.62         1.14 o                         
  -5   3   6         14.42         13.33         0.81 o                         
  -4   3   6         32.59         31.28         1.15 o                         
  -3   3   6         23.71         25.95         0.77 o                         
  -2   3   6         21.67         22.15         0.63 o                         
  -1   3   6         57.82         56.62         0.84 o                         
   0   3   6        144.59        138.52         2.62 o                         
   1   3   6        435.38        438.53         2.69 o                         
   2   3   6        114.56        132.52         1.18 o                         
   3   3   6          0.40         -0.10         0.64 o                         
   4   3   6          1.86          2.67         0.73 o                         
   5   3   6          0.29          0.65         1.04 o                         
   6   3   6          2.14          1.98         1.29 o                         
  -6   4   6          1.79          2.31         1.38 o                         
  -5   4   6         13.11         14.08         1.24 o                         
  -4   4   6          1.48          1.76         0.68 o                         
  -3   4   6         16.07         16.03         0.74 o                         
  -2   4   6         31.74         30.14         0.76 o                         
  -1   4   6          4.15          4.14         0.61 o                         
   0   4   6          0.44          1.12         0.80 o                         
   1   4   6         14.72         16.87         0.95 o                         
   2   4   6         39.51         36.82         0.82 o                         
   3   4   6         33.35         29.66         1.06 o                         
   4   4   6          1.34          0.47         0.84 o                         
   5   4   6          0.09          1.34         1.01 o                         
   6   4   6          5.95          5.58         2.03 o                         
  -5   5   6          0.21         -1.02         1.02 o                         
  -4   5   6         10.83         10.80         0.74 o                         
  -3   5   6          8.15          8.11         0.67 o                         
  -2   5   6         13.04         11.12         0.67 o                         
  -1   5   6          0.37          0.48         1.04 o                         
   0   5   6         61.98         55.02         1.75 o                         
   1   5   6         41.49         41.60         1.59 o                         
   2   5   6          5.36          6.56         0.65 o                         
   3   5   6          0.05          0.11         1.12 o                         
   4   5   6          3.81          3.14         1.90 o                         
   5   5   6          1.14          4.97         1.88 o                         
  -5   6   6         13.53         18.62         1.30 o                         
  -4   6   6          0.04         -0.02         0.66 o                         
  -3   6   6         23.06         23.40         1.66 o                         
  -2   6   6          0.12          0.43         0.95 o                         
  -1   6   6          0.06         -0.47         1.12 o                         
   0   6   6          7.95          7.28         1.29 o                         
   1   6   6          9.83          9.49         1.38 o                         
   2   6   6          8.62          6.92         1.25 o                         
   3   6   6          3.06          3.86         1.42 o                         
   4   6   6          0.83          1.43         0.95 o                         
  -4   7   6          0.44          1.27         1.20 o                         
  -3   7   6          0.17         -0.28         1.11 o                         
  -2   7   6          0.02          0.22         1.14 o                         
  -1   7   6          9.21          7.55         1.24 o                         
   0   7   6         10.93          9.75         1.56 o                         
   1   7   6          0.07         -0.42         1.14 o                         
   2   7   6          0.99         -0.20         1.22 o                         
   3   7   6          0.23         -1.24         1.47 o                         
  -2   8   6         10.52          8.78         1.29 o                         
  -1   8   6          1.85          2.72         1.42 o                         
   0   8   6          0.28         -0.68         1.51 o                         
   1   8   6          0.05          1.15         1.55 o                         
   0  -9   7          0.27         -1.72         1.82 o                         
  -3  -8   7          1.00          3.63         1.44 o                         
  -2  -8   7          1.92          2.91         2.54 o                         
  -1  -8   7          1.41          0.60         1.43 o                         
   0  -8   7          0.12         -0.06         1.52 o                         
   1  -8   7          0.08          0.06         1.38 o                         
   2  -8   7         16.33         17.01         1.29 o                         
   3  -8   7         39.22         37.05         1.83 o                         
  -4  -7   7          2.50          0.42         1.70 o                         
  -3  -7   7          1.89          1.77         1.28 o                         
  -2  -7   7          0.10          0.35         1.13 o                         
  -1  -7   7         14.01         15.04         1.27 o                         
   0  -7   7          6.83          7.22         1.75 o                         
   1  -7   7          0.07         -0.10         1.32 o                         
   2  -7   7         44.94         42.53         1.64 o                         
   3  -7   7         19.95         19.98         1.32 o                         
   4  -7   7          3.94          3.07         0.90 o                         
  -5  -6   7          0.00          0.43         1.60 o                         
  -4  -6   7          1.00         -0.11         1.48 o                         
  -3  -6   7         13.26         11.30         1.43 o                         
  -2  -6   7          3.50          1.70         1.16 o                         
  -1  -6   7         15.75         20.13         1.38 o                         
   0  -6   7         18.51         17.19         1.16 o                         
   1  -6   7          1.36          1.83         0.68 o                         
   2  -6   7          8.49          8.63         0.79 o                         
   3  -6   7        175.40        180.13         2.16 o                         
   4  -6   7          3.11          3.28         0.76 o                         
   5  -6   7          3.00          1.25         0.82 o                         
  -5  -5   7          1.75          2.20         1.43 o                         
  -4  -5   7          0.04          0.26         1.53 o                         
  -3  -5   7         21.55         20.17         1.65 o                         
  -2  -5   7          0.14          0.87         1.26 o                         
  -1  -5   7         50.27         54.68         1.71 o                         
   0  -5   7         93.79        103.94         1.91 o                         
   1  -5   7         17.48         19.25         1.37 o                         
   2  -5   7         42.89         43.96         0.90 o                         
   3  -5   7         40.72         44.22         1.19 o                         
   4  -5   7         47.43         45.22         1.40 o                         
   5  -5   7          6.38          3.84         1.07 o                         
   6  -5   7          0.27          2.83         0.99 o                         
  -6  -4   7          1.45          0.42         1.64 o                         
  -5  -4   7          3.33          2.31         1.75 o                         
  -4  -4   7          5.03          5.73         1.66 o                         
  -3  -4   7         77.37         73.62         2.22 o                         
  -2  -4   7         63.25         62.47         1.91 o                         
  -1  -4   7          0.66          0.44         0.97 o                         
   0  -4   7         52.29         56.26         2.12 o                         
   1  -4   7         79.71         88.57         1.23 o                         
   2  -4   7          1.33          0.94         0.38 o                         
   3  -4   7         87.24         86.64         1.35 o                         
   4  -4   7          0.00          1.16         0.77 o                         
   5  -4   7          3.04          2.34         0.89 o                         
   6  -4   7          6.35          9.91         1.16 o                         
  -6  -3   7         68.94         78.87         2.82 o                         
  -5  -3   7          1.43          2.03         1.68 o                         
  -4  -3   7         40.15         36.02         1.99 o                         
  -3  -3   7        133.76        138.64         2.64 o                         
  -2  -3   7         28.26         27.61         1.42 o                         
  -1  -3   7         56.90         61.54         1.00 o                         
   0  -3   7        216.09        244.48         1.73 o                         
   1  -3   7         11.88         14.04         0.64 o                         
   2  -3   7         52.79         55.46         0.93 o                         
   3  -3   7         21.69         25.62         0.70 o                         
   4  -3   7        103.21        107.08         1.30 o                         
   5  -3   7         33.43         31.24         1.35 o                         
   6  -3   7          1.40         -0.04         0.91 o                         
  -6  -2   7          5.74          6.50         1.11 o                         
  -5  -2   7          2.26          5.17         1.63 o                         
  -4  -2   7          9.38          9.25         0.92 o                         
  -3  -2   7         78.06         66.52         1.31 o                         
  -2  -2   7        554.29        555.44         3.61 o                         
  -1  -2   7        228.50        206.48         1.57 o                         
   0  -2   7          0.00          0.77         0.27 o                         
   1  -2   7        337.35        386.41         2.89 o                         
   2  -2   7          1.04          0.61         0.42 o                         
   3  -2   7         71.52         70.90         0.91 o                         
   4  -2   7          1.29          1.24         0.57 o                         
   5  -2   7         79.01         71.57         1.49 o                         
   6  -2   7         10.09         12.72         1.22 o                         
  -6  -1   7        102.38        105.42         4.35 o                         
  -5  -1   7         29.66         33.28         0.99 o                         
  -4  -1   7         16.81         14.33         0.70 o                         
  -3  -1   7         69.58         71.46         1.00 o                         
  -2  -1   7        146.17        158.96         1.36 o                         
  -1  -1   7       1566.23       1695.87         5.62 o                         
   0  -1   7         18.13         23.60         0.46 o                         
   1  -1   7          1.11          1.13         0.32 o                         
   2  -1   7        259.34        291.17         1.59 o                         
   3  -1   7         26.40         21.29         0.64 o                         
   4  -1   7         36.63         35.36         1.18 o                         
   5  -1   7         40.70         39.29         3.17 o                         
   6  -1   7         15.65         16.12         1.09 o                         
  -7   0   7          1.72          1.27         1.68 o                         
  -6   0   7         28.65         27.49         2.01 o                         
  -5   0   7         48.45         51.27         1.10 o                         
  -4   0   7         53.13         52.33         0.95 o                         
  -3   0   7         12.61         12.81         0.65 o                         
  -2   0   7        549.63        564.79         1.59 o                         
  -1   0   7        146.79        123.59         1.54 o                         
   0   0   7        133.61        160.03         0.92 o                         
   1   0   7          0.02          0.42         0.18 o                         
   2   0   7         16.48         13.07         0.74 o                         
   3   0   7        188.18        175.24         1.75 o                         
   4   0   7          2.06          2.46         0.47 o                         
   5   0   7         73.50         72.66         1.91 o                         
   6   0   7          5.66          6.74         1.19 o                         
  -6   1   7         14.51         15.02         1.85 o                         
  -5   1   7        129.12        130.34         1.46 o                         
  -4   1   7         31.10         34.12         0.90 o                         
  -3   1   7          9.34         10.26         0.47 o                         
  -2   1   7          4.69          4.67         0.50 o                         
  -1   1   7       4513.12       4906.97        41.33 o                         
   0   1   7         56.66         55.59         0.75 o                         
   1   1   7         16.46         18.36         0.51 o                         
   2   1   7        256.47        274.84         1.02 o                         
   3   1   7          0.68          2.01         0.37 o                         
   4   1   7          4.09          3.18         0.79 o                         
   5   1   7         11.83         13.03         1.26 o                         
   6   1   7         14.12         15.33         1.72 o                         
  -6   2   7         24.52         25.16         1.36 o                         
  -5   2   7         15.02         14.42         1.04 o                         
  -4   2   7        334.34        328.40         2.34 o                         
  -3   2   7         34.19         39.62         0.84 o                         
  -2   2   7        106.02        103.07         2.15 o                         
  -1   2   7          1.56          2.00         0.28 o                         
   0   2   7        394.15        413.55         2.05 o                         
   1   2   7         92.36         80.94         0.99 o                         
   2   2   7         31.13         32.22         0.68 o                         
   3   2   7         16.50         16.10         0.96 o                         
   4   2   7          0.22         -0.68         0.71 o                         
   5   2   7          2.18          1.75         1.17 o                         
   6   2   7         42.73         42.32         1.79 o                         
  -6   3   7          1.08          4.74         1.26 o                         
  -5   3   7         30.41         33.80         1.05 o                         
  -4   3   7         14.65         13.50         0.84 o                         
  -3   3   7         82.23         81.28         2.24 o                         
  -2   3   7         52.51         52.14         0.85 o                         
  -1   3   7        708.62        692.43         2.41 o                         
   0   3   7          4.59          2.52         0.53 o                         
   1   3   7         17.37         21.54         0.74 o                         
   2   3   7          1.34          2.55         0.45 o                         
   3   3   7         24.11         23.22         1.11 o                         
   4   3   7          5.41          4.67         0.79 o                         
   5   3   7          1.28         -0.07         1.09 o                         
   6   3   7          0.63         -0.94         1.31 o                         
  -6   4   7          0.28         -0.75         1.29 o                         
  -5   4   7          0.07         -0.71         0.72 o                         
  -4   4   7         90.61         90.16         2.87 o                         
  -3   4   7        164.38        167.81         1.69 o                         
  -2   4   7         34.42         32.77         1.46 o                         
  -1   4   7         10.44          8.15         1.01 o                         
   0   4   7         51.96         46.56         1.46 o                         
   1   4   7          0.04         -0.08         0.48 o                         
   2   4   7          2.25          2.54         0.54 o                         
   3   4   7         15.83         15.14         0.92 o                         
   4   4   7          6.96          7.24         1.10 o                         
   5   4   7          4.90          5.72         1.40 o                         
  -5   5   7          0.46          1.29         0.74 o                         
  -4   5   7          1.99          2.15         0.64 o                         
  -3   5   7         81.47         77.86         1.49 o                         
  -2   5   7         36.24         31.35         1.57 o                         
  -1   5   7          2.36          2.45         0.99 o                         
   0   5   7          1.63          0.53         0.99 o                         
   1   5   7         11.09         12.28         1.20 o                         
   2   5   7          9.43         11.56         0.87 o                         
   3   5   7          2.68          1.14         0.85 o                         
   4   5   7          5.93          6.43         1.04 o                         
   5   5   7          0.28         -1.49         1.49 o                         
  -4   6   7          3.14          4.21         1.31 o                         
  -3   6   7         72.86         68.92         2.14 o                         
  -2   6   7         19.12         19.78         1.45 o                         
  -1   6   7         18.46         19.44         1.43 o                         
   0   6   7          2.88          3.06         1.12 o                         
   1   6   7          6.60          6.92         1.21 o                         
   2   6   7          8.00          7.32         0.93 o                         
   3   6   7          8.19          8.12         1.25 o                         
   4   6   7          2.14          3.53         1.16 o                         
  -3   7   7          8.35          5.88         1.46 o                         
  -2   7   7          6.76          7.62         1.32 o                         
  -1   7   7          7.37          8.63         1.42 o                         
   0   7   7          0.76          2.91         1.16 o                         
   1   7   7          3.17          4.05         1.30 o                         
   2   7   7          1.40          1.67         0.88 o                         
   3   7   7          0.03         -0.73         1.26 o                         
  -2   8   7          3.07          7.93         1.42 o                         
  -1   8   7          0.82          1.07         1.03 o                         
   0   8   7          1.03          0.01         1.37 o                         
   1   8   7          0.07          1.34         1.38 o                         
  -2  -8   8          1.76          3.79         1.34 o                         
  -1  -8   8          2.99         -1.53         1.53 o                         
   0  -8   8          1.54         -1.20         1.58 o                         
   1  -8   8          0.59          0.22         1.52 o                         
   2  -8   8          0.01          2.48         1.49 o                         
   3  -8   8          2.03          3.72         1.06 o                         
  -4  -7   8          0.41         -1.02         1.60 o                         
  -3  -7   8          2.89          2.12         1.48 o                         
  -2  -7   8          0.03         -0.13         1.29 o                         
  -1  -7   8         11.48          9.89         1.18 o                         
   0  -7   8          0.29          0.83         0.94 o                         
   1  -7   8          1.10          0.93         1.18 o                         
   2  -7   8          4.68          4.07         0.80 o                         
   3  -7   8          3.89          4.41         1.12 o                         
   4  -7   8          4.69          3.24         1.13 o                         
  -5  -6   8          1.93         -1.27         1.55 o                         
  -4  -6   8         14.83          9.68         1.77 o                         
  -3  -6   8          0.95          0.90         1.50 o                         
  -2  -6   8          0.54         -1.28         1.28 o                         
  -1  -6   8          0.03          0.33         1.01 o                         
   0  -6   8         51.53         55.88         1.71 o                         
   1  -6   8          3.68          2.56         0.86 o                         
   2  -6   8         10.13         10.17         0.70 o                         
   3  -6   8          0.42          1.79         0.76 o                         
   4  -6   8         23.84         23.72         3.16 o                         
   5  -6   8          2.54          1.25         0.97 o                         
  -5  -5   8          0.09          3.85         1.76 o                         
  -4  -5   8          0.50          0.10         1.31 o                         
  -3  -5   8         30.55         27.42         1.80 o                         
  -2  -5   8          0.19          0.53         1.28 o                         
  -1  -5   8         36.89         36.55         1.54 o                         
   0  -5   8          4.12          4.08         0.70 o                         
   1  -5   8         10.41         12.04         0.75 o                         
   2  -5   8          0.49          0.36         0.52 o                         
   3  -5   8         17.01         15.33         0.87 o                         
   4  -5   8          2.89          3.61         0.76 o                         
   5  -5   8          1.84          2.59         0.87 o                         
  -6  -4   8         10.06         19.03         2.26 o                         
  -5  -4   8         45.37         43.04         2.40 o                         
  -4  -4   8         21.95         19.64         1.74 o                         
  -3  -4   8         14.67         12.88         1.49 o                         
  -2  -4   8         12.83         12.08         1.26 o                         
  -1  -4   8          2.06          1.62         0.62 o                         
   0  -4   8        295.30        326.78         5.88 o                         
   1  -4   8         45.52         40.45         0.96 o                         
   2  -4   8          0.86          1.08         0.59 o                         
   3  -4   8          1.49          2.83         0.56 o                         
   4  -4   8        174.89        176.74         3.20 o                         
   5  -4   8          1.95          0.76         0.91 o                         
   6  -4   8          5.09          9.64         0.90 o                         
  -6  -3   8         41.57         36.48         2.32 o                         
  -5  -3   8         23.31         23.65         1.95 o                         
  -4  -3   8          0.06         -0.44         0.86 o                         
  -3  -3   8          5.10          6.72         0.83 o                         
  -2  -3   8        127.29        118.06         1.11 o                         
  -1  -3   8         28.15         24.63         0.81 o                         
   0  -3   8         57.52         50.74         0.96 o                         
   1  -3   8        458.24        522.92         7.38 o                         
   2  -3   8          7.69          7.46         0.48 o                         
   3  -3   8          0.20          0.12         0.46 o                         
   4  -3   8          6.89          9.78         0.70 o                         
   5  -3   8         38.56         35.21         5.00 o                         
   6  -3   8          4.58          5.85         1.05 o                         
  -6  -2   8         35.60         41.63         1.91 o                         
  -5  -2   8        253.34        253.85         2.81 o                         
  -4  -2   8         10.98          9.81         0.94 o                         
  -3  -2   8         13.56         12.62         1.00 o                         
  -2  -2   8         80.72         88.26         0.79 o                         
  -1  -2   8        118.92        137.52         1.27 o                         
   0  -2   8        580.39        641.35         2.01 o                         
   1  -2   8         81.23         69.35         1.48 o                         
   2  -2   8        224.46        229.09         2.70 o                         
   3  -2   8         38.59         41.00         1.45 o                         
   4  -2   8        145.37        148.03         1.43 o                         
   5  -2   8         62.82         61.98         2.02 o                         
   6  -2   8         23.40         29.06         3.12 o                         
  -6  -1   8        120.36        120.66         2.26 o                         
  -5  -1   8         77.15         75.49         1.30 o                         
  -4  -1   8         66.51         72.64         3.40 o                         
  -3  -1   8        154.08        138.45         1.30 o                         
  -2  -1   8        314.17        350.56         1.47 o                         
  -1  -1   8        231.54        250.84         3.20 o                         
   0  -1   8        514.56        540.61         2.35 o                         
   1  -1   8        711.40        809.74         3.22 o                         
   2  -1   8        160.62        163.51         1.24 o                         
   3  -1   8          2.24          2.22         0.79 o                         
   4  -1   8          3.35          3.67         0.49 o                         
   5  -1   8         37.58         37.54         1.54 o                         
   6  -1   8         51.46         54.29         2.91 o                         
  -6   0   8          5.68          5.73         1.55 o                         
  -5   0   8        308.50        296.71         2.32 o                         
  -4   0   8          0.10          0.56         0.61 o                         
  -3   0   8         19.03         18.08         1.56 o                         
  -2   0   8        220.78        233.60         1.40 o                         
  -1   0   8         59.83         67.27         0.78 o                         
   0   0   8        913.22       1106.38         2.97 o                         
   1   0   8         30.26         19.29         0.54 o                         
   2   0   8        476.07        493.84        14.96 o                         
   3   0   8         11.31         11.04         0.50 o                         
   4   0   8         11.02         11.31         0.56 o                         
   5   0   8         49.88         53.06         2.46 o                         
   6   0   8         14.81         21.01         2.48 o                         
  -6   1   8         60.21         55.62         2.37 o                         
  -5   1   8         16.25         15.29         1.19 o                         
  -4   1   8        396.27        386.38         2.92 o                         
  -3   1   8        176.15        178.49         1.22 o                         
  -2   1   8        169.22        182.94         1.31 o                         
  -1   1   8        372.76        411.09         2.25 o                         
   0   1   8          3.08          4.82         0.46 o                         
   1   1   8         25.46         24.55         0.57 o                         
   2   1   8        124.33        126.62         2.54 o                         
   3   1   8         18.57         20.11         1.07 o                         
   4   1   8          0.06         -0.35         0.75 o                         
   5   1   8          4.11          5.43         1.60 o                         
   6   1   8         38.01         42.93         1.83 o                         
  -6   2   8          2.37          2.88         0.95 o                         
  -5   2   8         31.45         28.54         0.98 o                         
  -4   2   8         16.09         17.82         0.84 o                         
  -3   2   8        120.63        111.15         1.31 o                         
  -2   2   8        237.05        233.85         1.73 o                         
  -1   2   8         46.54         39.40         0.52 o                         
   0   2   8        420.42        455.44         2.23 o                         
   1   2   8         94.62        100.34         1.12 o                         
   2   2   8         23.07         23.79         0.66 o                         
   3   2   8         11.00         10.74         0.97 o                         
   4   2   8          0.51          0.06         0.88 o                         
   5   2   8          0.00         -0.75         1.17 o                         
   6   2   8          1.53          1.26         1.41 o                         
  -6   3   8         10.66         12.29         1.41 o                         
  -5   3   8          1.49          1.59         0.72 o                         
  -4   3   8        233.22        232.07         2.12 o                         
  -3   3   8         21.93         21.49         0.76 o                         
  -2   3   8        343.28        318.76         1.57 o                         
  -1   3   8         22.60         25.10         0.50 o                         
   0   3   8        181.03        170.63         3.19 o                         
   1   3   8         19.43         18.68         0.71 o                         
   2   3   8          0.01          0.11         0.48 o                         
   3   3   8         12.21         14.33         0.88 o                         
   4   3   8          0.03         -0.34         0.73 o                         
   5   3   8          0.04          0.28         0.97 o                         
   6   3   8          2.39          2.12         1.13 o                         
  -6   4   8          2.70          1.70         1.30 o                         
  -5   4   8          8.15          9.56         0.83 o                         
  -4   4   8          0.20         -0.01         0.66 o                         
  -3   4   8        111.04        104.30         1.76 o                         
  -2   4   8         10.72          9.60         1.18 o                         
  -1   4   8         22.17         23.22         1.29 o                         
   0   4   8         39.07         36.52         0.96 o                         
   1   4   8         60.58         55.45         1.12 o                         
   2   4   8          7.56          5.35         0.56 o                         
   3   4   8          1.05          1.00         0.81 o                         
   4   4   8          3.49          3.18         0.96 o                         
   5   4   8          0.74          2.18         1.96 o                         
  -5   5   8          1.28          1.08         0.74 o                         
  -4   5   8          7.61          5.62         1.71 o                         
  -3   5   8          0.01          0.36         1.10 o                         
  -2   5   8         21.65         17.47         1.46 o                         
  -1   5   8          0.43          1.29         0.92 o                         
   0   5   8         52.57         54.31         1.78 o                         
   1   5   8         41.54         35.26         1.09 o                         
   2   5   8         13.29         17.68         0.97 o                         
   3   5   8          2.62          3.52         1.08 o                         
   4   5   8          0.26         -0.41         0.92 o                         
   5   5   8          0.26          3.08         1.84 o                         
  -4   6   8         13.45         10.54         1.58 o                         
  -3   6   8          9.52          9.00         1.36 o                         
  -2   6   8         40.01         46.39         2.01 o                         
  -1   6   8          1.28          2.16         1.19 o                         
   0   6   8          1.68          3.45         1.08 o                         
   1   6   8          6.60          4.70         0.86 o                         
   2   6   8         34.74         31.83         1.20 o                         
   3   6   8         12.09         12.32         1.58 o                         
   4   6   8          3.44          2.25         1.38 o                         
  -3   7   8          1.31          3.96         1.50 o                         
  -2   7   8          2.86          2.85         1.34 o                         
  -1   7   8          8.12          6.92         1.51 o                         
   0   7   8          4.57          4.00         1.30 o                         
   1   7   8         17.65         18.06         1.21 o                         
   2   7   8          5.68          7.92         1.01 o                         
   3   7   8          0.52          0.16         1.39 o                         
  -1   8   8          1.40          2.86         1.40 o                         
   0   8   8          0.00          1.89         1.14 o                         
  -2  -8   9          2.07          6.98         1.21 o                         
  -1  -8   9          2.99          0.25         1.22 o                         
   0  -8   9          0.01         -0.80         1.60 o                         
   1  -8   9          1.12          4.77         1.53 o                         
   2  -8   9          0.99         -0.83         1.42 o                         
   3  -8   9          4.76          5.44         1.02 o                         
  -3  -7   9          0.47          1.69         1.46 o                         
  -2  -7   9          0.56         -0.18         1.36 o                         
  -1  -7   9          0.92          1.77         1.04 o                         
   0  -7   9          1.77          0.58         0.96 o                         
   1  -7   9          0.34         -1.30         1.34 o                         
   2  -7   9          2.39          1.96         0.76 o                         
   3  -7   9          6.65          7.71         1.01 o                         
   4  -7   9          0.05         -0.85         0.85 o                         
  -4  -6   9          1.03          1.91         1.53 o                         
  -3  -6   9          0.12          0.09         1.38 o                         
  -2  -6   9          7.76          9.88         1.42 o                         
  -1  -6   9          8.64          7.86         1.21 o                         
   0  -6   9          2.85          1.87         1.05 o                         
   1  -6   9          0.82          0.39         0.74 o                         
   2  -6   9          0.33          1.65         0.67 o                         
   3  -6   9         15.07         16.88         0.98 o                         
   4  -6   9          0.53          0.35         0.79 o                         
   5  -6   9          0.05         -0.82         0.82 o                         
  -5  -5   9          1.36         -0.20         1.59 o                         
  -4  -5   9          4.73          3.93         1.41 o                         
  -3  -5   9          0.02          0.09         1.26 o                         
  -2  -5   9          6.90          7.08         1.40 o                         
  -1  -5   9         36.27         35.30         1.51 o                         
   0  -5   9         23.61         17.56         1.90 o                         
   1  -5   9          2.69          4.42         1.23 o                         
   2  -5   9          0.54         -0.08         0.67 o                         
   3  -5   9          3.84          2.82         0.74 o                         
   4  -5   9         28.00         23.78         0.99 o                         
   5  -5   9          0.21         -0.52         0.71 o                         
  -5  -4   9          4.30          3.70         1.72 o                         
  -4  -4   9          1.28          1.03         1.33 o                         
  -3  -4   9          0.58          0.85         1.40 o                         
  -2  -4   9          1.10          0.34         1.19 o                         
  -1  -4   9          9.84         11.57         0.72 o                         
   0  -4   9         44.29         42.62         1.19 o                         
   1  -4   9         30.63         35.78         0.95 o                         
   2  -4   9         19.28         22.06         0.92 o                         
   3  -4   9          5.02          7.42         0.69 o                         
   4  -4   9         21.62         25.08         0.99 o                         
   5  -4   9          8.66         10.09         0.77 o                         
   6  -4   9          0.52          1.34         1.05 o                         
  -6  -3   9          0.60         -0.27         1.55 o                         
  -5  -3   9          4.17          6.15         1.48 o                         
  -4  -3   9         27.70         23.63         1.70 o                         
  -3  -3   9         29.81         29.41         1.10 o                         
  -2  -3   9         61.97         59.03         1.03 o                         
  -1  -3   9          5.43          5.46         0.48 o                         
   0  -3   9         77.91         86.32         1.49 o                         
   1  -3   9        101.24        102.54         1.32 o                         
   2  -3   9          8.18          8.86         0.51 o                         
   3  -3   9          1.99          1.39         0.51 o                         
   4  -3   9         37.42         34.33         1.05 o                         
   5  -3   9         14.80         11.71         0.77 o                         
   6  -3   9          1.17          2.64         0.96 o                         
  -6  -2   9          7.84          8.89         1.11 o                         
  -5  -2   9         15.32         15.12         1.18 o                         
  -4  -2   9         31.84         32.30         1.48 o                         
  -3  -2   9          0.65          0.91         0.56 o                         
  -2  -2   9          0.50          0.02         0.36 o                         
  -1  -2   9         39.34         44.51         0.59 o                         
   0  -2   9          0.30          0.36         0.33 o                         
   1  -2   9         10.62         12.20         0.92 o                         
   2  -2   9        211.74        231.36         4.64 o                         
   3  -2   9         16.53         18.77         0.60 o                         
   4  -2   9         24.34         25.76         0.77 o                         
   5  -2   9         23.63         24.03         0.82 o                         
   6  -2   9         11.84         10.96         2.29 o                         
  -6  -1   9         17.96         19.79         1.35 o                         
  -5  -1   9         27.24         29.62         1.00 o                         
  -4  -1   9         15.77         17.18         0.80 o                         
  -3  -1   9        155.91        147.79         1.37 o                         
  -2  -1   9         57.71         63.38         0.85 o                         
  -1  -1   9       1025.95       1142.08         2.72 o                         
   0  -1   9       1166.99       1313.03         5.87 o                         
   1  -1   9        205.59        206.27         1.39 o                         
   2  -1   9         43.31         48.66         1.14 o                         
   3  -1   9         40.90         43.54         0.82 o                         
   4  -1   9          8.89          8.36         0.53 o                         
   5  -1   9         14.72         14.13         1.02 o                         
   6  -1   9          0.00          1.11         2.18 o                         
  -6   0   9          4.48          3.90         1.79 o                         
  -5   0   9         21.44         19.56         1.81 o                         
  -4   0   9        337.06        327.03         3.61 o                         
  -3   0   9          2.96          3.29         0.59 o                         
  -2   0   9         11.18         11.28         0.55 o                         
  -1   0   9          0.29          3.93         0.37 o                         
   0   0   9        561.25        593.63         6.51 o                         
   1   0   9          0.05          1.32         0.33 o                         
   2   0   9        250.60        283.61         2.72 o                         
   3   0   9         68.58         71.83         1.65 o                         
   4   0   9         13.18         15.44         1.15 o                         
   5   0   9         26.47         25.34         1.13 o                         
   6   0   9         44.43         49.85         2.72 o                         
  -6   1   9         31.68         30.49         1.90 o                         
  -5   1   9          3.48          4.96         1.11 o                         
  -4   1   9         24.18         25.91         1.41 o                         
  -3   1   9         13.11         12.15         1.08 o                         
  -2   1   9          1.73          2.00         0.30 o                         
  -1   1   9       1869.03       2014.32         3.42 o                         
   0   1   9         62.45         75.49         0.97 o                         
   1   1   9          0.01         -0.01         0.40 o                         
   2   1   9          0.76          0.71         0.36 o                         
   3   1   9        228.10        242.40         2.76 o                         
   4   1   9          7.01          4.16         0.88 o                         
   5   1   9          3.90          2.17         0.84 o                         
   6   1   9          0.95          2.03         2.07 o                         
  -6   2   9         14.45         16.42         1.04 o                         
  -5   2   9         13.26         12.57         1.39 o                         
  -4   2   9        317.27        317.24         3.31 o                         
  -3   2   9        184.54        181.27         1.65 o                         
  -2   2   9        220.12        225.14         2.26 o                         
  -1   2   9         34.49         42.20         0.64 o                         
   0   2   9        447.58        457.23         3.46 o                         
   1   2   9        214.30        211.21         1.62 o                         
   2   2   9         17.51         23.04         0.67 o                         
   3   2   9          9.66         10.10         0.96 o                         
   4   2   9         79.24         69.16         1.82 o                         
   5   2   9         20.87         20.38         0.93 o                         
   6   2   9         25.89         26.95         2.50 o                         
  -6   3   9         10.62         13.14         1.43 o                         
  -5   3   9          8.32          9.58         0.82 o                         
  -4   3   9         32.07         33.57         1.04 o                         
  -3   3   9        343.46        331.94         2.27 o                         
  -2   3   9        127.44        125.61         1.05 o                         
  -1   3   9        210.02        210.87         1.78 o                         
   0   3   9        152.97        157.24         2.15 o                         
   1   3   9         35.86         31.05         0.85 o                         
   2   3   9          2.70          2.56         0.51 o                         
   3   3   9        199.90        197.61         2.84 o                         
   4   3   9          3.61          2.70         0.81 o                         
   5   3   9          3.33          2.76         0.79 o                         
  -5   4   9          6.58          9.71         0.88 o                         
  -4   4   9         33.91         35.51         1.25 o                         
  -3   4   9        310.37        306.55         3.74 o                         
  -2   4   9        224.43        206.31         2.14 o                         
  -1   4   9          4.50          6.33         0.71 o                         
   0   4   9         35.88         37.08         0.98 o                         
   1   4   9        193.20        183.37         6.95 o                         
   2   4   9          3.69          2.41         0.56 o                         
   3   4   9          0.50          1.19         0.79 o                         
   4   4   9         69.28         69.34         1.60 o                         
   5   4   9          0.10         -0.41         0.82 o                         
  -5   5   9          3.67          5.97         1.30 o                         
  -4   5   9         17.35         18.33         1.55 o                         
  -3   5   9        178.58        185.65         3.20 o                         
  -2   5   9        198.75        190.07         3.13 o                         
  -1   5   9          0.30          0.64         0.73 o                         
   0   5   9         27.25         33.50         1.18 o                         
   1   5   9          6.56          5.66         0.80 o                         
   2   5   9          0.03          0.11         0.69 o                         
   3   5   9         68.96         69.42         2.19 o                         
   4   5   9          0.07         -0.29         0.80 o                         
  -4   6   9          0.00          1.29         1.24 o                         
  -3   6   9         59.91         58.69         2.21 o                         
  -2   6   9         32.78         31.92         1.71 o                         
  -1   6   9         22.95         21.09         1.51 o                         
   0   6   9          0.20         -0.15         0.75 o                         
   1   6   9          9.63          8.07         0.87 o                         
   2   6   9         19.03         21.19         1.96 o                         
   3   6   9          0.59          2.00         1.23 o                         
  -3   7   9         12.10         12.61         1.42 o                         
  -2   7   9         57.14         58.05         2.31 o                         
  -1   7   9         11.28         16.75         1.53 o                         
   0   7   9          0.23          0.78         0.94 o                         
   1   7   9          0.35          0.74         0.99 o                         
   2   7   9          0.00          1.48         0.87 o                         
  -2  -8  10          4.69          5.02         1.47 o                         
  -1  -8  10          0.07          0.42         1.18 o                         
   0  -8  10          0.28          1.98         1.53 o                         
   1  -8  10          0.06          1.90         1.51 o                         
   2  -8  10          0.04          0.97         0.95 o                         
  -3  -7  10          0.31         -0.52         1.37 o                         
  -2  -7  10          0.01         -0.19         1.26 o                         
  -1  -7  10          6.99          5.04         1.13 o                         
   0  -7  10          0.75         -1.10         1.10 o                         
   1  -7  10          1.15          1.77         0.77 o                         
   2  -7  10          1.87          0.84         0.81 o                         
   3  -7  10          3.62          3.54         0.84 o                         
   4  -7  10          0.57         -0.14         1.40 o                         
  -4  -6  10          0.30         -0.56         1.52 o                         
  -3  -6  10          6.73          7.75         1.48 o                         
  -2  -6  10         13.11         12.98         1.53 o                         
  -1  -6  10          2.71          3.97         1.27 o                         
   0  -6  10          3.54          1.86         1.09 o                         
   1  -6  10          4.06          3.86         0.90 o                         
   2  -6  10          1.25          1.19         0.74 o                         
   3  -6  10          2.04          3.26         0.79 o                         
   4  -6  10          0.48         -0.44         1.25 o                         
   5  -6  10          0.63         -0.37         1.41 o                         
  -5  -5  10          0.91          0.55         1.30 o                         
  -4  -5  10          0.66          0.30         1.06 o                         
  -3  -5  10          0.03          0.33         1.27 o                         
  -2  -5  10         11.79         11.31         1.44 o                         
  -1  -5  10         54.72         54.53         1.25 o                         
   0  -5  10         24.48         25.65         0.99 o                         
   1  -5  10         12.26         12.48         0.81 o                         
   2  -5  10          1.03          1.04         0.66 o                         
   3  -5  10          0.10          0.15         0.64 o                         
   4  -5  10          4.98          4.45         0.75 o                         
   5  -5  10          0.04          0.59         0.65 o                         
  -5  -4  10          4.32          6.51         1.62 o                         
  -4  -4  10          0.64          0.86         1.33 o                         
  -3  -4  10          3.02          3.19         1.37 o                         
  -2  -4  10         10.53         10.32         1.40 o                         
  -1  -4  10          0.89          0.66         0.64 o                         
   0  -4  10         34.98         34.13         0.98 o                         
   1  -4  10         83.80         82.85         1.64 o                         
   2  -4  10          0.02          0.65         0.55 o                         
   3  -4  10          0.03         -0.09         1.07 o                         
   4  -4  10          0.06         -0.50         0.62 o                         
   5  -4  10          6.71          8.92         1.17 o                         
   6  -4  10          1.08          1.33         1.03 o                         
  -6  -3  10          0.00         -0.63         1.38 o                         
  -5  -3  10          2.05          1.14         0.97 o                         
  -4  -3  10          6.17          5.63         0.96 o                         
  -3  -3  10          4.35          4.40         0.79 o                         
  -2  -3  10         73.00         80.94         1.16 o                         
  -1  -3  10        101.24        100.39         1.75 o                         
   0  -3  10         63.24         68.81         1.20 o                         
   1  -3  10         79.64         93.59         1.58 o                         
   2  -3  10          7.44          9.62         0.60 o                         
   3  -3  10          0.87          0.61         0.47 o                         
   4  -3  10          1.50          0.80         0.58 o                         
   5  -3  10          5.65          5.57         0.65 o                         
   6  -3  10          0.45          0.03         3.08 o                         
  -6  -2  10          0.33          0.76         0.90 o                         
  -5  -2  10          0.01          3.49         3.56 o                         
  -4  -2  10          1.17          0.11         0.63 o                         
  -3  -2  10         58.06         51.57         0.98 o                         
  -2  -2  10          1.14          1.42         0.36 o                         
  -1  -2  10          0.14          0.79         0.34 o                         
   0  -2  10          0.01          1.36         0.44 o                         
   1  -2  10        231.11        226.50         2.58 o                         
   2  -2  10          2.13          0.98         0.42 o                         
   3  -2  10         28.08         25.47         1.39 o                         
   4  -2  10          5.17          5.08         0.56 o                         
   5  -2  10         26.11         29.82         1.53 o                         
   6  -2  10          0.01         -1.16         2.01 o                         
  -6  -1  10         14.52         17.20         2.03 o                         
  -5  -1  10          6.64          7.13         0.75 o                         
  -4  -1  10         32.33         31.78         0.94 o                         
  -3  -1  10         17.11         20.03         1.00 o                         
  -2  -1  10          1.05          1.73         0.36 o                         
  -1  -1  10          1.55          3.59         0.39 o                         
   0  -1  10          8.85          4.62         0.62 o                         
   1  -1  10          1.43          0.44         0.41 o                         
   2  -1  10        169.70        188.26         1.37 o                         
   3  -1  10          5.99          5.75         0.99 o                         
   4  -1  10          0.29          0.53         0.92 o                         
   5  -1  10          1.68          1.87         0.92 o                         
   6  -1  10         24.81         23.52         2.39 o                         
  -6   0  10          1.40         -1.57         1.57 o                         
  -5   0  10          9.94          9.32         0.85 o                         
  -4   0  10          1.51          1.92         0.72 o                         
  -3   0  10          8.14          6.00         0.68 o                         
  -2   0  10          9.16         11.67         0.42 o                         
  -1   0  10        108.21        124.26         1.61 o                         
   0   0  10        433.63        463.82         8.51 o                         
   1   0  10        103.83        100.37         2.31 o                         
   2   0  10         84.57         78.74         1.68 o                         
   3   0  10        191.08        172.81         2.43 o                         
   4   0  10         20.14         17.90         1.14 o                         
   5   0  10         15.49         16.71         2.12 o                         
   6   0  10          5.78          4.39         2.09 o                         
  -6   1  10          6.00          7.95         1.68 o                         
  -5   1  10          6.12          7.28         1.11 o                         
  -4   1  10         64.07         61.75         1.87 o                         
  -3   1  10         25.44         21.31         1.30 o                         
  -2   1  10         99.48         94.34         1.17 o                         
  -1   1  10         42.86         40.79         0.62 o                         
   0   1  10        111.41        107.52         1.18 o                         
   1   1  10         52.76         50.04         0.85 o                         
   2   1  10        101.37         99.78         1.87 o                         
   3   1  10          8.69         10.35         1.07 o                         
   4   1  10          0.06          0.47         0.85 o                         
   5   1  10          9.48          7.37         0.96 o                         
   6   1  10         23.42         23.81         2.97 o                         
  -6   2  10          0.06          0.03         1.64 o                         
  -5   2  10          1.94          2.93         0.70 o                         
  -4   2  10          7.27          5.24         0.71 o                         
  -3   2  10          5.55          3.95         0.60 o                         
  -2   2  10        123.19        126.07         2.04 o                         
  -1   2  10        146.02        151.50         1.73 o                         
   0   2  10        169.83        178.52         1.58 o                         
   1   2  10         13.63         13.86         0.67 o                         
   2   2  10         33.63         27.00         0.71 o                         
   3   2  10         16.35         20.05         1.21 o                         
   4   2  10         95.59         80.43         1.96 o                         
   5   2  10          4.31          6.05         2.05 o                         
   6   2  10          3.39          3.30         1.23 o                         
  -6   3  10          5.15          4.11         1.05 o                         
  -5   3  10          4.44          4.76         1.19 o                         
  -4   3  10          0.00         -0.14         0.62 o                         
  -3   3  10        162.69        166.10         2.75 o                         
  -2   3  10         67.52         67.37         1.14 o                         
  -1   3  10          7.67          6.96         0.60 o                         
   0   3  10         45.83         50.27         1.03 o                         
   1   3  10         13.75         12.40         0.71 o                         
   2   3  10          2.85          3.69         0.59 o                         
   3   3  10         29.14         27.08         1.49 o                         
   4   3  10          1.45          2.44         0.90 o                         
   5   3  10         19.80         16.60         1.05 o                         
  -5   4  10          0.08         -0.78         1.18 o                         
  -4   4  10          2.34          2.03         0.92 o                         
  -3   4  10          6.10          5.60         1.29 o                         
  -2   4  10        317.26        317.74         2.41 o                         
  -1   4  10         28.58         23.45         1.04 o                         
   0   4  10          1.07          1.01         0.65 o                         
   1   4  10          0.94          1.07         0.64 o                         
   2   4  10         21.80         25.76         0.78 o                         
   3   4  10         47.58         47.58         1.33 o                         
   4   4  10         72.98         65.39         1.65 o                         
   5   4  10          0.83         -0.12         1.57 o                         
  -5   5  10          0.30          0.70         1.05 o                         
  -4   5  10         25.28         31.62         1.77 o                         
  -3   5  10         39.27         47.42         2.04 o                         
  -2   5  10         24.28         27.51         1.01 o                         
  -1   5  10         35.60         39.90         1.27 o                         
   0   5  10          7.61          7.76         0.79 o                         
   1   5  10         48.75         45.13         1.29 o                         
   2   5  10         25.65         25.06         0.97 o                         
   3   5  10          3.30          3.68         1.26 o                         
   4   5  10          1.40          0.24         0.83 o                         
  -4   6  10          6.69          6.99         1.34 o                         
  -3   6  10         16.78         17.37         1.62 o                         
  -2   6  10        127.29        138.53         3.16 o                         
  -1   6  10         18.39         16.01         1.78 o                         
   0   6  10          1.13          1.05         0.93 o                         
   1   6  10         10.89         10.07         0.93 o                         
   2   6  10         42.12         47.90         1.40 o                         
   3   6  10         20.33         24.56         1.81 o                         
  -2   7  10          5.35          7.00         1.02 o                         
  -1   7  10         46.43         51.13         1.51 o                         
   0   7  10          1.87          1.95         0.93 o                         
   1   7  10         26.08         32.83         2.06 o                         
   2   7  10         14.93         15.50         1.12 o                         
  -2  -8  11          0.41          0.71         1.31 o                         
  -1  -8  11          0.00         -1.00         1.00 o                         
   0  -8  11         12.58         13.43         1.35 o                         
   1  -8  11          2.16         -0.67         1.29 o                         
   2  -8  11          0.11          0.33         0.82 o                         
  -3  -7  11          5.88          9.64         1.75 o                         
  -2  -7  11          2.65          3.35         1.21 o                         
  -1  -7  11         13.59         14.25         1.32 o                         
   0  -7  11          0.04          0.36         1.03 o                         
   1  -7  11         14.06         15.02         1.18 o                         
   2  -7  11         13.68         13.16         0.95 o                         
   3  -7  11          2.97          5.25         2.32 o                         
  -4  -6  11          1.87          4.10         1.46 o                         
  -3  -6  11          9.50          9.93         1.62 o                         
  -2  -6  11         10.92         10.84         1.48 o                         
  -1  -6  11          1.34          1.30         1.22 o                         
   0  -6  11         29.15         28.75         2.07 o                         
   1  -6  11          3.74          5.17         1.16 o                         
   2  -6  11         13.77         13.13         0.87 o                         
   3  -6  11         13.73         13.69         0.94 o                         
   4  -6  11          3.77          1.04         1.48 o                         
  -5  -5  11          0.30          1.57         1.64 o                         
  -4  -5  11          4.77          1.36         1.54 o                         
  -3  -5  11          5.75          3.40         1.40 o                         
  -2  -5  11         62.57         60.93         2.09 o                         
  -1  -5  11         38.98         38.47         1.15 o                         
   0  -5  11          1.88          0.93         0.70 o                         
   1  -5  11         17.51         17.44         0.92 o                         
   2  -5  11         22.08         19.96         1.09 o                         
   3  -5  11          0.69          0.32         0.62 o                         
   4  -5  11          6.45          7.82         0.91 o                         
   5  -5  11          0.98          4.25         0.75 o                         
  -5  -4  11          1.58         -0.20         1.45 o                         
  -4  -4  11          2.55          2.51         1.40 o                         
  -3  -4  11         35.13         34.28         1.78 o                         
  -2  -4  11         48.21         47.83         1.18 o                         
  -1  -4  11          4.74          5.01         0.75 o                         
   0  -4  11         84.68         87.82         1.40 o                         
   1  -4  11         39.13         42.93         1.12 o                         
   2  -4  11         25.10         27.00         0.95 o                         
   3  -4  11         18.38         19.12         1.03 o                         
   4  -4  11          0.62         -0.76         0.76 o                         
   5  -4  11          2.69          5.31         0.69 o                         
  -6  -3  11          0.09          1.64         1.46 o                         
  -5  -3  11         20.22         21.34         1.26 o                         
  -4  -3  11          0.47          0.08         0.98 o                         
  -3  -3  11          0.06          0.28         0.89 o                         
  -2  -3  11        224.32        222.25         1.59 o                         
  -1  -3  11         42.86         42.69         0.75 o                         
   0  -3  11          5.81          5.53         0.67 o                         
   1  -3  11          5.04          4.80         0.68 o                         
   2  -3  11         11.23         11.41         0.61 o                         
   3  -3  11          9.65         10.55         0.60 o                         
   4  -3  11         14.00         12.64         0.94 o                         
   5  -3  11          9.22         11.12         0.76 o                         
   6  -3  11          0.83          1.64         2.12 o                         
  -6  -2  11          0.10          2.31         2.00 o                         
  -5  -2  11          0.35          1.55         0.94 o                         
  -4  -2  11         38.21         41.35         1.06 o                         
  -3  -2  11         57.64         57.51         1.07 o                         
  -2  -2  11          1.26          1.52         0.40 o                         
  -1  -2  11          1.16          0.99         0.36 o                         
   0  -2  11        130.71        148.91         2.21 o                         
   1  -2  11        188.75        184.11         2.45 o                         
   2  -2  11         18.93         19.26         0.64 o                         
   3  -2  11         28.56         26.24         0.75 o                         
   4  -2  11         18.87         20.14         1.08 o                         
   5  -2  11          2.23          4.05         1.97 o                         
   6  -2  11          0.71          1.31         1.59 o                         
  -6  -1  11          0.04          0.62         1.55 o                         
  -5  -1  11          0.90          0.17         0.67 o                         
  -4  -1  11         91.29         89.02         1.30 o                         
  -3  -1  11          8.82          7.85         0.80 o                         
  -2  -1  11         23.03         25.70         0.62 o                         
  -1  -1  11         27.06         31.98         0.68 o                         
   0  -1  11         11.12          9.76         0.48 o                         
   1  -1  11         16.82         17.69         0.94 o                         
   2  -1  11         14.49         13.16         1.08 o                         
   3  -1  11          0.11         -0.25         0.97 o                         
   4  -1  11          2.64          3.50         1.15 o                         
   5  -1  11          3.01          3.84         1.46 o                         
   6  -1  11          1.36          5.15         1.92 o                         
  -6   0  11          1.96          0.85         1.64 o                         
  -5   0  11          0.02          0.62         0.84 o                         
  -4   0  11         73.16         75.14         2.03 o                         
  -3   0  11         43.58         43.56         1.01 o                         
  -2   0  11         35.24         31.02         0.59 o                         
  -1   0  11        114.62        109.83         1.08 o                         
   0   0  11          2.43          6.91         0.53 o                         
   1   0  11         47.95         47.14         1.80 o                         
   2   0  11         78.32         75.98         1.70 o                         
   3   0  11         60.05         55.97         1.64 o                         
   4   0  11          1.63          2.10         1.04 o                         
   5   0  11          2.67         -0.29         0.86 o                         
   6   0  11          0.08         -0.19         1.34 o                         
  -6   1  11          1.61          3.94         1.92 o                         
  -5   1  11         50.63         53.32         1.87 o                         
  -4   1  11        161.44        166.77         2.85 o                         
  -3   1  11         53.22         55.51         1.75 o                         
  -2   1  11         66.64         61.98         1.50 o                         
  -1   1  11        103.31        110.24         1.23 o                         
   0   1  11         22.31         24.26         0.72 o                         
   1   1  11         35.77         36.61         0.79 o                         
   2   1  11          2.56          3.48         0.91 o                         
   3   1  11          6.49          6.58         1.09 o                         
   4   1  11          2.72          2.26         0.94 o                         
   5   1  11          0.01         -0.67         1.26 o                         
   6   1  11          0.18          1.77         1.29 o                         
  -5   2  11          1.34          2.84         1.13 o                         
  -4   2  11         40.31         41.30         1.68 o                         
  -3   2  11         33.09         31.63         0.91 o                         
  -2   2  11          8.84          9.57         0.60 o                         
  -1   2  11        171.62        161.24         1.55 o                         
   0   2  11          2.61          1.68         0.55 o                         
   1   2  11         20.13         17.65         1.05 o                         
   2   2  11         14.74         14.23         1.06 o                         
   3   2  11          7.27          8.57         1.17 o                         
   4   2  11          9.46          8.17         1.24 o                         
   5   2  11          4.11          3.57         0.82 o                         
  -5   3  11         39.70         44.48         1.24 o                         
  -4   3  11         14.77         14.39         1.45 o                         
  -3   3  11         24.83         28.62         1.52 o                         
  -2   3  11          2.78          3.36         0.65 o                         
  -1   3  11         10.11          8.39         0.66 o                         
   0   3  11          6.73          7.66         0.65 o                         
   1   3  11          3.44          2.73         0.60 o                         
   2   3  11         12.65         12.59         1.21 o                         
   3   3  11         22.30         20.74         1.45 o                         
   4   3  11          5.36          5.18         0.93 o                         
   5   3  11          0.01          2.27         1.38 o                         
  -5   4  11          1.27          1.04         1.25 o                         
  -4   4  11          0.83          1.44         1.25 o                         
  -3   4  11          0.16         -1.26         1.26 o                         
  -2   4  11          0.89          0.43         0.71 o                         
  -1   4  11          8.21          9.17         0.80 o                         
   0   4  11          0.00         -0.06         0.64 o                         
   1   4  11          9.34         11.75         0.84 o                         
   2   4  11         37.14         37.24         1.67 o                         
   3   4  11         10.45         10.52         1.04 o                         
   4   4  11          4.15          2.92         0.92 o                         
   5   4  11          3.12          4.94         2.02 o                         
  -4   5  11          0.43          1.96         1.31 o                         
  -3   5  11         10.47          8.61         1.42 o                         
  -2   5  11         18.17         19.91         0.98 o                         
  -1   5  11          3.45          4.60         0.77 o                         
   0   5  11         17.16         16.19         2.49 o                         
   1   5  11         15.11         12.26         0.94 o                         
   2   5  11         19.10         16.45         1.51 o                         
   3   5  11         22.89         21.78         1.51 o                         
   4   5  11          0.31          1.93         1.06 o                         
  -3   6  11          3.44          3.38         1.17 o                         
  -2   6  11          0.04          0.76         1.18 o                         
  -1   6  11          9.48         10.38         1.01 o                         
   0   6  11          3.97          4.25         0.94 o                         
   1   6  11          0.42          1.32         0.79 o                         
   2   6  11         49.30         56.01         2.29 o                         
   3   6  11         12.06         13.58         1.70 o                         
  -2   7  11          5.28          4.43         1.52 o                         
  -1   7  11          6.39          8.30         1.12 o                         
   0   7  11          5.87          5.36         0.91 o                         
   1   7  11         14.37         13.19         1.59 o                         
  -1  -8  12          1.06          3.01         1.50 o                         
   0  -8  12         16.51         17.68         1.49 o                         
   1  -8  12          0.86          1.02         1.30 o                         
  -3  -7  12         38.75         47.55         2.30 o                         
  -2  -7  12          3.60          4.50         1.34 o                         
  -1  -7  12          0.67          0.21         1.08 o                         
   0  -7  12          1.55         -0.42         1.25 o                         
   1  -7  12         23.64         26.46         1.56 o                         
   2  -7  12          2.26          3.99         0.79 o                         
   3  -7  12          0.00         -0.84         1.17 o                         
  -4  -6  12          5.99          5.55         1.54 o                         
  -3  -6  12          8.79         10.41         1.56 o                         
  -2  -6  12         10.48         12.88         1.72 o                         
  -1  -6  12         57.06         57.03         1.96 o                         
   0  -6  12         27.47         31.37         1.46 o                         
   1  -6  12          0.00          0.44         0.73 o                         
   2  -6  12         19.26         16.61         0.94 o                         
   3  -6  12          7.39          6.20         0.87 o                         
   4  -6  12          4.94          3.56         0.70 o                         
  -4  -5  12          4.29          6.30         1.47 o                         
  -3  -5  12          1.63          2.19         1.52 o                         
  -2  -5  12        129.27        136.18         2.90 o                         
  -1  -5  12          4.93          5.33         0.88 o                         
   0  -5  12          4.05          4.22         0.77 o                         
   1  -5  12         16.76         13.82         0.89 o                         
   2  -5  12          4.51          6.26         0.72 o                         
   3  -5  12          1.81          2.55         0.73 o                         
   4  -5  12          8.71          6.82         0.79 o                         
   5  -5  12          6.46          8.34         0.79 o                         
  -5  -4  12          4.32          5.15         1.36 o                         
  -4  -4  12          0.66          1.37         1.35 o                         
  -3  -4  12          0.03          1.10         1.26 o                         
  -2  -4  12          0.46         -0.75         1.39 o                         
  -1  -4  12        164.17        160.76         3.17 o                         
   0  -4  12          0.40          1.14         0.69 o                         
   1  -4  12          0.25          2.75         2.52 o                         
   2  -4  12         56.46         47.97         1.09 o                         
   3  -4  12         37.57         36.89         1.06 o                         
   4  -4  12          0.46         -0.43         0.63 o                         
   5  -4  12          5.02          4.51         0.75 o                         
  -5  -3  12         13.83         15.65         1.18 o                         
  -4  -3  12          0.91          2.04         0.92 o                         
  -3  -3  12        393.69        378.65         4.01 o                         
  -2  -3  12        573.20        589.24         3.30 o                         
  -1  -3  12         21.87         20.91         1.53 o                         
   0  -3  12          0.25          0.12         0.65 o                         
   1  -3  12          6.07          6.55         1.07 o                         
   2  -3  12          0.94          1.76         0.66 o                         
   3  -3  12         13.47          9.26         0.70 o                         
   4  -3  12         41.93         38.27         3.25 o                         
   5  -3  12          6.84          8.21         1.12 o                         
  -6  -2  12          8.31          7.96         2.21 o                         
  -5  -2  12          1.89          5.36         1.16 o                         
  -4  -2  12         79.66         76.97         1.58 o                         
  -3  -2  12          1.75          4.21         2.05 o                         
  -2  -2  12        158.19        154.61         1.43 o                         
  -1  -2  12         51.56         54.61         0.85 o                         
   0  -2  12         31.08         30.11         0.69 o                         
   1  -2  12         50.18         43.61         1.42 o                         
   2  -2  12         55.17         52.82         0.92 o                         
   3  -2  12         40.47         41.82         1.67 o                         
   4  -2  12         25.23         27.96         1.25 o                         
   5  -2  12         12.76         11.36         1.10 o                         
   6  -2  12          3.49          1.04         2.25 o                         
  -6  -1  12          6.39          8.09         1.46 o                         
  -5  -1  12          2.93          4.08         1.45 o                         
  -4  -1  12         25.89         27.66         0.93 o                         
  -3  -1  12        884.23        853.90         3.93 o                         
  -2  -1  12        237.12        227.92         1.95 o                         
  -1  -1  12          0.01         -0.20         0.42 o                         
   0  -1  12          0.03         -0.05         0.41 o                         
   1  -1  12          0.06          0.21         0.47 o                         
   2  -1  12         14.61         19.11         1.25 o                         
   3  -1  12          4.47          2.71         0.95 o                         
   4  -1  12         21.31         21.93         1.47 o                         
   5  -1  12          2.01          2.13         1.45 o                         
   6  -1  12          1.12          1.93         2.13 o                         
  -6   0  12         18.50         25.09         1.22 o                         
  -5   0  12          7.80          7.24         1.49 o                         
  -4   0  12        170.73        170.81         2.97 o                         
  -3   0  12          0.20          0.31         0.67 o                         
  -2   0  12        171.88        173.64         1.65 o                         
  -1   0  12         73.89         78.89         0.89 o                         
   0   0  12         30.74         34.56         0.81 o                         
   1   0  12         69.29         58.30         0.95 o                         
   2   0  12         74.28         81.99         1.85 o                         
   3   0  12         28.10         25.28         1.39 o                         
   4   0  12          7.20          9.48         1.22 o                         
   5   0  12          5.86          5.73         0.92 o                         
   6   0  12          2.05          1.81         2.17 o                         
  -6   1  12          0.09         -0.81         0.81 o                         
  -5   1  12         13.24         13.32         1.46 o                         
  -4   1  12         35.50         41.38         1.79 o                         
  -3   1  12        148.90        142.56         2.56 o                         
  -2   1  12         16.38         15.49         1.20 o                         
  -1   1  12         43.60         41.07         0.89 o                         
   0   1  12         51.84         52.26         0.99 o                         
   1   1  12        116.88        111.44         1.29 o                         
   2   1  12         53.02         49.31         1.57 o                         
   3   1  12          4.18          2.67         1.00 o                         
   4   1  12          0.25         -0.67         0.94 o                         
   5   1  12          1.75          1.12         1.20 o                         
  -5   2  12         34.19         32.58         1.75 o                         
  -4   2  12        136.24        141.34         2.78 o                         
  -3   2  12          6.03          6.65         1.14 o                         
  -2   2  12          0.11         -0.17         1.03 o                         
  -1   2  12         84.53         89.70         1.28 o                         
   0   2  12          0.01          0.22         0.54 o                         
   1   2  12          2.88          2.66         0.59 o                         
   2   2  12         32.59         29.75         1.38 o                         
   3   2  12         18.03         18.43         1.37 o                         
   4   2  12          8.33          8.14         1.13 o                         
   5   2  12          0.77          1.85         0.96 o                         
  -5   3  12          7.73          7.76         1.34 o                         
  -4   3  12         11.60         12.49         1.28 o                         
  -3   3  12          0.68          0.99         1.12 o                         
  -2   3  12         14.75         16.69         1.32 o                         
  -1   3  12          4.64          3.27         0.67 o                         
   0   3  12         29.85         25.92         0.92 o                         
   1   3  12         95.91         97.57         1.45 o                         
   2   3  12         20.98         17.24         1.42 o                         
   3   3  12          8.97          7.44         1.25 o                         
   4   3  12          0.11         -0.11         1.04 o                         
   5   3  12          1.86          1.13         1.86 o                         
  -5   4  12         11.87          9.51         1.33 o                         
  -4   4  12         31.45         34.03         1.67 o                         
  -3   4  12          1.62         -0.12         1.27 o                         
  -2   4  12         21.20         22.17         1.46 o                         
  -1   4  12          5.42          7.85         0.81 o                         
   0   4  12         15.24         16.39         0.87 o                         
   1   4  12          3.64          2.04         0.82 o                         
   2   4  12          0.70          0.97         1.10 o                         
   3   4  12          0.68          0.59         0.84 o                         
   4   4  12          3.67          7.84         2.08 o                         
  -4   5  12          0.30          0.87         1.17 o                         
  -3   5  12          0.56          0.05         1.20 o                         
  -2   5  12          4.28          4.86         1.16 o                         
  -1   5  12          6.99          8.64         0.83 o                         
   0   5  12         10.48          8.73         0.93 o                         
   1   5  12         13.69         11.53         0.85 o                         
   2   5  12          0.69          0.11         1.31 o                         
   3   5  12          3.37          4.66         1.34 o                         
  -3   6  12          0.00          1.57         1.14 o                         
  -2   6  12          2.11          2.21         1.38 o                         
  -1   6  12         49.01         58.07         1.52 o                         
   0   6  12         12.45         13.03         1.03 o                         
   1   6  12          8.62          9.28         0.99 o                         
   2   6  12          1.91          2.84         1.17 o                         
   0   7  12          6.67          5.85         0.92 o                         
   0  -8  13          9.95          9.72         1.46 o                         
   1  -8  13          1.44         -1.51         1.51 o                         
  -2  -7  13         47.51         50.15         2.18 o                         
  -1  -7  13         28.45         29.20         1.68 o                         
   0  -7  13          2.92          2.18         1.11 o                         
   1  -7  13          0.04          1.19         0.97 o                         
   2  -7  13          4.01          3.56         0.76 o                         
   3  -7  13          0.94          0.91         0.69 o                         
  -4  -6  13          0.01          3.26         1.47 o                         
  -3  -6  13         33.00         28.71         1.90 o                         
  -2  -6  13          9.16          7.82         1.37 o                         
  -1  -6  13          0.10          0.05         1.18 o                         
   0  -6  13         18.71         19.89         1.44 o                         
   1  -6  13         18.88         18.81         1.12 o                         
   2  -6  13          0.48          0.65         0.85 o                         
   3  -6  13          0.76          1.69         0.77 o                         
   4  -6  13          3.24          1.83         0.72 o                         
  -4  -5  13         11.48         10.27         1.47 o                         
  -3  -5  13          1.95          0.77         1.51 o                         
  -2  -5  13        266.18        273.59         3.93 o                         
  -1  -5  13         74.69         76.93         1.54 o                         
   0  -5  13          8.09          7.85         0.86 o                         
   1  -5  13          1.25         -0.24         0.81 o                         
   2  -5  13         25.73         23.06         0.98 o                         
   3  -5  13          4.59          4.87         0.79 o                         
   4  -5  13          1.58          0.25         2.35 o                         
  -5  -4  13          5.91          6.88         1.38 o                         
  -4  -4  13          3.00          0.17         1.28 o                         
  -3  -4  13         86.85         83.70         2.33 o                         
  -2  -4  13        156.47        158.01         2.95 o                         
  -1  -4  13         39.59         35.82         1.19 o                         
   0  -4  13          0.02          0.82         0.73 o                         
   1  -4  13         51.58         49.53         1.25 o                         
   2  -4  13         27.79         29.39         0.97 o                         
   3  -4  13         13.55         12.91         0.78 o                         
   4  -4  13         15.93         15.56         1.18 o                         
   5  -4  13          0.00         -0.99         1.60 o                         
  -5  -3  13          0.29          0.82         0.99 o                         
  -4  -3  13          0.01         -0.26         0.87 o                         
  -3  -3  13         22.08         21.06         1.94 o                         
  -2  -3  13        264.95        252.30         2.29 o                         
  -1  -3  13          0.91          0.58         0.78 o                         
   0  -3  13          6.62          7.31         0.77 o                         
   1  -3  13         29.37         25.72         1.37 o                         
   2  -3  13          0.32          0.52         0.80 o                         
   3  -3  13         74.25         75.08         2.24 o                         
   4  -3  13         25.15         24.30         1.22 o                         
   5  -3  13          0.25          1.24         1.31 o                         
  -5  -2  13          3.84          5.05         0.91 o                         
  -4  -2  13         15.26         12.34         0.80 o                         
  -3  -2  13        245.97        246.33         1.97 o                         
  -2  -2  13        393.50        396.74         2.25 o                         
  -1  -2  13        135.36        128.10         1.61 o                         
   0  -2  13        160.55        156.29         1.34 o                         
   1  -2  13         20.42         16.69         1.19 o                         
   2  -2  13        148.37        147.68         2.58 o                         
   3  -2  13          8.12          7.53         1.24 o                         
   4  -2  13         41.96         39.51         1.47 o                         
   5  -2  13          1.99          1.17         1.03 o                         
  -5  -1  13          0.80          3.06         1.59 o                         
  -4  -1  13         65.61         60.45         1.96 o                         
  -3  -1  13         13.17         12.85         1.49 o                         
  -2  -1  13          2.37          1.09         0.68 o                         
  -1  -1  13        103.56         92.38         1.03 o                         
   0  -1  13         16.90         19.71         0.75 o                         
   1  -1  13         20.91         21.03         0.74 o                         
   2  -1  13        122.02        123.09         2.34 o                         
   3  -1  13        150.24        140.27         2.56 o                         
   4  -1  13         16.01         17.71         1.46 o                         
   5  -1  13          0.82          1.03         0.92 o                         
  -6   0  13          6.34          7.82         1.20 o                         
  -5   0  13          2.62          4.12         1.30 o                         
  -4   0  13         33.25         32.19         1.71 o                         
  -3   0  13        243.05        236.32         4.32 o                         
  -2   0  13        214.85        207.13         6.46 o                         
  -1   0  13         34.31         34.69         0.69 o                         
   0   0  13        162.20        168.59         1.60 o                         
   1   0  13        184.29        184.55         1.64 o                         
   2   0  13        195.42        193.38         2.80 o                         
   3   0  13          0.10         -0.67         1.10 o                         
   4   0  13         14.63         13.55         1.36 o                         
   5   0  13          2.91          3.47         0.98 o                         
  -5   1  13          2.23          1.01         1.05 o                         
  -4   1  13         38.69         35.08         1.69 o                         
  -3   1  13          3.78          3.54         1.13 o                         
  -2   1  13         36.47         36.55         1.48 o                         
  -1   1  13          1.15          0.95         0.57 o                         
   0   1  13         72.71         69.66         2.34 o                         
   1   1  13          5.70          6.94         1.40 o                         
   2   1  13        184.46        194.34         2.88 o                         
   3   1  13         19.53         24.02         1.37 o                         
   4   1  13          0.33          0.63         0.93 o                         
   5   1  13          0.01          0.47         1.21 o                         
  -5   2  13          2.70          6.77         1.44 o                         
  -4   2  13          3.37          3.40         1.18 o                         
  -3   2  13         34.45         35.98         1.71 o                         
  -2   2  13          6.34          7.66         1.20 o                         
  -1   2  13          0.00          0.02         0.59 o                         
   0   2  13         36.64         36.07         0.98 o                         
   1   2  13        549.67        554.90         4.90 o                         
   2   2  13         79.85         75.09         1.99 o                         
   3   2  13          3.64          3.79         1.18 o                         
   4   2  13          2.35          3.40         1.31 o                         
   5   2  13          0.34         -0.23         1.09 o                         
  -5   3  13          1.18          0.59         0.99 o                         
  -4   3  13          0.47          1.85         1.22 o                         
  -3   3  13          1.88          0.76         1.18 o                         
  -2   3  13         10.04         10.18         1.18 o                         
  -1   3  13         63.60         59.92         1.18 o                         
   0   3  13        161.59        179.24         2.10 o                         
   1   3  13          6.06          8.09         1.20 o                         
   2   3  13         38.12         37.92         1.63 o                         
   3   3  13          7.83          9.10         1.36 o                         
   4   3  13          1.87          4.04         1.22 o                         
   5   3  13          0.58          0.83         0.99 o                         
  -4   4  13          1.62          1.70         1.24 o                         
  -3   4  13          1.10          1.35         1.26 o                         
  -2   4  13          3.20          2.20         1.12 o                         
  -1   4  13          0.33          1.19         0.71 o                         
   0   4  13        130.73        136.48         1.81 o                         
   1   4  13        159.97        156.32         2.79 o                         
   2   4  13          8.78          4.88         1.32 o                         
   3   4  13          2.84          3.33         1.08 o                         
   4   4  13          2.23          6.22         2.46 o                         
  -4   5  13          0.20         -0.87         1.08 o                         
  -3   5  13          3.59          1.09         1.14 o                         
  -2   5  13          0.02         -0.74         1.28 o                         
  -1   5  13         28.36         26.59         1.14 o                         
   0   5  13         43.23         45.76         1.34 o                         
   1   5  13          0.17          0.54         0.83 o                         
   2   5  13          0.03         -0.45         1.05 o                         
   3   5  13          4.14          5.24         1.57 o                         
  -2   6  13          1.39          3.46         1.33 o                         
  -1   6  13          0.17         -0.18         1.03 o                         
   0   6  13         11.87         11.92         1.59 o                         
   1   6  13          3.55          1.60         0.92 o                         
   2   6  13          0.02          0.85         1.46 o                         
  -2  -7  14          9.99         10.90         1.69 o                         
  -1  -7  14          4.22          5.30         1.42 o                         
   0  -7  14          3.04          3.61         1.35 o                         
   1  -7  14         17.51         16.73         1.15 o                         
   2  -7  14         11.28          9.91         1.25 o                         
  -3  -6  14          4.93          6.10         1.55 o                         
  -2  -6  14         27.91         30.13         1.89 o                         
  -1  -6  14        126.80        132.26         2.59 o                         
   0  -6  14         12.06         14.35         1.08 o                         
   1  -6  14          6.36          5.84         0.96 o                         
   2  -6  14          5.18          3.84         0.85 o                         
   3  -6  14          0.92          0.32         0.78 o                         
  -4  -5  14          0.17          3.39         1.59 o                         
  -3  -5  14          0.49          0.70         1.14 o                         
  -2  -5  14         87.23         84.81         2.46 o                         
  -1  -5  14         83.11         87.28         1.69 o                         
   0  -5  14         10.48         10.28         0.93 o                         
   1  -5  14          2.74          1.66         1.10 o                         
   2  -5  14         38.78         32.25         1.06 o                         
   3  -5  14          3.22          4.07         0.74 o                         
   4  -5  14          4.01          2.03         1.59 o                         
  -4  -4  14          5.81          8.46         1.71 o                         
  -3  -4  14          2.01          3.25         1.49 o                         
  -2  -4  14         19.08         20.87         1.55 o                         
  -1  -4  14        459.35        487.90         8.84 o                         
   0  -4  14          0.56          1.06         0.80 o                         
   1  -4  14          4.60          5.68         1.33 o                         
   2  -4  14          9.72          8.39         0.74 o                         
   3  -4  14          4.17          7.59         0.76 o                         
   4  -4  14         18.09         22.15         1.77 o                         
   5  -4  14          2.66          3.82         1.72 o                         
  -5  -3  14          4.10          2.52         1.03 o                         
  -4  -3  14          3.53          5.02         0.94 o                         
  -3  -3  14         31.12         31.48         1.17 o                         
  -2  -3  14         89.37         85.38         2.23 o                         
  -1  -3  14        190.54        192.42         2.02 o                         
   0  -3  14         57.86         54.63         1.26 o                         
   1  -3  14          0.75          1.06         1.11 o                         
   2  -3  14          0.64          0.99         1.15 o                         
   3  -3  14          5.54          6.91         1.48 o                         
   4  -3  14          6.55          6.33         1.05 o                         
   5  -3  14          1.77          0.10         0.90 o                         
  -5  -2  14          2.56          0.67         0.78 o                         
  -4  -2  14         15.45         17.76         0.83 o                         
  -3  -2  14         45.06         41.28         1.00 o                         
  -2  -2  14          9.46         10.18         1.41 o                         
  -1  -2  14        324.47        324.54         1.96 o                         
   0  -2  14         24.58         26.48         0.76 o                         
   1  -2  14          9.33          9.51         1.22 o                         
   2  -2  14         77.78         83.40         2.17 o                         
   3  -2  14         80.60         90.87         2.30 o                         
   4  -2  14         16.37         16.11         1.49 o                         
   5  -2  14          0.37         -0.49         1.05 o                         
  -5  -1  14          6.71          7.33         1.17 o                         
  -4  -1  14          6.51          5.29         0.73 o                         
  -3  -1  14         45.62         45.01         1.16 o                         
  -2  -1  14          0.47          0.43         0.97 o                         
  -1  -1  14         64.01         62.02         0.93 o                         
   0  -1  14        184.11        189.40         1.78 o                         
   1  -1  14         83.77         85.43         1.26 o                         
   2  -1  14        267.88        260.69         3.37 o                         
   3  -1  14          6.42          9.08         1.41 o                         
   4  -1  14          0.35          1.19         1.11 o                         
   5  -1  14          9.61         11.75         1.68 o                         
  -5   0  14          0.17          0.32         0.96 o                         
  -4   0  14          0.23          0.77         1.02 o                         
  -3   0  14         80.53         69.20         2.05 o                         
  -2   0  14         16.03         14.86         0.73 o                         
  -1   0  14          0.33          0.76         0.45 o                         
   0   0  14          0.11          2.11         0.60 o                         
   1   0  14         62.95         63.09         1.32 o                         
   2   0  14        263.77        259.88         3.38 o                         
   3   0  14         93.97         97.18         2.32 o                         
   4   0  14          0.29          0.91         0.98 o                         
   5   0  14          2.33          2.59         1.25 o                         
  -5   1  14          7.37          7.82         1.64 o                         
  -4   1  14          3.22          2.74         1.10 o                         
  -3   1  14         23.89         21.07         1.38 o                         
  -2   1  14          0.27          0.71         1.03 o                         
  -1   1  14          6.97          6.68         0.63 o                         
   0   1  14        125.14        125.21         1.98 o                         
   1   1  14        244.62        245.29         2.06 o                         
   2   1  14        246.23        239.69         3.27 o                         
   3   1  14         13.51         15.46         1.48 o                         
   4   1  14         13.57         12.93         1.27 o                         
   5   1  14          6.08          5.20         1.31 o                         
  -5   2  14          8.01          8.20         1.39 o                         
  -4   2  14         12.38         11.90         1.50 o                         
  -3   2  14         28.83         27.87         1.53 o                         
  -2   2  14          2.19          1.98         1.02 o                         
  -1   2  14         15.87         12.97         1.10 o                         
   0   2  14         65.93         64.34         1.22 o                         
   1   2  14         55.73         54.74         2.46 o                         
   2   2  14         62.35         63.77         1.92 o                         
   3   2  14          0.33         -0.32         0.99 o                         
   4   2  14          7.28          5.45         1.20 o                         
   5   2  14          1.22          2.45         1.10 o                         
  -5   3  14          2.23          3.08         1.24 o                         
  -4   3  14         18.10         16.19         1.42 o                         
  -3   3  14         12.44         12.53         1.42 o                         
  -2   3  14         14.69         14.25         1.34 o                         
  -1   3  14          0.09          0.34         0.63 o                         
   0   3  14         24.51         27.25         1.01 o                         
   1   3  14        114.92        113.24         1.65 o                         
   2   3  14          9.77          7.90         1.31 o                         
   3   3  14          2.34          2.41         1.38 o                         
   4   3  14          6.45          6.46         1.46 o                         
  -4   4  14          3.24          3.40         1.41 o                         
  -3   4  14          0.37         -1.27         1.27 o                         
  -2   4  14          2.76          1.74         1.25 o                         
  -1   4  14          5.71          5.60         0.80 o                         
   0   4  14         61.56         66.12         1.38 o                         
   1   4  14          4.13          5.44         1.10 o                         
   2   4  14          2.79          2.76         1.31 o                         
   3   4  14          9.23          9.36         1.29 o                         
   4   4  14          1.26          3.29         1.79 o                         
  -3   5  14          2.08          0.88         1.20 o                         
  -2   5  14          3.41          3.38         1.24 o                         
  -1   5  14          1.73          4.56         0.89 o                         
   0   5  14          5.05          5.45         0.96 o                         
   1   5  14         14.75         13.93         1.03 o                         
   2   5  14          1.97         -0.12         1.29 o                         
   3   5  14          1.93         -0.43         1.29 o                         
  -1   6  14          9.68          7.13         0.92 o                         
   0   6  14          3.11          3.42         0.77 o                         
   1   6  14          0.09         -0.01         1.63 o                         
  -1  -7  15          1.65         -0.47         1.43 o                         
   0  -7  15          0.33         -0.63         0.95 o                         
   1  -7  15          0.50          0.09         1.04 o                         
   2  -7  15          0.00          0.98         1.87 o                         
  -3  -6  15         11.19         12.77         1.47 o                         
  -2  -6  15         18.09         17.38         1.71 o                         
  -1  -6  15          6.74          6.31         1.01 o                         
   0  -6  15          0.64          0.30         0.89 o                         
   1  -6  15          6.92          6.02         0.96 o                         
   2  -6  15          0.00          0.62         1.13 o                         
   3  -6  15          1.59          2.30         1.23 o                         
  -4  -5  15          2.92          5.82         1.34 o                         
  -3  -5  15         11.80         10.92         1.51 o                         
  -2  -5  15         40.01         44.48         2.00 o                         
  -1  -5  15         85.98         85.12         2.56 o                         
   0  -5  15          0.36         -0.54         0.91 o                         
   1  -5  15          4.32          3.81         0.87 o                         
   2  -5  15          0.31          0.60         0.54 o                         
   3  -5  15         31.99         33.43         1.16 o                         
   4  -5  15          1.82          3.59         1.64 o                         
  -4  -4  15         28.93         29.23         1.26 o                         
  -3  -4  15          9.11         12.40         1.56 o                         
  -2  -4  15         15.10         12.72         1.48 o                         
  -1  -4  15         26.98         25.67         1.20 o                         
   0  -4  15         45.87         41.06         3.45 o                         
   1  -4  15          5.61          6.69         1.34 o                         
   2  -4  15          4.10          3.52         1.26 o                         
   3  -4  15          0.21         -0.66         1.58 o                         
   4  -4  15         18.26         16.93         1.66 o                         
  -5  -3  15         17.90         24.59         1.34 o                         
  -4  -3  15          9.46         11.19         1.10 o                         
  -3  -3  15         14.48         14.96         0.97 o                         
  -2  -3  15          1.44          3.86         1.09 o                         
  -1  -3  15        217.33        220.81         2.20 o                         
   0  -3  15          8.09          6.97         0.90 o                         
   1  -3  15          5.20          3.85         1.16 o                         
   2  -3  15          1.40          2.43         1.38 o                         
   3  -3  15        230.84        235.76         3.74 o                         
   4  -3  15          9.11          6.97         1.60 o                         
   5  -3  15          0.62          1.07         1.06 o                         
  -5  -2  15          0.98          0.15         0.74 o                         
  -4  -2  15          9.89          8.82         0.82 o                         
  -3  -2  15         36.48         34.46         0.97 o                         
  -2  -2  15          0.05         -0.27         0.65 o                         
  -1  -2  15          4.71          6.38         1.02 o                         
   0  -2  15        332.76        319.98         2.44 o                         
   1  -2  15         26.54         21.94         1.48 o                         
   2  -2  15         43.96         40.56         1.77 o                         
   3  -2  15          1.66          1.55         1.29 o                         
   4  -2  15         39.18         32.66         1.85 o                         
   5  -2  15          1.11          1.03         1.14 o                         
  -5  -1  15          0.38         -0.04         1.00 o                         
  -4  -1  15          1.08          0.29         0.77 o                         
  -3  -1  15         34.73         29.19         1.08 o                         
  -2  -1  15          1.00         -0.13         0.72 o                         
  -1  -1  15         32.52         30.62         1.22 o                         
   0  -1  15          0.13          2.38         1.09 o                         
   1  -1  15        182.80        174.24         3.26 o                         
   2  -1  15         33.23         34.50         1.74 o                         
   3  -1  15        277.04        258.11         3.61 o                         
   4  -1  15          0.44          0.80         1.12 o                         
   5  -1  15          8.28          4.83         1.94 o                         
  -5   0  15          6.69          9.18         1.70 o                         
  -4   0  15          0.27         -1.18         1.18 o                         
  -3   0  15          5.93          3.11         1.28 o                         
  -2   0  15          0.04          0.44         0.80 o                         
  -1   0  15         21.84         23.29         0.69 o                         
   0   0  15        213.03        209.50         1.95 o                         
   1   0  15        337.02        332.12         2.40 o                         
   2   0  15        143.45        139.55         2.70 o                         
   3   0  15          1.04         -0.06         1.18 o                         
   4   0  15          7.15          5.67         1.27 o                         
   5   0  15         13.03         11.71         1.56 o                         
  -5   1  15         11.27         11.59         1.53 o                         
  -4   1  15          0.02         -0.53         1.14 o                         
  -3   1  15          6.48          3.26         1.09 o                         
  -2   1  15          9.63          5.35         1.11 o                         
  -1   1  15         13.20         13.03         0.74 o                         
   0   1  15          7.63          8.77         1.14 o                         
   1   1  15        208.77        210.61         2.02 o                         
   2   1  15        125.86        131.23         2.66 o                         
   3   1  15         42.47         38.22         1.65 o                         
   4   1  15         10.82         11.92         1.38 o                         
   5   1  15          5.48          5.60         1.20 o                         
  -5   2  15         30.96         49.44         2.05 o                         
  -4   2  15          7.47          4.29         1.30 o                         
  -3   2  15          0.04         -1.18         1.18 o                         
  -2   2  15          0.33          0.68         1.21 o                         
  -1   2  15         42.79         43.19         2.68 o                         
   0   2  15          0.17         -0.61         0.69 o                         
   1   2  15        272.39        284.65         4.85 o                         
   2   2  15         59.77         60.21         1.95 o                         
   3   2  15          1.12          0.56         1.18 o                         
   4   2  15          0.02         -1.24         1.24 o                         
  -4   3  15         11.14         12.24         1.60 o                         
  -3   3  15         19.49         21.05         1.49 o                         
  -2   3  15         17.99         22.57         1.45 o                         
  -1   3  15          8.64          9.39         0.78 o                         
   0   3  15          3.13          2.35         0.70 o                         
   1   3  15         22.48         22.41         0.99 o                         
   2   3  15         86.52         86.61         2.40 o                         
   3   3  15          0.82          1.43         1.42 o                         
   4   3  15          0.43          0.30         1.21 o                         
  -4   4  15          1.14          3.17         1.10 o                         
  -3   4  15          3.12          6.01         1.44 o                         
  -2   4  15          4.13          3.74         1.28 o                         
  -1   4  15         30.95         29.21         2.34 o                         
   0   4  15         16.21         17.77         1.52 o                         
   1   4  15         24.63         23.93         1.11 o                         
   2   4  15          3.18          2.94         1.17 o                         
   3   4  15          6.11          6.93         1.45 o                         
  -2   5  15          1.62          0.60         1.07 o                         
  -1   5  15          2.58          2.18         0.82 o                         
   0   5  15          3.37          4.76         0.89 o                         
   1   5  15          0.04         -0.74         0.74 o                         
   2   5  15          9.72          6.89         1.68 o                         
  -1  -7  16          1.14          0.81         1.52 o                         
   0  -7  16          0.01         -0.34         0.88 o                         
   1  -7  16          3.34          3.39         0.96 o                         
  -2  -6  16          0.25         -1.48         1.48 o                         
  -1  -6  16          7.63          7.53         0.93 o                         
   0  -6  16          1.58          0.14         0.96 o                         
   1  -6  16          8.94          6.68         1.50 o                         
   2  -6  16         23.12         22.60         1.57 o                         
   3  -6  16          0.33          0.63         0.79 o                         
  -3  -5  16         13.91         15.89         1.48 o                         
  -2  -5  16          0.06         -0.57         1.24 o                         
  -1  -5  16          0.45         -0.09         0.89 o                         
   0  -5  16         39.78         36.18         1.34 o                         
   1  -5  16          3.67          3.29         1.47 o                         
   2  -5  16         15.02         16.63         1.06 o                         
   3  -5  16          1.91          4.54         1.58 o                         
  -4  -4  16          8.17          9.18         1.53 o                         
  -3  -4  16          0.85         -0.11         1.19 o                         
  -2  -4  16          4.73          4.78         1.27 o                         
  -1  -4  16         41.79         40.66         1.30 o                         
   0  -4  16          1.56          1.96         0.87 o                         
   1  -4  16         28.22         25.80         1.68 o                         
   2  -4  16         34.38         38.05         2.06 o                         
   3  -4  16          4.00          3.34         1.28 o                         
   4  -4  16          4.98          3.03         1.66 o                         
  -4  -3  16          9.29          7.32         0.99 o                         
  -3  -3  16          2.36          3.01         1.15 o                         
  -2  -3  16          4.97          3.64         1.17 o                         
  -1  -3  16          5.35          4.98         0.79 o                         
   0  -3  16        344.90        334.85         8.36 o                         
   1  -3  16          6.24          5.28         1.36 o                         
   2  -3  16          4.23          3.15         1.34 o                         
   3  -3  16          2.85          1.86         1.32 o                         
   4  -3  16          0.03         -1.30         1.30 o                         
  -5  -2  16          4.93          5.54         1.12 o                         
  -4  -2  16          0.67         -0.20         0.66 o                         
  -3  -2  16          5.52          3.02         0.75 o                         
  -2  -2  16          0.56         -0.42         0.87 o                         
  -1  -2  16         37.69         34.04         0.84 o                         
   0  -2  16          1.61          2.70         0.78 o                         
   1  -2  16        102.77        104.48         2.39 o                         
   2  -2  16          9.29          8.25         1.27 o                         
   3  -2  16          1.59         -0.01         1.40 o                         
   4  -2  16          6.65          2.85         1.27 o                         
   5  -2  16          0.27          0.44         1.01 o                         
  -5  -1  16          1.22          1.19         1.07 o                         
  -4  -1  16         30.66         28.00         3.58 o                         
  -3  -1  16          6.43          7.43         0.83 o                         
  -2  -1  16         20.87         20.22         0.91 o                         
  -1  -1  16          3.66          2.58         0.55 o                         
   0  -1  16        315.75        291.80         3.77 o                         
   1  -1  16        142.94        145.09         2.72 o                         
   2  -1  16          3.35          0.55         1.33 o                         
   3  -1  16          5.49          7.52         1.48 o                         
   4  -1  16          4.09          0.95         1.27 o                         
   5  -1  16          0.31          2.32         1.06 o                         
  -5   0  16          0.48          0.07         0.92 o                         
  -4   0  16          0.08         -1.19         1.27 o                         
  -3   0  16         16.06         13.13         1.48 o                         
  -2   0  16         14.11          7.24         1.13 o                         
  -1   0  16          3.62          1.20         0.67 o                         
   0   0  16          0.02          2.41         0.84 o                         
   1   0  16        106.88        100.59         2.31 o                         
   2   0  16         33.70         34.97         1.78 o                         
   3   0  16          1.25          1.99         1.13 o                         
   4   0  16          0.01          0.38         1.24 o                         
  -4   1  16          6.73          7.62         1.40 o                         
  -3   1  16          0.95         -0.19         1.23 o                         
  -2   1  16        104.69        101.32         2.40 o                         
  -1   1  16          0.22          0.90         0.93 o                         
   0   1  16         12.65         12.25         0.80 o                         
   1   1  16        180.44        180.78         2.94 o                         
   2   1  16          9.19         14.22         1.45 o                         
   3   1  16          5.85          4.97         1.37 o                         
   4   1  16          7.59         11.29         1.46 o                         
  -4   2  16          4.16          1.66         1.15 o                         
  -3   2  16          3.96          3.57         1.24 o                         
  -2   2  16          8.39          5.01         1.13 o                         
  -1   2  16          0.98          0.95         0.73 o                         
   0   2  16          0.34         -0.23         0.67 o                         
   1   2  16         22.88         24.74         1.54 o                         
   2   2  16        115.35        128.79         2.73 o                         
   3   2  16          0.39          2.21         1.30 o                         
   4   2  16          0.14          1.73         1.38 o                         
  -4   3  16          6.11          7.51         1.36 o                         
  -3   3  16          0.05          1.27         1.24 o                         
  -2   3  16         34.38         37.58         1.84 o                         
  -1   3  16          1.23          1.63         0.83 o                         
   0   3  16         10.65          9.97         0.86 o                         
   1   3  16         27.20         27.27         1.71 o                         
   2   3  16          1.32          1.77         1.45 o                         
   3   3  16         26.40         27.76         1.84 o                         
  -3   4  16          4.18          5.67         1.35 o                         
  -2   4  16          0.31         -0.36         1.22 o                         
  -1   4  16          0.01          0.58         1.11 o                         
   0   4  16          0.21         -0.80         0.80 o                         
   1   4  16          0.07          0.55         1.02 o                         
   2   4  16         45.30         52.52         2.12 o                         
   3   4  16          3.67          4.05         1.30 o                         
  -2   5  16          1.74          2.51         1.48 o                         
  -1   5  16          1.18          1.40         1.62 o                         
   0   5  16          7.55          6.80         0.81 o                         
   1   5  16          0.11          1.52         1.50 o                         
  -2  -6  17          0.16          0.71         1.18 o                         
  -1  -6  17          0.00          0.17         1.18 o                         
   0  -6  17          2.57          3.13         0.93 o                         
   1  -6  17         14.09         14.64         2.01 o                         
   2  -6  17          1.34          2.09         1.54 o                         
  -3  -5  17          5.13          5.36         1.63 o                         
  -2  -5  17          1.90          2.65         1.12 o                         
  -1  -5  17          5.82          3.38         1.57 o                         
   0  -5  17          8.55          7.48         0.89 o                         
   1  -5  17         21.64         28.52         2.00 o                         
   2  -5  17         19.50         22.94         1.94 o                         
   3  -5  17          4.06          5.25         1.43 o                         
  -3  -4  17          1.40          2.67         1.16 o                         
  -2  -4  17          0.63         -0.37         1.25 o                         
  -1  -4  17          0.01          0.89         0.84 o                         
   0  -4  17          1.60          2.61         1.09 o                         
   1  -4  17         67.70         67.02         2.37 o                         
   2  -4  17          0.00          0.48         1.16 o                         
   3  -4  17          7.69          9.49         1.67 o                         
   4  -4  17          2.08          0.92         1.48 o                         
  -4  -3  17          0.12          2.73         1.23 o                         
  -3  -3  17          0.05         -0.37         0.95 o                         
  -2  -3  17          6.22          4.73         1.19 o                         
  -1  -3  17         24.02         24.11         1.10 o                         
   0  -3  17         91.47         85.28         1.59 o                         
   1  -3  17          8.22          7.15         1.46 o                         
   2  -3  17          3.14          1.92         1.26 o                         
   3  -3  17          0.31          0.18         1.15 o                         
   4  -3  17          2.32          0.64         1.33 o                         
  -4  -2  17         10.51          9.43         1.37 o                         
  -3  -2  17          0.59         -0.59         1.26 o                         
  -2  -2  17          0.06         -0.37         0.68 o                         
  -1  -2  17          0.57          0.26         0.55 o                         
   0  -2  17          0.57         -0.65         0.65 o                         
   1  -2  17        113.69        107.07         2.43 o                         
   2  -2  17          1.96          0.96         1.16 o                         
   3  -2  17          1.44          0.56         1.31 o                         
   4  -2  17         10.09          6.83         1.28 o                         
  -4  -1  17          3.98          2.04         1.03 o                         
  -3  -1  17          7.66          6.72         1.43 o                         
  -2  -1  17          2.47          1.84         0.72 o                         
  -1  -1  17        107.86         91.15         1.22 o                         
   0  -1  17         93.15         87.58         3.68 o                         
   1  -1  17          4.91          5.13         1.42 o                         
   2  -1  17          4.45          3.10         1.31 o                         
   3  -1  17          5.15          6.63         1.29 o                         
   4  -1  17          7.59          7.09         1.29 o                         
  -4   0  17          2.66          2.69         1.23 o                         
  -3   0  17          2.43          0.50         1.26 o                         
  -2   0  17          1.48          1.64         0.95 o                         
  -1   0  17          0.75          0.42         0.64 o                         
   0   0  17          0.09         -0.12         0.64 o                         
   1   0  17         41.41         46.10         1.82 o                         
   2   0  17          3.86          5.72         1.43 o                         
   3   0  17          4.47          3.02         1.11 o                         
   4   0  17         16.47         13.31         1.67 o                         
  -4   1  17          0.30          2.94         1.24 o                         
  -3   1  17          4.81          4.15         1.36 o                         
  -2   1  17          8.63          9.10         1.19 o                         
  -1   1  17         18.98         12.69         1.48 o                         
   0   1  17         10.19         10.34         0.81 o                         
   1   1  17         10.16         12.12         1.39 o                         
   2   1  17         48.71         45.73         1.96 o                         
   3   1  17          1.58          1.09         1.24 o                         
   4   1  17          3.09          2.47         1.40 o                         
  -4   2  17          9.29         11.19         1.52 o                         
  -3   2  17          0.74          0.83         1.33 o                         
  -2   2  17          0.66          2.92         1.27 o                         
  -1   2  17         20.08         19.96         0.96 o                         
   0   2  17          0.16          0.75         0.69 o                         
   1   2  17          0.39          0.66         1.12 o                         
   2   2  17          1.00          1.84         1.38 o                         
   3   2  17         20.25         19.70         1.44 o                         
  -3   3  17          5.79          6.21         1.48 o                         
  -2   3  17          6.96          6.10         1.37 o                         
  -1   3  17          0.01         -0.81         0.81 o                         
   0   3  17          1.09          1.41         0.82 o                         
   1   3  17          2.19          2.04         1.26 o                         
   2   3  17         44.13         54.59         2.22 o                         
   3   3  17          1.24          1.01         1.18 o                         
  -2   4  17          0.08         -0.41         1.07 o                         
  -1   4  17         16.11         15.85         1.02 o                         
   0   4  17          0.05          1.56         0.79 o                         
   1   4  17          0.31         -0.56         1.27 o                         
   2   4  17          0.64         -0.18         1.41 o                         
  -1  -6  18          2.01          4.97         1.26 o                         
   0  -6  18          2.02          3.70         1.49 o                         
   1  -6  18          2.07          3.18         1.52 o                         
  -2  -5  18          3.90          2.11         1.34 o                         
  -1  -5  18          0.00          0.70         1.02 o                         
   0  -5  18          2.63          3.94         0.86 o                         
   1  -5  18         80.29         86.30         2.65 o                         
   2  -5  18         10.69         12.66         1.69 o                         
  -3  -4  18          0.05         -0.75         1.38 o                         
  -2  -4  18          0.49          0.50         1.11 o                         
  -1  -4  18          1.39          1.00         0.80 o                         
   0  -4  18         16.14         17.17         1.16 o                         
   1  -4  18          1.82          1.42         1.44 o                         
   2  -4  18         20.14         19.22         1.87 o                         
   3  -4  18          0.03          2.09         1.65 o                         
  -3  -3  18          1.63          0.92         1.02 o                         
  -2  -3  18          2.62          1.57         0.96 o                         
  -1  -3  18          6.58          7.17         0.82 o                         
   0  -3  18         30.62         26.47         1.55 o                         
   1  -3  18         75.83         79.40         2.42 o                         
   2  -3  18          0.83          0.09         1.31 o                         
   3  -3  18          4.59          2.10         1.26 o                         
   4  -3  18          0.00          0.04         1.32 o                         
  -4  -2  18          8.26          9.02         1.35 o                         
  -3  -2  18          4.52          5.25         0.88 o                         
  -2  -2  18          3.45          5.47         1.45 o                         
  -1  -2  18         28.82         22.50         0.82 o                         
   0  -2  18         18.33         16.13         0.96 o                         
   1  -2  18          0.60          0.71         1.29 o                         
   2  -2  18          0.79          0.03         1.49 o                         
   3  -2  18          2.78          1.30         1.13 o                         
   4  -2  18          1.27          0.41         1.43 o                         
  -4  -1  18          3.82          2.73         1.03 o                         
  -3  -1  18         22.19         23.38         1.56 o                         
  -2  -1  18          0.25          0.26         0.76 o                         
  -1  -1  18          1.73          2.44         0.75 o                         
   0  -1  18         17.17         16.42         0.89 o                         
   1  -1  18          0.09          0.14         1.15 o                         
   2  -1  18          2.38          0.68         1.15 o                         
   3  -1  18          5.75          5.10         1.31 o                         
   4  -1  18          5.57          6.48         1.52 o                         
  -4   0  18          1.46          0.89         1.36 o                         
  -3   0  18          0.17         -1.16         1.16 o                         
  -2   0  18         43.46         38.62         1.82 o                         
  -1   0  18         31.82         22.74         0.95 o                         
   0   0  18          6.15          5.25         0.93 o                         
   1   0  18          0.93          3.28         1.31 o                         
   2   0  18         47.11         46.32         2.01 o                         
   3   0  18          1.56          0.07         1.12 o                         
   4   0  18          4.10          5.47         1.59 o                         
  -4   1  18          0.14         -1.03         1.28 o                         
  -3   1  18         14.17         17.55         1.52 o                         
  -2   1  18          3.68         10.03         1.38 o                         
  -1   1  18         13.89         15.37         0.91 o                         
   0   1  18          0.77          0.76         0.71 o                         
   1   1  18          7.93          6.43         1.28 o                         
   2   1  18          0.35          0.97         1.32 o                         
   3   1  18          0.18          0.54         1.11 o                         
  -3   2  18          2.88          2.03         1.48 o                         
  -2   2  18         39.22         35.04         1.91 o                         
  -1   2  18          4.31          2.25         1.19 o                         
   0   2  18          0.01         -0.68         0.68 o                         
   1   2  18          0.01          0.21         1.15 o                         
   2   2  18         26.88         27.70         1.87 o                         
   3   2  18         28.76         39.27         2.02 o                         
  -3   3  18          0.01          0.34         1.17 o                         
  -2   3  18          9.71         13.88         1.58 o                         
  -1   3  18         20.84         21.09         1.48 o                         
   0   3  18          0.37         -0.29         0.80 o                         
   1   3  18          0.07          0.87         1.16 o                         
   2   3  18          4.83          7.65         1.55 o                         
  -1   4  18          0.06          1.75         1.22 o                         
   0   4  18          1.73          0.83         1.31 o                         
   1   4  18          0.29         -0.56         1.30 o                         
  -1  -5  19          1.13          2.72         1.40 o                         
   0  -5  19          2.95          4.10         2.20 o                         
   1  -5  19          1.18          2.70         1.62 o                         
   2  -5  19          0.53          6.51         1.57 o                         
  -2  -4  19          3.85          4.41         1.37 o                         
  -1  -4  19          0.93          0.28         0.98 o                         
   0  -4  19         21.38         23.86         1.16 o                         
   1  -4  19          3.51          3.26         1.31 o                         
   2  -4  19          2.25          2.46         1.64 o                         
   3  -4  19          0.68          1.67         1.47 o                         
  -3  -3  19          0.05         -1.24         1.24 o                         
  -2  -3  19         10.05         10.18         1.41 o                         
  -1  -3  19          4.49          4.54         1.11 o                         
   0  -3  19          9.23          9.60         1.19 o                         
   1  -3  19          1.43          0.48         1.44 o                         
   2  -3  19          3.51          3.15         1.38 o                         
   3  -3  19          0.49          0.25         1.37 o                         
  -3  -2  19          3.03          3.55         0.98 o                         
  -2  -2  19          7.48          5.97         0.92 o                         
  -1  -2  19         10.40         11.88         0.88 o                         
   0  -2  19         32.73         33.08         1.12 o                         
   1  -2  19          5.11          3.85         1.34 o                         
   2  -2  19          0.06         -0.11         1.11 o                         
   3  -2  19          6.21          8.63         1.56 o                         
  -3  -1  19          4.22          4.49         1.46 o                         
  -2  -1  19          3.42          3.08         0.78 o                         
  -1  -1  19          2.16          0.76         0.97 o                         
   0  -1  19          0.57          1.08         0.71 o                         
   1  -1  19          0.18          0.00         1.02 o                         
   2  -1  19          0.99          1.07         1.29 o                         
   3  -1  19          5.10          5.87         1.44 o                         
  -3   0  19          0.81          0.54         1.18 o                         
  -2   0  19          2.60          0.60         1.20 o                         
  -1   0  19         11.60         15.66         1.42 o                         
   0   0  19         12.28         13.81         0.90 o                         
   1   0  19          2.57          2.59         1.18 o                         
   2   0  19          0.57         -1.04         1.04 o                         
   3   0  19          0.64         -0.72         1.28 o                         
  -3   1  19          0.32          0.76         1.08 o                         
  -2   1  19          1.67          1.28         1.14 o                         
  -1   1  19          2.89          1.68         1.29 o                         
   0   1  19          1.10          1.30         0.76 o                         
   1   1  19          0.74          1.19         1.05 o                         
   2   1  19          5.15          7.36         1.35 o                         
   3   1  19          8.95         10.01         1.61 o                         
  -3   2  19          1.05          1.98         1.45 o                         
  -2   2  19          0.04          0.32         1.16 o                         
  -1   2  19          0.48          1.25         1.12 o                         
   0   2  19          3.49          2.94         0.77 o                         
   1   2  19          1.90          1.95         1.10 o                         
   2   2  19          0.01          1.51         1.27 o                         
  -2   3  19          2.99          3.91         1.36 o                         
  -1   3  19          7.28          6.75         1.11 o                         
   0   3  19          2.33          1.93         0.76 o                         
   1   3  19          0.05         -0.82         1.00 o                         
   0  -5  20          4.23          6.14         1.05 o                         
  -2  -4  20         16.70         19.55         1.71 o                         
  -1  -4  20          0.42          0.36         0.97 o                         
   0  -4  20          1.26          4.16         1.24 o                         
   1  -4  20          2.80          1.41         1.15 o                         
   2  -4  20          2.91          4.12         1.87 o                         
  -2  -3  20          1.71          1.60         1.25 o                         
  -1  -3  20          4.55          4.97         1.26 o                         
   0  -3  20          3.20          3.24         1.17 o                         
   1  -3  20          2.21          2.54         1.39 o                         
   2  -3  20          0.06          1.13         1.49 o                         
  -3  -2  20         12.24         12.65         0.90 o                         
  -2  -2  20         14.81         15.90         1.34 o                         
  -1  -2  20          0.27          0.21         1.03 o                         
   0  -2  20         10.85          9.07         1.26 o                         
   1  -2  20          3.71          5.60         1.36 o                         
   2  -2  20          8.70         10.43         1.57 o                         
   3  -2  20          2.30          4.17         1.38 o                         
  -3  -1  20         20.35         25.48         1.97 o                         
  -2  -1  20          2.24          1.99         1.30 o                         
  -1  -1  20          1.42         -0.02         0.93 o                         
   0  -1  20          2.80          1.98         1.03 o                         
   1  -1  20          2.25          2.26         1.10 o                         
   2  -1  20          1.09          0.45         1.30 o                         
   3  -1  20          0.30          0.99         1.59 o                         
  -3   0  20          4.27          1.78         1.35 o                         
  -2   0  20          0.30         -1.31         1.31 o                         
  -1   0  20          0.02          0.98         1.14 o                         
   0   0  20         12.29         12.25         0.97 o                         
   1   0  20          1.34          1.02         1.08 o                         
   2   0  20          6.28          7.91         1.42 o                         
   3   0  20          0.48         -0.31         1.55 o                         
  -2   1  20          0.02          2.19         1.31 o                         
  -1   1  20          0.93          1.54         1.10 o                         
   0   1  20          2.63          2.03         0.72 o                         
   1   1  20          4.57          4.01         1.46 o                         
   2   1  20          3.73          3.16         1.38 o                         
  -2   2  20          0.11          0.13         1.18 o                         
  -1   2  20          1.94          3.76         1.21 o                         
   0   2  20          4.46          4.33         1.01 o                         
   1   2  20          0.03          1.46         1.10 o                         
   0  -4  21          0.08          0.81         1.35 o                         
  -1  -3  21          7.06          5.90         1.25 o                         
   0  -3  21          2.94          1.62         1.38 o                         
   1  -3  21          8.24          9.86         1.28 o                         
  -2  -2  21         28.91         38.34         3.50 o                         
  -1  -2  21          0.00          0.81         1.26 o                         
   0  -2  21          9.52          9.40         1.26 o                         
   1  -2  21          7.90         10.25         1.36 o                         
   2  -2  21          0.04          1.94         1.31 o                         
  -2  -1  21         20.72         25.30         1.81 o                         
  -1  -1  21          3.34          5.09         1.18 o                         
   0  -1  21          3.72          2.58         1.26 o                         
   1  -1  21          0.00         -0.20         1.06 o                         
   2  -1  21         17.93         23.74         1.82 o                         
  -2   0  21          7.41          9.03         1.67 o                         
  -1   0  21          1.67          1.75         1.16 o                         
   0   0  21         29.52         30.25         1.79 o                         
   1   0  21         13.61         20.84         1.66 o                         
   2   0  21          0.46          1.49         1.45 o                         
  -1   1  21          0.60          1.29         1.09 o                         
   0   1  21          0.09          0.08         1.06 o                         
   1   1  21         19.53         26.27         1.75 o                         
   0  -2  22          3.11          3.04         1.40 o                         
  -1  -1  22         16.21         20.73         1.60 o                         
   0  -1  22          1.52          0.77         1.37 o                         
   0   0  22         12.66         13.38         1.46 o                         
                                                                                
