# Supplementary material for: Crystal-structure studies of 4-phenyl­piperazin-1-ium 4-eth­oxy­benzoate monohydrate, 4-phenyl­piperazin-1-ium 4-meth­oxy­benzoate monohydrate, 4-phenyl­piperazin-1-ium 4-methyl­benzoate monohydrate and 4-phenyl­piperazin-1-ium tri­fluoro­acetate 0.12-hydrate
Source: Acta Crystallogr E Crystallogr Commun. 2022 Jun 10;78(Pt 7):709–15. doi: 10.1107/S2056989022006004 (PMC9260359; doi:10.1107/S2056989022006004)
Supplement: Supplementary file 8 [file e-78-00709-IVsup5.hkl]

data_IV                                                                         
_shelx_title ' UK-5 in P-1'                                                     
_shelx_refln_list_code          4                                               
_shelx_F_calc_maximum      174.20                                               
_exptl_crystal_F_000       580.91                                               
_reflns_d_resolution_high  0.8303                                               
                                                                                
loop_                                                                           
 _space_group_symop_operation_xyz                                               
 'x, y, z'                                                                      
 '-x, -y, -z'                                                                   
                                                                                
_cell_length_a     9.6544                                                       
_cell_length_b     9.9029                                                       
_cell_length_c    15.2090                                                       
_cell_angle_alpha  79.621                                                       
_cell_angle_beta   86.579                                                       
_cell_angle_gamma  70.603                                                       
                                                                                
_shelx_F_squared_multiplier     1.000                                           
                                                                                
loop_                                                                           
 _refln_index_h                                                                 
 _refln_index_k                                                                 
 _refln_index_l                                                                 
 _refln_F_squared_calc                                                          
 _refln_F_squared_meas                                                          
 _refln_F_squared_sigma                                                         
 _refln_observed_status                                                         
   2   0   0      30346.83      28216.59       108.06 o                         
   3   0   0        531.08        561.91         4.82 o                         
   4   0   0        481.15        517.96         5.47 o                         
   5   0   0         10.73          7.74         2.03 o                         
   6   0   0         24.31         26.38         2.72 o                         
   7   0   0          1.10          4.00         2.58 o                         
   8   0   0         11.76          7.09         3.35 o                         
   9   0   0          1.95          1.79         3.25 o                         
  10   0   0          0.03         -1.49         2.83 o                         
 -10   1   0          0.25         -0.55         2.95 o                         
  -9   1   0          1.08          0.33         1.61 o                         
  -8   1   0          2.39          0.66         1.68 o                         
  -7   1   0         19.06         15.71         3.02 o                         
  -6   1   0          1.60          0.12         2.11 o                         
  -5   1   0         43.05         28.42         1.56 o                         
  -4   1   0         10.70         13.74         0.54 o                         
  -3   1   0        610.47        546.60         5.85 o                         
  -2   1   0       1645.82       1687.90         9.80 o                         
  -1   1   0        184.27        182.00         2.67 o                         
   1   1   0         20.03         69.19         0.74 o                         
   2   1   0       2764.96       2720.20        11.93 o                         
   3   1   0      13820.27      13707.43       202.57 o                         
   4   1   0        137.56        115.70         5.12 o                         
   5   1   0        397.04        409.46         3.47 o                         
   6   1   0         87.91        108.72         3.74 o                         
   7   1   0         23.88         28.01         5.56 o                         
   8   1   0          0.42          3.65         3.26 o                         
   9   1   0         17.84         19.54         3.66 o                         
  10   1   0          0.76         -0.30         3.27 o                         
  11   1   0          0.28          2.30         3.02 o                         
 -10   2   0          0.76          1.14         2.97 o                         
  -9   2   0          0.25          1.04         1.75 o                         
  -8   2   0          0.04         -3.85         4.93 o                         
  -7   2   0          1.23         -1.11         1.49 o                         
  -6   2   0          0.44          0.31         1.26 o                         
  -5   2   0          3.83          8.47         0.82 o                         
  -4   2   0         17.01         10.10         0.60 o                         
  -3   2   0        134.61        181.33         2.06 o                         
  -2   2   0        740.15        742.15         3.57 o                         
  -1   2   0        503.59        502.46         1.72 o                         
   0   2   0      20623.38      20608.06        43.24 o                         
   1   2   0         14.50         19.99         0.65 o                         
   2   2   0      26520.64      24700.71        90.96 o                         
   3   2   0         11.46          9.02         0.46 o                         
   4   2   0       4185.38       3880.92        12.74 o                         
   5   2   0         50.57         58.88         1.35 o                         
   6   2   0        719.05        731.07         8.92 o                         
   7   2   0         80.86         83.28         2.27 o                         
   8   2   0        154.98        163.82         9.18 o                         
   9   2   0          5.19          3.33         3.18 o                         
  10   2   0          3.64          0.11         3.28 o                         
  11   2   0          0.70          2.07         3.17 o                         
  -9   3   0          3.49          1.92         2.49 o                         
  -8   3   0          1.99          2.82         2.97 o                         
  -7   3   0          0.08         -0.75         1.68 o                         
  -6   3   0          2.35          2.55         1.32 o                         
  -5   3   0          1.24         -0.67         1.23 o                         
  -4   3   0         27.02         14.72         0.80 o                         
  -3   3   0         37.78         44.12         1.37 o                         
  -2   3   0          8.93          5.36         0.35 o                         
  -1   3   0        903.31        829.49         1.82 o                         
   0   3   0        167.77        156.85         3.62 o                         
   1   3   0      13691.11      12777.43        87.82 o                         
   2   3   0        614.51        499.35         3.70 o                         
   3   3   0        210.95        195.56         2.23 o                         
   4   3   0         95.67        102.89         2.17 o                         
   5   3   0       1682.15       1556.01         9.16 o                         
   6   3   0         67.09         72.69         2.14 o                         
   7   3   0         94.09         68.37         4.32 o                         
   8   3   0         17.29         23.42         2.00 o                         
   9   3   0         14.17         19.84         2.54 o                         
  10   3   0          7.40         10.97         3.41 o                         
  11   3   0          0.00         -2.68         2.89 o                         
  -9   4   0          0.59          0.34         1.74 o                         
  -8   4   0          0.34          0.18         1.62 o                         
  -7   4   0         20.15         21.91         1.85 o                         
  -6   4   0          9.52         12.84         1.58 o                         
  -5   4   0         25.30         36.01         1.39 o                         
  -4   4   0          6.17         10.01         0.92 o                         
  -3   4   0         39.42         33.73         1.28 o                         
  -2   4   0         11.65          9.04         0.69 o                         
  -1   4   0        655.82        726.40         9.43 o                         
   0   4   0       1274.43       1231.37        14.81 o                         
   1   4   0        432.22        377.98         3.48 o                         
   2   4   0          2.07          4.73         1.11 o                         
   3   4   0         61.37         63.52         0.84 o                         
   4   4   0         24.97         17.64         0.64 o                         
   5   4   0          4.52          4.56         0.78 o                         
   6   4   0         60.36         49.01         1.99 o                         
   7   4   0         12.13         11.37         2.09 o                         
   8   4   0        179.00        178.81         5.63 o                         
   9   4   0          9.02          5.39         1.96 o                         
  10   4   0         42.90         39.06         2.56 o                         
  11   4   0          0.38         -1.32         3.17 o                         
  -8   5   0          2.72         -0.63         1.54 o                         
  -7   5   0          3.82          2.07         1.60 o                         
  -6   5   0          7.19          8.99         1.65 o                         
  -5   5   0          1.53          0.49         1.40 o                         
  -4   5   0        100.47         94.37         1.82 o                         
  -3   5   0         61.38         72.93         1.62 o                         
  -2   5   0         43.33         32.28         1.25 o                         
  -1   5   0          0.82          0.72         0.68 o                         
   0   5   0          7.13          7.37         0.69 o                         
   1   5   0         52.01         56.62         0.73 o                         
   2   5   0        100.37         85.86         1.07 o                         
   3   5   0        449.64        415.84         3.38 o                         
   4   5   0          4.48          0.56         0.60 o                         
   5   5   0          3.16          4.44         0.68 o                         
   6   5   0          8.03          6.38         0.86 o                         
   7   5   0          1.23          1.56         1.57 o                         
   8   5   0          0.03          0.65         1.87 o                         
   9   5   0          4.79          6.78         2.07 o                         
  10   5   0          0.77          1.92         2.03 o                         
  11   5   0          0.02          0.40         2.05 o                         
  -7   6   0          1.23          3.69         3.81 o                         
  -6   6   0          7.38          5.25         1.55 o                         
  -5   6   0         31.33         42.25         3.24 o                         
  -4   6   0         25.21         32.64         1.83 o                         
  -3   6   0         32.33         34.82         1.46 o                         
  -2   6   0         16.35         15.34         1.85 o                         
  -1   6   0        243.90        211.12         4.01 o                         
   0   6   0          0.03          1.03         0.80 o                         
   1   6   0        145.70        145.84         2.19 o                         
   2   6   0        144.42        114.22         3.46 o                         
   3   6   0         24.24         16.07         1.33 o                         
   4   6   0         86.34         70.30         1.90 o                         
   5   6   0          1.85          3.39         0.63 o                         
   6   6   0        103.84         89.31         1.86 o                         
   7   6   0         27.31         30.83         2.90 o                         
   8   6   0          3.79          7.86         1.27 o                         
   9   6   0          2.70          4.14         1.30 o                         
  10   6   0         20.41         23.47         2.31 o                         
  11   6   0          0.00         -2.12         2.12 o                         
  -6   7   0          0.19         -2.64         2.64 o                         
  -5   7   0          2.15         -0.56         1.54 o                         
  -4   7   0         14.65         11.79         1.65 o                         
  -3   7   0         50.15         35.80         2.04 o                         
  -2   7   0        118.19        125.14         2.75 o                         
  -1   7   0        163.99        164.35         5.96 o                         
   0   7   0         17.32         19.04         1.53 o                         
   1   7   0          7.33          5.25         1.32 o                         
   2   7   0         13.19         14.98         2.65 o                         
   3   7   0          4.89          5.77         2.36 o                         
   4   7   0         17.44         20.80         2.55 o                         
   5   7   0         15.87         19.52         1.33 o                         
   6   7   0          5.73          4.99         0.94 o                         
   7   7   0          3.30          1.37         1.11 o                         
   8   7   0         18.38         14.12         1.43 o                         
   9   7   0          7.87         11.42         1.45 o                         
  10   7   0          1.09          1.91         1.36 o                         
  11   7   0          2.47          1.99         1.41 o                         
  -5   8   0          0.32          1.48         1.58 o                         
  -3   8   0          3.70          6.38         1.76 o                         
  -2   8   0          0.87         -1.78         1.78 o                         
  -1   8   0         35.05         31.03         2.00 o                         
   0   8   0          0.54          6.84         2.63 o                         
   1   8   0        117.19        109.94         4.52 o                         
   2   8   0          6.45         16.73         3.16 o                         
   3   8   0        135.32        148.58         4.68 o                         
   4   8   0         16.08         17.53         1.72 o                         
   5   8   0          7.38          3.15         1.56 o                         
   6   8   0         24.59         22.08         2.22 o                         
   7   8   0          6.62          4.22         1.22 o                         
   8   8   0         10.45         14.86         2.79 o                         
   9   8   0          2.77          3.69         1.82 o                         
  10   8   0          1.90          3.40         1.71 o                         
  -4   9   0          0.71          0.86         1.88 o                         
  -3   9   0          0.89         -2.26         2.26 o                         
  -2   9   0          2.95          2.68         1.64 o                         
  -1   9   0         36.45         34.66         2.03 o                         
   0   9   0         27.31         27.41         1.88 o                         
   1   9   0         35.13         39.70         3.75 o                         
   2   9   0         24.54         21.18         3.43 o                         
   3   9   0          0.00          1.45         2.98 o                         
   4   9   0         24.41         13.06         3.15 o                         
   5   9   0         22.10         23.52         2.08 o                         
   6   9   0          9.39          7.34         1.80 o                         
   7   9   0          2.83          2.56         2.28 o                         
   8   9   0         15.41         13.47         2.28 o                         
   9   9   0          0.40          0.15         2.20 o                         
  -2  10   0          5.93          4.71         1.64 o                         
  -1  10   0          0.27          0.21         4.13 o                         
   0  10   0          6.34          9.20         3.42 o                         
   1  10   0         16.72         17.73         3.63 o                         
   2  10   0          3.81          1.75         3.31 o                         
   3  10   0         61.20         45.77         4.14 o                         
   4  10   0          1.70          0.38         3.15 o                         
   5  10   0         27.12         27.39         3.49 o                         
   6  10   0         12.54          8.39         1.91 o                         
   7  10   0          8.39          7.24         2.37 o                         
   8  10   0         17.03         18.61         2.59 o                         
   0  11   0          0.14         -1.86         3.32 o                         
   1  11   0          0.09         -1.89         3.21 o                         
   2  11   0          0.86         -1.10         3.56 o                         
   3  11   0          0.51          0.52         3.37 o                         
   4  11   0          6.72          5.96         3.49 o                         
   5  11   0          0.02         -3.27         3.27 o                         
   6  11   0         11.57          9.77         3.30 o                         
   7  11   0          0.44         -2.11         2.13 o                         
  -7 -11   1          1.58          2.09         1.90 o                         
  -6 -11   1          1.11         -1.06         3.05 o                         
  -5 -11   1          2.17          2.14         3.32 o                         
  -4 -11   1          0.03         -1.93         3.40 o                         
  -3 -11   1          0.44         -1.87         3.25 o                         
  -2 -11   1          0.12         -0.13         3.40 o                         
  -1 -11   1          0.00          1.37         3.08 o                         
  -8 -10   1          8.71         11.67         2.65 o                         
  -7 -10   1          9.30         11.44         2.61 o                         
  -6 -10   1          2.36          0.63         1.89 o                         
  -5 -10   1          5.47          6.49         3.33 o                         
  -4 -10   1          1.33          1.24         3.06 o                         
  -3 -10   1          0.01         -2.32         3.30 o                         
  -2 -10   1          6.91          2.98         3.15 o                         
  -1 -10   1          0.65          2.72         3.35 o                         
   0 -10   1          0.16          1.70         2.15 o                         
   1 -10   1          0.07          0.74         1.54 o                         
   2 -10   1          2.82          2.57         1.51 o                         
  -9  -9   1          0.09          1.20         1.65 o                         
  -8  -9   1          1.07          0.80         1.81 o                         
  -7  -9   1          0.70          0.81         2.19 o                         
  -6  -9   1          9.03         12.44         4.65 o                         
  -5  -9   1          6.01          6.06         1.83 o                         
  -4  -9   1         20.47         18.90         3.16 o                         
  -3  -9   1          0.09          1.98         2.88 o                         
  -2  -9   1          9.23         13.62         3.16 o                         
  -1  -9   1          0.69          0.87         2.94 o                         
   0  -9   1          2.03          1.79         1.68 o                         
   1  -9   1          6.66          3.70         1.68 o                         
   2  -9   1          1.91          3.17         1.52 o                         
   3  -9   1          1.78         -0.36         4.84 o                         
 -10  -8   1          6.95          7.88         3.29 o                         
  -9  -8   1          2.68          2.10         3.19 o                         
  -8  -8   1         46.25         55.40         2.30 o                         
  -7  -8   1          0.15         -0.10         1.20 o                         
  -6  -8   1         88.30         97.64         2.52 o                         
  -5  -8   1          1.98          0.20         1.40 o                         
  -4  -8   1          7.64          4.08         1.54 o                         
  -3  -8   1          5.86          7.60         2.75 o                         
  -2  -8   1         72.93         70.78         3.70 o                         
  -1  -8   1          3.24          2.00         2.75 o                         
   0  -8   1          2.71          6.00         1.53 o                         
   1  -8   1          3.47          5.47         1.52 o                         
   2  -8   1          3.43          1.42         1.61 o                         
   3  -8   1          1.09         -0.43         1.27 o                         
   4  -8   1          1.09          1.68         1.95 o                         
   5  -8   1          0.14          1.02         1.49 o                         
 -10  -7   1          4.19          1.65         1.37 o                         
  -9  -7   1          7.50          7.11         1.40 o                         
  -8  -7   1         43.39         39.20         2.65 o                         
  -7  -7   1          0.19         -0.40         1.12 o                         
  -6  -7   1          8.87          9.36         0.88 o                         
  -5  -7   1          0.21         -0.46         1.19 o                         
  -4  -7   1         33.71         30.12         1.41 o                         
  -3  -7   1          4.21          4.79         2.29 o                         
  -2  -7   1          3.19          3.37         2.41 o                         
  -1  -7   1        133.10        122.81         2.79 o                         
   0  -7   1         35.76         27.49         2.52 o                         
   1  -7   1        172.37        178.06         2.84 o                         
   2  -7   1         19.58         14.97         1.86 o                         
   3  -7   1         35.37         36.37         1.61 o                         
   4  -7   1          0.02          1.33         1.50 o                         
   5  -7   1          0.12          0.51         1.35 o                         
   6  -7   1          0.02          2.12         1.66 o                         
 -11  -6   1          0.04          2.88         1.98 o                         
 -10  -6   1         11.37         12.47         2.26 o                         
  -9  -6   1          5.04          3.90         1.33 o                         
  -8  -6   1         45.17         46.35         2.06 o                         
  -7  -6   1         10.42          8.92         1.11 o                         
  -6  -6   1        146.54        154.26         2.17 o                         
  -5  -6   1          0.30          0.98         0.70 o                         
  -4  -6   1        178.30        182.06         1.45 o                         
  -3  -6   1          0.88          2.59         0.85 o                         
  -2  -6   1          0.78         -0.79         2.10 o                         
  -1  -6   1        102.01        134.86         5.75 o                         
   0  -6   1         90.79        100.99         1.43 o                         
   1  -6   1         41.75         44.91         1.39 o                         
   2  -6   1         30.25         27.75         1.32 o                         
   3  -6   1          0.08          1.02         1.09 o                         
   4  -6   1          1.24          3.26         1.20 o                         
   5  -6   1          0.89          1.63         1.50 o                         
   6  -6   1          1.07          0.63         1.51 o                         
   7  -6   1          0.11          1.95         1.60 o                         
 -11  -5   1          0.88          0.60         2.01 o                         
 -10  -5   1          0.10          0.53         2.13 o                         
  -9  -5   1          3.24          6.40         2.01 o                         
  -8  -5   1          7.73          9.25         1.98 o                         
  -7  -5   1         20.80         21.72         1.79 o                         
  -6  -5   1         12.25         11.69         1.03 o                         
  -5  -5   1         21.06         20.53         0.78 o                         
  -4  -5   1          1.37          3.99         0.52 o                         
  -3  -5   1        245.65        222.17         1.67 o                         
  -2  -5   1        531.68        511.38         4.05 o                         
  -1  -5   1        211.80        184.39         6.46 o                         
   0  -5   1        157.96        177.53         1.32 o                         
   1  -5   1        452.06        510.23         5.37 o                         
   2  -5   1        146.46        132.72         1.83 o                         
   3  -5   1        276.45        268.80         5.03 o                         
   4  -5   1          9.46         13.57         1.15 o                         
   5  -5   1          8.94          2.99         1.46 o                         
   6  -5   1          0.26         -0.32         1.55 o                         
   7  -5   1          0.05         -1.79         1.79 o                         
   8  -5   1          0.04         -1.22         1.47 o                         
 -11  -4   1          0.90          2.93         3.09 o                         
 -10  -4   1         56.58         47.87         2.66 o                         
  -9  -4   1          1.57          0.49         1.88 o                         
  -8  -4   1        173.63        159.00         6.50 o                         
  -7  -4   1        145.68        140.75         9.07 o                         
  -6  -4   1          5.54          4.80         1.57 o                         
  -5  -4   1         69.66         94.93         1.61 o                         
  -4  -4   1          0.92          3.97         0.56 o                         
  -3  -4   1          0.69          0.60         0.41 o                         
  -2  -4   1        533.20        555.23         4.80 o                         
  -1  -4   1        868.30        962.77         6.43 o                         
   0  -4   1       2440.45       2451.47         7.76 o                         
   1  -4   1         52.49         43.19         0.72 o                         
   2  -4   1        959.87        888.20         7.67 o                         
   3  -4   1         92.93         96.80         1.17 o                         
   4  -4   1         52.08         59.94         1.26 o                         
   5  -4   1          0.70         -0.38         1.06 o                         
   6  -4   1          8.39          6.10         1.42 o                         
   7  -4   1          0.02         -1.07         1.59 o                         
   8  -4   1          0.12          0.39         1.59 o                         
 -11  -3   1          0.77          6.91         3.41 o                         
 -10  -3   1          2.53          3.42         3.10 o                         
  -9  -3   1          0.04          0.05         1.85 o                         
  -8  -3   1          0.39          1.27         1.85 o                         
  -7  -3   1          0.50          1.82         1.61 o                         
  -6  -3   1         14.60         19.85         2.42 o                         
  -5  -3   1        234.05        226.33         3.80 o                         
  -4  -3   1          5.90          4.22         0.70 o                         
  -3  -3   1         22.57         26.49         0.63 o                         
  -2  -3   1        322.39        263.80         2.30 o                         
  -1  -3   1       3012.34       2794.04         8.17 o                         
   0  -3   1        875.38        884.93         4.04 o                         
   1  -3   1        184.13        150.62         1.76 o                         
   2  -3   1         79.34         74.80         0.84 o                         
   3  -3   1        298.78        290.50         3.94 o                         
   4  -3   1          0.44         -0.29         0.69 o                         
   5  -3   1         17.34         25.18         3.14 o                         
   6  -3   1          3.24          1.39         1.41 o                         
   7  -3   1          1.13          1.53         1.63 o                         
   8  -3   1          0.41          1.11         1.67 o                         
   9  -3   1          1.46          2.61         1.70 o                         
 -11  -2   1          0.51          0.58         3.02 o                         
 -10  -2   1         15.63         19.83         3.64 o                         
  -9  -2   1         10.62         15.99         3.37 o                         
  -8  -2   1        279.06        277.03        10.79 o                         
  -7  -2   1          0.19         -1.34         2.54 o                         
  -6  -2   1        472.51        352.65         5.65 o                         
  -5  -2   1         70.97         96.57         2.79 o                         
  -4  -2   1          1.00          2.86         0.60 o                         
  -3  -2   1        574.20        686.80         6.08 o                         
  -2  -2   1        114.67        106.11         1.30 o                         
  -1  -2   1        191.58        249.66         1.40 o                         
   0  -2   1       3325.59       3125.32         6.34 o                         
   1  -2   1       2760.24       2556.59         3.12 o                         
   2  -2   1       1056.05       1073.33         5.04 o                         
   3  -2   1        296.16        303.49         5.43 o                         
   4  -2   1        206.09        225.03         2.36 o                         
   5  -2   1         94.35         90.70         3.33 o                         
   6  -2   1          3.74          4.44         2.10 o                         
   7  -2   1          9.14         10.29         1.64 o                         
   8  -2   1          2.03          1.90         1.77 o                         
   9  -2   1          0.73          2.08         1.86 o                         
  10  -2   1          0.85          2.26         1.80 o                         
 -11  -1   1          0.12         -2.84         3.09 o                         
 -10  -1   1          2.11          2.05         3.37 o                         
  -9  -1   1         24.49         20.41         3.67 o                         
  -8  -1   1         16.09         11.37         3.33 o                         
  -7  -1   1         50.87         50.61         3.32 o                         
  -6  -1   1         14.63         11.54         2.50 o                         
  -5  -1   1       1219.78       1114.28        25.84 o                         
  -4  -1   1          3.14          2.46         1.58 o                         
  -3  -1   1       1657.03       1589.05         7.64 o                         
  -2  -1   1       5415.05       5014.21        11.37 o                         
  -1  -1   1        512.31        390.60         1.58 o                         
   1  -1   1         77.67        124.56         6.44 o                         
   2  -1   1       2375.43       2074.99         5.87 o                         
   3  -1   1          3.44          2.01         0.42 o                         
   4  -1   1          4.36          4.01         0.51 o                         
   5  -1   1          0.20          3.75         1.38 o                         
   6  -1   1         35.40         32.58         2.76 o                         
   7  -1   1          5.49          5.54         2.45 o                         
   8  -1   1          6.32          3.23         3.05 o                         
   9  -1   1          0.01         -1.67         4.32 o                         
  10  -1   1          0.46          0.68         3.36 o                         
 -10   0   1          0.06          0.77         2.99 o                         
  -9   0   1          0.55          2.31         3.02 o                         
  -8   0   1         30.73         39.19         3.74 o                         
  -7   0   1          9.34         15.53         2.81 o                         
  -6   0   1        230.98        257.27         5.13 o                         
  -5   0   1         31.76         34.46         2.37 o                         
  -4   0   1         19.75         20.14         1.89 o                         
  -3   0   1          9.61         23.70         1.47 o                         
  -2   0   1        992.75       1008.81         5.14 o                         
  -1   0   1       2221.97       2251.37         4.75 o                         
   1   0   1        991.57        835.58         1.97 o                         
   2   0   1        149.75        123.62         2.54 o                         
   3   0   1         17.95         18.48         2.55 o                         
   4   0   1         62.02         76.29         5.86 o                         
   5   0   1         81.66         85.20         1.60 o                         
   6   0   1          0.07          0.21         1.03 o                         
   7   0   1         24.09         31.03         2.92 o                         
   8   0   1          6.00          4.09         3.32 o                         
   9   0   1          8.35          4.92         3.28 o                         
  10   0   1          0.17          1.18         3.33 o                         
 -10   1   1          0.02          2.11         3.01 o                         
  -9   1   1          6.94          9.87         3.04 o                         
  -8   1   1          0.08          0.51         1.56 o                         
  -7   1   1        134.56        121.37         2.57 o                         
  -6   1   1         13.45         17.21         0.90 o                         
  -5   1   1        133.56        122.20         2.09 o                         
  -4   1   1         32.37         32.44         1.58 o                         
  -3   1   1        428.69        388.58         2.67 o                         
  -2   1   1        161.98        201.44         3.17 o                         
  -1   1   1         24.58         27.19         0.45 o                         
   2   1   1          6.12          7.81         0.39 o                         
   3   1   1         88.96        106.96         1.94 o                         
   4   1   1        546.75        534.56         4.35 o                         
   5   1   1         16.04         10.92         0.85 o                         
   6   1   1         10.53         13.88         1.31 o                         
   7   1   1          0.83          0.93         1.19 o                         
   9   1   1          0.52         -3.40         3.40 o                         
  10   1   1          0.55          0.08         3.25 o                         
  11   1   1          0.09          0.83         3.19 o                         
 -10   2   1          0.46          1.79         2.64 o                         
  -9   2   1          2.35          4.19         1.73 o                         
  -8   2   1          3.74          4.35         1.66 o                         
  -7   2   1          0.35         -0.05         1.54 o                         
  -6   2   1         25.95         31.76         1.70 o                         
  -5   2   1          6.18          1.04         0.78 o                         
  -4   2   1        159.01        181.98         2.05 o                         
  -3   2   1          5.82          4.33         0.46 o                         
  -2   2   1        303.20        302.45         2.43 o                         
  -1   2   1        472.48        505.60         3.21 o                         
   0   2   1       8743.39       8268.57        16.45 o                         
   1   2   1       1042.34        834.13         8.45 o                         
   2   2   1       5434.81       4931.79        14.48 o                         
   3   2   1        445.13        426.23         3.03 o                         
   4   2   1        194.32        188.72         3.89 o                         
   5   2   1          1.16          2.00         0.82 o                         
   6   2   1          1.95          5.46         1.58 o                         
   7   2   1          3.19          8.40         1.64 o                         
   8   2   1          3.99          0.36         2.34 o                         
   9   2   1          2.72          3.55         3.33 o                         
  10   2   1          0.00         -0.33         3.27 o                         
  11   2   1          2.55          0.81         3.40 o                         
  -9   3   1          0.40          1.39         2.29 o                         
  -8   3   1          0.01          0.64         1.82 o                         
  -7   3   1          0.37         -0.18         1.58 o                         
  -6   3   1          6.53          3.88         1.45 o                         
  -5   3   1         85.11         74.88         4.25 o                         
  -4   3   1          0.07         -0.18         0.70 o                         
  -3   3   1        102.74        119.91         2.93 o                         
  -2   3   1        261.02        220.37         0.98 o                         
  -1   3   1       2203.49       2497.14         7.92 o                         
   0   3   1       2591.83       2722.34         6.00 o                         
   1   3   1       5709.93       5358.73         9.64 o                         
   2   3   1       1156.35       1155.37         9.62 o                         
   3   3   1        915.38        891.99         4.50 o                         
   4   3   1        281.10        311.28         2.99 o                         
   5   3   1          0.84          2.62         1.03 o                         
   6   3   1        137.41        145.38         2.62 o                         
   7   3   1         14.51          2.10         1.53 o                         
   8   3   1         21.44         25.75         2.15 o                         
   9   3   1          0.34         -0.77         5.45 o                         
  10   3   1          3.87          2.01         3.49 o                         
  11   3   1          0.10          0.13         3.14 o                         
  -9   4   1          6.50          3.09         3.38 o                         
  -8   4   1          3.33          4.43         1.53 o                         
  -7   4   1         21.84         18.86         2.12 o                         
  -6   4   1         12.84         15.48         1.71 o                         
  -5   4   1          0.13          0.15         1.26 o                         
  -4   4   1         83.06         92.10         1.53 o                         
  -3   4   1          0.00          0.29         0.61 o                         
  -2   4   1         97.87         95.88         1.45 o                         
  -1   4   1         30.12         32.06         0.63 o                         
   0   4   1        213.82        212.38         3.70 o                         
   1   4   1        229.77        169.76         3.21 o                         
   2   4   1        392.03        311.95         4.99 o                         
   3   4   1        680.76        650.50         4.46 o                         
   4   4   1         28.79         25.34         0.70 o                         
   5   4   1         13.84         22.55         0.89 o                         
   6   4   1         20.97         23.47         1.74 o                         
   7   4   1          0.77          1.70         1.62 o                         
   8   4   1         37.48         42.20         3.75 o                         
   9   4   1          0.11         -0.36         1.88 o                         
  10   4   1          3.56         -3.25         3.25 o                         
  11   4   1          0.45         -2.07         3.33 o                         
  -8   5   1          0.88          0.95         1.65 o                         
  -7   5   1          0.06         -0.37         1.54 o                         
  -6   5   1          8.47          8.35         1.59 o                         
  -5   5   1         13.81         10.94         1.63 o                         
  -4   5   1         15.61         11.19         1.20 o                         
  -3   5   1         49.06         59.88         1.56 o                         
  -2   5   1          3.36          1.97         0.62 o                         
  -1   5   1        118.81        132.36         1.28 o                         
   0   5   1        958.35       1078.57        10.63 o                         
   1   5   1       3091.88       2790.22         7.62 o                         
   2   5   1        824.57        881.01         4.12 o                         
   3   5   1        986.48        959.40        10.70 o                         
   4   5   1          0.08         -0.25         0.60 o                         
   5   5   1         17.55         28.57         0.85 o                         
   6   5   1         64.16         72.15         2.21 o                         
   7   5   1         10.65          2.98         1.57 o                         
   8   5   1         10.04         11.73         2.93 o                         
   9   5   1         19.20         12.80         2.08 o                         
  10   5   1          1.74         -1.08         2.01 o                         
  11   5   1          0.14         -3.21         3.21 o                         
  -7   6   1         11.89          8.96         1.68 o                         
  -6   6   1          0.00          0.37         1.62 o                         
  -5   6   1         29.23         28.91         1.93 o                         
  -4   6   1         45.14         41.22         2.47 o                         
  -3   6   1         40.49         27.79         1.46 o                         
  -2   6   1        248.40        269.21         8.98 o                         
  -1   6   1         79.07         87.33         1.66 o                         
   0   6   1        802.78        773.88        10.83 o                         
   1   6   1        867.14        850.95         9.40 o                         
   2   6   1         68.65         66.06         3.02 o                         
   3   6   1         35.85         31.85         1.49 o                         
   4   6   1          8.71          7.32         0.87 o                         
   5   6   1         72.34         66.89         1.57 o                         
   6   6   1         26.81         29.22         1.11 o                         
   7   6   1          0.41         -0.66         1.57 o                         
   8   6   1          0.34         -0.27         1.20 o                         
   9   6   1          1.04          1.84         1.30 o                         
  10   6   1          5.53          5.39         2.13 o                         
  11   6   1          1.17          3.39         2.10 o                         
  -6   7   1          0.07         -0.56         2.31 o                         
  -5   7   1          0.57          2.69         2.29 o                         
  -4   7   1         16.13         16.60         2.13 o                         
  -3   7   1         16.68         15.03         2.06 o                         
  -2   7   1         41.63         43.22         2.31 o                         
  -1   7   1        138.15        139.14         2.73 o                         
   0   7   1          3.96          5.59         0.91 o                         
   1   7   1         42.47         56.07         1.91 o                         
   2   7   1        109.76        111.35         4.01 o                         
   3   7   1         14.44         22.96         2.88 o                         
   4   7   1          1.28          3.83         1.37 o                         
   5   7   1         18.16         18.57         1.52 o                         
   6   7   1         17.34         11.71         1.08 o                         
   7   7   1          8.25          8.86         1.47 o                         
   8   7   1          0.24          0.43         1.19 o                         
   9   7   1         27.41         34.13         1.66 o                         
  10   7   1          0.01         -0.49         1.39 o                         
  11   7   1          2.64          1.89         1.58 o                         
  -5   8   1          1.72          2.73         2.10 o                         
  -4   8   1          0.91         -0.63         1.95 o                         
  -3   8   1         14.02         14.90         1.80 o                         
  -2   8   1         21.14         12.59         1.78 o                         
  -1   8   1         44.69         46.75         2.16 o                         
   0   8   1        318.94        292.77         3.79 o                         
   1   8   1        282.79        314.86         6.26 o                         
   2   8   1        454.10        399.28         6.84 o                         
   3   8   1        100.31        100.01         4.16 o                         
   4   8   1         78.57         71.98         2.23 o                         
   5   8   1          0.19         -1.52         1.52 o                         
   6   8   1         13.17          9.59         3.52 o                         
   7   8   1          1.97          3.00         1.76 o                         
   8   8   1          4.25          6.68         3.14 o                         
   9   8   1          1.10          1.11         1.79 o                         
  10   8   1          0.65         -1.14         1.98 o                         
  -4   9   1          0.42          0.45         2.26 o                         
  -3   9   1          0.19          0.05         1.55 o                         
  -2   9   1          2.91          3.97         1.73 o                         
  -1   9   1          0.02         -0.29         1.58 o                         
   0   9   1         10.88         15.32         1.80 o                         
   1   9   1          6.87          5.65         3.07 o                         
   2   9   1          5.42          0.60         3.08 o                         
   3   9   1         38.29         40.26         3.71 o                         
   4   9   1          0.46          0.04         2.93 o                         
   5   9   1         21.43         25.56         2.05 o                         
   6   9   1          0.41         -1.51         1.64 o                         
   7   9   1          5.43          6.53         2.11 o                         
   8   9   1          4.27          3.66         1.46 o                         
   9   9   1          2.53          2.25         1.46 o                         
  10   9   1          3.23          2.10         3.00 o                         
  -2  10   1          0.02          0.96         1.64 o                         
  -1  10   1          0.09          1.38         1.63 o                         
   0  10   1          1.36          1.45         1.98 o                         
   1  10   1          7.64          1.81         3.26 o                         
   2  10   1         33.88         35.44         3.85 o                         
   3  10   1         46.36         49.17         4.09 o                         
   4  10   1         42.20         42.25         3.83 o                         
   5  10   1         17.70         15.62         3.46 o                         
   6  10   1          9.87         11.35         3.16 o                         
   7  10   1          2.20          4.42         2.33 o                         
   8  10   1          2.37          4.13         2.54 o                         
   9  10   1          0.57         -0.16         2.19 o                         
   0  11   1          0.32          4.94         3.30 o                         
   1  11   1          2.68          2.80         3.40 o                         
   2  11   1          0.19          0.17         3.48 o                         
   3  11   1          2.66          4.30         3.38 o                         
   4  11   1          1.45          7.15         3.68 o                         
   5  11   1          2.29          1.88         3.19 o                         
   6  11   1          0.01          1.21         3.36 o                         
   7  11   1          4.45          3.43         2.27 o                         
  -6 -11   2          0.42          0.99         3.13 o                         
  -5 -11   2          5.24          1.72         3.44 o                         
  -4 -11   2          6.05          0.14         3.61 o                         
  -3 -11   2          1.86         -0.60         3.32 o                         
  -2 -11   2          4.75          2.04         3.28 o                         
  -1 -11   2          0.30         -2.76         3.62 o                         
  -8 -10   2          0.00         -1.43         2.05 o                         
  -7 -10   2          1.74          1.93         2.30 o                         
  -6 -10   2          0.13         -0.30         1.70 o                         
  -5 -10   2          6.90          7.56         3.12 o                         
  -4 -10   2          0.00          0.46         2.87 o                         
  -3 -10   2          1.84          4.73         2.97 o                         
  -2 -10   2          0.08          0.22         2.90 o                         
  -1 -10   2          2.73          1.64         3.01 o                         
   0 -10   2          0.01          1.19         2.93 o                         
   1 -10   2          0.18          0.81         3.39 o                         
  -9  -9   2          2.02          4.14         1.84 o                         
  -8  -9   2          6.70         10.02         3.43 o                         
  -7  -9   2         22.09         25.76         4.24 o                         
  -6  -9   2          8.45          9.83         1.54 o                         
  -5  -9   2         17.42         16.60         2.85 o                         
  -4  -9   2          5.59          5.48         2.93 o                         
  -3  -9   2         13.27         13.09         3.17 o                         
  -2  -9   2          0.11         -1.10         2.87 o                         
  -1  -9   2          2.24         -0.10         2.87 o                         
   0  -9   2          0.01          0.52         1.36 o                         
   1  -9   2          0.90          2.57         1.46 o                         
   2  -9   2          3.52          3.62         1.44 o                         
   3  -9   2          0.66         -1.11         1.55 o                         
 -10  -8   2          0.25         -0.29         3.58 o                         
  -9  -8   2          6.54         11.40         3.47 o                         
  -8  -8   2          0.06          0.65         1.58 o                         
  -7  -8   2          2.09          2.91         1.70 o                         
  -6  -8   2          8.77         11.85         1.51 o                         
  -5  -8   2          2.30          7.98         1.45 o                         
  -4  -8   2         23.21         19.87         1.63 o                         
  -3  -8   2         42.57         46.85         3.45 o                         
  -2  -8   2          0.00          1.48         2.78 o                         
  -1  -8   2          0.32         -0.45         2.78 o                         
   0  -8   2          4.16          7.65         1.82 o                         
   1  -8   2          0.87          1.25         1.74 o                         
   2  -8   2          0.02         -0.97         1.43 o                         
   3  -8   2          1.85          1.32         1.24 o                         
   4  -8   2          0.80         -1.89         1.89 o                         
   5  -8   2          0.29         -0.81         1.81 o                         
 -10  -7   2          0.08          1.52         2.01 o                         
  -9  -7   2          7.54          7.07         2.80 o                         
  -8  -7   2          2.93          0.50         2.20 o                         
  -7  -7   2        100.01         95.50         2.37 o                         
  -6  -7   2         43.31         39.11         1.67 o                         
  -5  -7   2         96.12         91.30         1.91 o                         
  -4  -7   2          2.09          1.42         1.15 o                         
  -3  -7   2         39.30         37.48         1.89 o                         
  -2  -7   2         26.40         26.11         2.84 o                         
  -1  -7   2          1.34          1.66         1.94 o                         
   0  -7   2         87.65        116.14         5.64 o                         
   1  -7   2          4.12          3.26         1.15 o                         
   2  -7   2          2.31          1.07         1.19 o                         
   3  -7   2          1.80          3.47         1.22 o                         
   4  -7   2          2.34          3.00         1.45 o                         
   5  -7   2          0.33          0.50         1.40 o                         
   6  -7   2          0.81          2.39         2.08 o                         
 -11  -6   2          1.45          2.62         2.14 o                         
 -10  -6   2          2.49          4.05         2.16 o                         
  -9  -6   2          8.74          8.06         1.43 o                         
  -8  -6   2          2.82          1.57         1.69 o                         
  -7  -6   2          1.84          2.92         1.08 o                         
  -6  -6   2          8.60          6.41         0.89 o                         
  -5  -6   2          5.10          6.71         0.74 o                         
  -4  -6   2         49.53         65.03         1.24 o                         
  -3  -6   2         30.43         28.08         0.90 o                         
  -2  -6   2        181.54        158.06         3.54 o                         
  -1  -6   2         16.96         31.48         1.29 o                         
   0  -6   2         22.71         28.32         1.13 o                         
   1  -6   2         59.98         54.12         2.96 o                         
   2  -6   2          6.90          6.10         1.10 o                         
   3  -6   2          0.27          0.27         1.06 o                         
   4  -6   2          1.03         -0.57         1.13 o                         
   5  -6   2          3.90          2.59         1.46 o                         
   6  -6   2          0.04         -1.67         1.96 o                         
   7  -6   2          0.06          2.48         1.46 o                         
 -11  -5   2          0.76         -0.20         3.57 o                         
 -10  -5   2          2.80          6.01         2.09 o                         
  -9  -5   2          2.96          4.44         2.08 o                         
  -8  -5   2          0.02          2.83         1.83 o                         
  -7  -5   2         17.47         12.49         1.73 o                         
  -6  -5   2          5.40          2.81         0.93 o                         
  -5  -5   2        114.67        122.81         1.44 o                         
  -4  -5   2        202.15        194.35         1.81 o                         
  -3  -5   2        138.15        117.27         1.57 o                         
  -2  -5   2          6.66          4.51         0.61 o                         
  -1  -5   2        100.04         89.73         1.50 o                         
   0  -5   2          5.35          8.94         0.75 o                         
   1  -5   2          3.94          4.06         0.65 o                         
   2  -5   2         27.27         31.97         1.18 o                         
   3  -5   2          3.53          7.73         0.85 o                         
   4  -5   2          1.45          4.50         1.07 o                         
   5  -5   2          0.45          0.39         1.38 o                         
   6  -5   2          3.47          3.67         1.46 o                         
   7  -5   2          0.10         -0.03         1.68 o                         
   8  -5   2          0.00          2.51         1.69 o                         
 -11  -4   2          0.97          2.17         2.90 o                         
 -10  -4   2         32.79         33.89         2.92 o                         
  -9  -4   2          8.82          6.03         2.03 o                         
  -8  -4   2         63.80         69.96         4.36 o                         
  -7  -4   2         55.98         45.87         2.07 o                         
  -6  -4   2        181.46        193.49         3.31 o                         
  -5  -4   2         73.64         58.34         3.83 o                         
  -4  -4   2        115.30        116.67         1.34 o                         
  -3  -4   2         39.59         48.63         1.00 o                         
  -2  -4   2        492.77        532.95         3.27 o                         
  -1  -4   2         70.88         74.71         1.02 o                         
   0  -4   2        169.35        192.03         1.16 o                         
   1  -4   2       1389.78       1394.34         9.45 o                         
   2  -4   2        146.30        153.05         1.59 o                         
   3  -4   2        364.71        377.89         2.95 o                         
   4  -4   2         49.28         49.33         1.23 o                         
   5  -4   2          6.82          3.22         1.07 o                         
   6  -4   2          0.28         -0.38         1.35 o                         
   7  -4   2          0.16         -0.34         1.44 o                         
   8  -4   2          0.01          0.07         1.49 o                         
 -11  -3   2          3.90         -0.45         2.90 o                         
 -10  -3   2          5.72          7.36         2.10 o                         
  -9  -3   2          0.31          2.12         1.91 o                         
  -8  -3   2         43.97         50.86         3.65 o                         
  -7  -3   2         22.60         27.74         2.84 o                         
  -6  -3   2         17.41         14.72         2.34 o                         
  -5  -3   2         99.46         81.29         1.39 o                         
  -4  -3   2        326.62        349.30         4.63 o                         
  -3  -3   2          8.13         12.27         1.13 o                         
  -2  -3   2        284.10        240.13         1.35 o                         
  -1  -3   2          2.20          0.72         0.38 o                         
   0  -3   2        683.32        660.36         3.64 o                         
   1  -3   2        634.84        653.67         4.39 o                         
   2  -3   2          8.00          4.41         0.51 o                         
   3  -3   2        311.84        359.22         4.49 o                         
   4  -3   2          9.43          6.21         0.82 o                         
   5  -3   2          0.50          3.51         1.95 o                         
   6  -3   2         16.45         15.74         1.64 o                         
   7  -3   2          3.68          2.49         1.60 o                         
   8  -3   2          0.84          0.73         1.95 o                         
   9  -3   2          0.03          1.55         1.71 o                         
 -11  -2   2          0.10          4.66         3.24 o                         
 -10  -2   2         37.77         35.62         3.72 o                         
  -9  -2   2          0.10          1.87         3.10 o                         
  -8  -2   2        286.05        302.70         6.47 o                         
  -7  -2   2         26.18         12.70         2.72 o                         
  -6  -2   2        191.51        244.94         4.86 o                         
  -5  -2   2        519.03        455.10         5.19 o                         
  -4  -2   2        613.85        732.62         2.92 o                         
  -3  -2   2          2.94          2.81         0.51 o                         
  -2  -2   2        256.09        318.90         3.40 o                         
  -1  -2   2       1439.30       1375.01         8.44 o                         
   0  -2   2        957.80        865.41         6.02 o                         
   1  -2   2        710.69        620.47         6.65 o                         
   2  -2   2        137.95        138.28         8.47 o                         
   3  -2   2       1094.87       1156.50         3.97 o                         
   4  -2   2        267.61        234.68         2.46 o                         
   5  -2   2        238.70        219.02         4.59 o                         
   6  -2   2         10.58         11.97         2.39 o                         
   7  -2   2          6.17          7.67         2.71 o                         
   8  -2   2          0.15          1.54         1.81 o                         
   9  -2   2          2.40          1.40         1.94 o                         
  10  -2   2          1.01          0.13         1.92 o                         
 -11  -1   2          1.05          2.38         2.84 o                         
 -10  -1   2          0.11          2.94         3.15 o                         
  -9  -1   2         14.68          7.76         3.24 o                         
  -8  -1   2         27.49         36.09         3.80 o                         
  -7  -1   2          5.04          2.27         2.50 o                         
  -6  -1   2         45.51         64.67         3.18 o                         
  -5  -1   2         40.13         31.67         2.51 o                         
  -4  -1   2         12.92         15.24         1.71 o                         
  -3  -1   2         36.24         34.71         1.68 o                         
  -2  -1   2        113.80        150.72         2.10 o                         
  -1  -1   2        305.15        364.80         1.70 o                         
   0  -1   2       1002.96       1025.91         3.39 o                         
   1  -1   2        194.14        194.73         1.97 o                         
   2  -1   2        871.66        772.97         3.17 o                         
   3  -1   2       1708.53       1827.86         8.01 o                         
   4  -1   2         72.41         67.51         2.00 o                         
   5  -1   2        299.04        306.23         5.23 o                         
   6  -1   2         22.58         22.54         2.60 o                         
   7  -1   2          1.15          1.65         2.43 o                         
   8  -1   2         11.05          6.24         3.00 o                         
   9  -1   2          0.45          2.82         3.08 o                         
  10  -1   2          0.00          1.27         1.70 o                         
 -10   0   2          1.10          1.67         3.15 o                         
  -9   0   2          1.65         -0.05         2.83 o                         
  -8   0   2        216.34        200.65         5.59 o                         
  -7   0   2         26.43         28.68         1.53 o                         
  -6   0   2        264.86        224.87         2.65 o                         
  -5   0   2          9.08          8.24         1.25 o                         
  -4   0   2        200.37        230.08         3.21 o                         
  -3   0   2        586.03        525.23         2.84 o                         
  -2   0   2         49.54         48.84         1.60 o                         
  -1   0   2       2348.47       2304.53         5.02 o                         
   1   0   2         60.60         97.81         4.46 o                         
   2   0   2       1011.02       1076.50         6.10 o                         
   3   0   2          1.06          2.42         0.46 o                         
   4   0   2        164.22        202.83         4.25 o                         
   5   0   2         70.79         68.57         2.02 o                         
   6   0   2          3.49          0.57         2.18 o                         
   7   0   2         12.67         10.91         2.70 o                         
   8   0   2          0.09         -0.61         2.72 o                         
   9   0   2          4.86          3.68         3.09 o                         
  10   0   2          0.87         -1.05         3.08 o                         
 -10   1   2          0.18         -0.71         2.96 o                         
  -9   1   2          8.84          6.84         3.00 o                         
  -8   1   2          1.63          5.30         2.84 o                         
  -7   1   2        211.04        210.87         4.33 o                         
  -6   1   2         25.52         19.98         1.38 o                         
  -5   1   2         10.05          9.17         1.17 o                         
  -4   1   2          0.80          2.78         0.73 o                         
  -3   1   2        697.65        760.85         5.18 o                         
  -2   1   2         16.16         14.07         0.33 o                         
  -1   1   2       4395.96       4160.04         5.96 o                         
   0   1   2       1276.91       1261.38         7.09 o                         
   1   1   2       3723.16       3720.37         6.50 o                         
   2   1   2       2448.94       2197.26         8.08 o                         
   3   1   2         11.08         17.13         0.55 o                         
   4   1   2        288.90        279.25         4.82 o                         
   5   1   2        115.37        126.62         2.21 o                         
   6   1   2         15.09         11.19         1.35 o                         
   7   1   2          5.09          4.12         2.52 o                         
   8   1   2         11.13          3.09         2.72 o                         
   9   1   2          0.01         -3.42         3.42 o                         
  10   1   2          0.11         -2.60         3.50 o                         
  11   1   2          0.01          0.56         3.64 o                         
 -10   2   2          0.07         -0.80         2.61 o                         
  -9   2   2          0.15          0.09         2.61 o                         
  -8   2   2         35.58         22.46         1.92 o                         
  -7   2   2          5.44          6.72         1.60 o                         
  -6   2   2        174.93        123.26         2.47 o                         
  -5   2   2         13.26         12.76         0.99 o                         
  -4   2   2          1.83          2.70         0.53 o                         
  -3   2   2        107.22        109.57         1.11 o                         
  -2   2   2          6.90         12.02         0.78 o                         
  -1   2   2          1.60          2.55         0.31 o                         
   0   2   2       1740.80       1657.34         9.20 o                         
   1   2   2       1912.84       1810.98        12.34 o                         
   2   2   2        480.88        398.99         3.00 o                         
   3   2   2        180.74        162.75         2.25 o                         
   4   2   2         46.56         34.07         1.03 o                         
   5   2   2         12.06          7.65         0.81 o                         
   6   2   2          6.05          5.71         1.79 o                         
   7   2   2          2.05         -0.30         1.31 o                         
   8   2   2          1.69          3.48         2.76 o                         
   9   2   2          0.07         -3.29         3.29 o                         
  10   2   2          0.01         -1.96         3.57 o                         
  11   2   2          3.35          0.78         3.47 o                         
  -9   3   2          1.02          1.73         2.23 o                         
  -8   3   2          1.21          0.34         1.62 o                         
  -7   3   2         51.24         45.84         5.20 o                         
  -6   3   2          8.43          8.00         1.25 o                         
  -5   3   2         43.90         46.79         1.96 o                         
  -4   3   2          0.45          1.76         0.74 o                         
  -3   3   2        224.90        221.01         1.82 o                         
  -2   3   2         35.04         16.88         0.47 o                         
  -1   3   2        545.41        647.73         2.60 o                         
   0   3   2        270.48        309.82         6.11 o                         
   1   3   2        879.48        825.11         3.23 o                         
   2   3   2         54.70         60.20         1.62 o                         
   3   3   2         26.50         52.41         2.59 o                         
   4   3   2        779.23        750.32         6.55 o                         
   5   3   2         19.81         11.97         0.73 o                         
   6   3   2         23.73         20.63         2.20 o                         
   7   3   2          1.85          1.25         1.44 o                         
   8   3   2          0.06         -1.74         1.74 o                         
   9   3   2          0.05         -1.31         3.34 o                         
  10   3   2          0.02         -0.69         3.31 o                         
  11   3   2          0.00         -2.88         3.24 o                         
  -9   4   2          3.76          5.51         1.68 o                         
  -8   4   2         11.99         10.42         1.71 o                         
  -7   4   2          5.65          6.29         1.66 o                         
  -6   4   2         90.75         91.51         3.52 o                         
  -5   4   2          0.00          1.87         1.25 o                         
  -4   4   2          3.53          5.04         0.84 o                         
  -3   4   2         41.72         37.13         0.92 o                         
  -2   4   2         37.15         57.21         0.72 o                         
  -1   4   2         17.00         26.41         1.26 o                         
   0   4   2       1081.81       1127.95        14.24 o                         
   1   4   2         87.85         82.59         2.44 o                         
   2   4   2       3649.64       3506.36        11.26 o                         
   3   4   2        546.23        501.67         4.53 o                         
   4   4   2        238.18        225.03         3.33 o                         
   5   4   2        221.88        264.96         3.69 o                         
   6   4   2         62.27         70.36         2.14 o                         
   7   4   2         25.22         33.55         2.20 o                         
   8   4   2          0.14         -1.78         1.78 o                         
   9   4   2          0.00         -0.51         1.82 o                         
  10   4   2          0.01         -0.05         3.17 o                         
  11   4   2          0.89         -0.45         3.03 o                         
  -8   5   2          0.02          1.66         1.69 o                         
  -7   5   2          1.72          1.70         1.63 o                         
  -6   5   2          1.60          2.29         1.55 o                         
  -5   5   2          1.10          3.02         1.72 o                         
  -4   5   2          0.15          0.22         1.07 o                         
  -3   5   2         33.45         32.45         1.35 o                         
  -2   5   2          5.35          4.69         0.63 o                         
  -1   5   2        147.28        150.17         2.39 o                         
   0   5   2         23.47         20.10         1.28 o                         
   1   5   2        143.56        160.26         6.78 o                         
   2   5   2          2.12          1.65         1.19 o                         
   3   5   2        488.04        554.40         6.77 o                         
   4   5   2        150.12        176.21         1.48 o                         
   5   5   2         26.02         18.82         0.87 o                         
   6   5   2         13.94         11.15         0.90 o                         
   7   5   2          0.70          0.12         1.58 o                         
   8   5   2          0.95         -1.38         1.81 o                         
   9   5   2          0.00          0.29         1.90 o                         
  10   5   2          0.43         -2.07         2.07 o                         
  11   5   2          0.04         -0.63         3.01 o                         
  -7   6   2         14.27         15.99         2.89 o                         
  -6   6   2         30.40         30.63         4.56 o                         
  -5   6   2          7.93         11.52         1.76 o                         
  -4   6   2         55.69         60.34         2.16 o                         
  -3   6   2          8.62          9.85         1.56 o                         
  -2   6   2          4.22          2.78         1.35 o                         
  -1   6   2          0.38          2.44         1.67 o                         
   0   6   2         31.50         29.19         1.95 o                         
   1   6   2        183.54        188.57         3.98 o                         
   2   6   2        743.25        728.10         7.44 o                         
   3   6   2         12.03          8.20         1.27 o                         
   4   6   2         11.89         12.44         0.94 o                         
   5   6   2        146.54        165.01         3.38 o                         
   6   6   2         18.79         20.74         1.15 o                         
   7   6   2         18.82         31.07         1.79 o                         
   8   6   2          0.00          1.34         1.30 o                         
   9   6   2          6.58          9.73         2.63 o                         
  10   6   2          0.00         -0.80         2.93 o                         
  11   6   2          0.86         -2.95         2.95 o                         
  -6   7   2          0.19         -2.25         2.25 o                         
  -5   7   2          5.20          3.88         2.41 o                         
  -4   7   2          0.93          5.86         2.30 o                         
  -3   7   2         45.85         48.45         4.04 o                         
  -2   7   2          0.28          2.01         1.56 o                         
  -1   7   2         42.37         36.53         1.92 o                         
   0   7   2         39.90         47.06         1.42 o                         
   1   7   2         52.33         69.16         3.63 o                         
   2   7   2         10.94         18.34         2.77 o                         
   3   7   2        468.05        493.66         6.83 o                         
   4   7   2         21.71         16.71         1.54 o                         
   5   7   2          0.16          1.00         1.30 o                         
   6   7   2          1.28          2.03         1.00 o                         
   7   7   2          7.21          6.41         1.67 o                         
   8   7   2          1.84          1.49         1.37 o                         
   9   7   2         11.53         10.95         1.59 o                         
  10   7   2          0.11          0.88         1.54 o                         
  11   7   2          0.66          2.22         1.72 o                         
  -5   8   2          6.84          7.42         2.40 o                         
  -4   8   2          6.62          4.50         2.10 o                         
  -3   8   2          0.27          2.32         1.64 o                         
  -2   8   2         43.89         43.14         2.14 o                         
  -1   8   2          9.07          6.32         1.78 o                         
   0   8   2         42.28         59.24         2.32 o                         
   1   8   2         60.83         70.40         3.97 o                         
   2   8   2         53.38         43.28         3.62 o                         
   3   8   2          3.71          1.45         2.74 o                         
   4   8   2         19.97         19.89         1.70 o                         
   5   8   2          6.79          6.45         1.55 o                         
   6   8   2          6.19          3.07         1.49 o                         
   7   8   2          0.31          2.36         1.32 o                         
   8   8   2          3.09          1.92         1.55 o                         
   9   8   2          4.42          3.21         1.94 o                         
  10   8   2          0.00         -1.24         1.89 o                         
  -4   9   2          0.08          0.93         2.06 o                         
  -3   9   2          0.00         -0.53         1.69 o                         
  -2   9   2          0.14          1.45         1.70 o                         
  -1   9   2          0.97          0.27         1.75 o                         
   0   9   2         43.27         47.87         2.24 o                         
   1   9   2          7.72          4.00         3.06 o                         
   2   9   2         79.72        116.91         4.86 o                         
   3   9   2          0.73          0.97         3.08 o                         
   4   9   2         11.31         14.94         3.03 o                         
   5   9   2          1.38          0.50         1.73 o                         
   6   9   2          8.54          6.77         1.72 o                         
   7   9   2          0.79          3.47         2.03 o                         
   8   9   2          2.59          3.10         1.44 o                         
   9   9   2          4.05          8.04         1.60 o                         
  10   9   2          0.17         -0.92         3.29 o                         
  -2  10   2          0.07         -1.75         1.75 o                         
  -1  10   2          0.04          2.44         2.28 o                         
   0  10   2         12.81         15.17         1.87 o                         
   1  10   2         23.29         30.13         3.85 o                         
   2  10   2         13.21          6.69         3.45 o                         
   3  10   2          7.93          8.68         3.34 o                         
   4  10   2          9.99          5.61         3.30 o                         
   5  10   2          4.06          4.91         3.09 o                         
   6  10   2          0.23         -2.22         3.04 o                         
   7  10   2          0.12          0.64         1.78 o                         
   8  10   2          0.01          1.75         2.43 o                         
   9  10   2          0.18         -0.11         2.06 o                         
   0  11   2          7.75          9.64         3.32 o                         
   1  11   2          4.54          5.53         3.46 o                         
   2  11   2         49.38         57.35         4.40 o                         
   3  11   2          0.84          3.91         3.39 o                         
   4  11   2         12.58         15.95         3.48 o                         
   5  11   2          0.21          2.76         3.03 o                         
   6  11   2          1.57          1.23         3.12 o                         
   7  11   2          1.42          1.44         1.77 o                         
  -5 -11   3          5.68          3.12         3.23 o                         
  -4 -11   3          0.25          1.63         3.07 o                         
  -3 -11   3          0.45          5.46         3.40 o                         
  -2 -11   3          3.00          2.14         3.41 o                         
  -8 -10   3          0.57          2.25         1.69 o                         
  -7 -10   3          0.94          1.75         1.72 o                         
  -6 -10   3          0.69          1.90         2.87 o                         
  -5 -10   3          1.35          1.05         2.85 o                         
  -4 -10   3          0.07          0.65         2.78 o                         
  -3 -10   3          0.67         -0.23         3.02 o                         
  -2 -10   3          0.27         -0.91         2.95 o                         
  -1 -10   3          4.80          4.61         3.14 o                         
   0 -10   3          4.70          4.16         3.14 o                         
   1 -10   3          0.00          2.72         3.27 o                         
  -9  -9   3          0.58          3.59         1.77 o                         
  -8  -9   3          0.00         -1.56         1.56 o                         
  -7  -9   3          3.83          3.09         1.69 o                         
  -6  -9   3          1.59          2.70         1.40 o                         
  -5  -9   3         37.26         29.63         3.70 o                         
  -4  -9   3         20.06         13.46         3.08 o                         
  -3  -9   3          5.30          2.32         2.88 o                         
  -2  -9   3          0.15         -0.15         2.85 o                         
  -1  -9   3          0.04          2.39         2.91 o                         
   0  -9   3          5.33          2.48         2.85 o                         
   1  -9   3          0.14         -0.63         2.73 o                         
   2  -9   3          0.15          1.27         2.87 o                         
   3  -9   3          0.72          4.83         2.90 o                         
 -10  -8   3          0.79          3.62         2.18 o                         
  -9  -8   3          0.50          5.03         1.73 o                         
  -8  -8   3          0.16          0.09         1.58 o                         
  -7  -8   3         11.15         11.26         2.54 o                         
  -6  -8   3         15.42         16.00         1.52 o                         
  -5  -8   3          0.48          0.01         1.33 o                         
  -4  -8   3         11.42         14.28         1.96 o                         
  -3  -8   3          6.75          6.93         2.67 o                         
  -2  -8   3         14.84         14.94         2.99 o                         
  -1  -8   3         79.20         83.14         4.16 o                         
   0  -8   3          0.68         -0.02         2.73 o                         
   1  -8   3         13.78         15.57         1.59 o                         
   2  -8   3          8.48         11.67         1.31 o                         
   3  -8   3          0.01         -1.19         1.19 o                         
   4  -8   3          0.85          0.01         1.43 o                         
 -10  -7   3          1.13          2.82         2.04 o                         
  -9  -7   3          2.82          3.38         2.63 o                         
  -8  -7   3          0.40         -1.90         1.90 o                         
  -7  -7   3         21.20         28.97         1.53 o                         
  -6  -7   3          0.05          3.09         1.01 o                         
  -5  -7   3         51.78         54.02         2.81 o                         
  -4  -7   3          1.62          0.94         1.15 o                         
  -3  -7   3          0.10          1.30         1.47 o                         
  -2  -7   3          0.24         -0.43         1.41 o                         
  -1  -7   3          2.68          1.48         2.59 o                         
   0  -7   3          6.70          8.66         1.29 o                         
   1  -7   3         23.18         15.66         1.85 o                         
   2  -7   3          0.02         -0.01         1.12 o                         
   3  -7   3          6.70          3.77         1.22 o                         
   4  -7   3          0.01         -1.40         1.40 o                         
   5  -7   3          0.00         -1.36         1.36 o                         
   6  -7   3          0.26          0.62         2.84 o                         
 -10  -6   3          0.02          0.49         3.14 o                         
  -9  -6   3          9.93         11.97         2.04 o                         
  -8  -6   3          0.76          2.82         1.93 o                         
  -7  -6   3         29.61         27.50         2.02 o                         
  -6  -6   3          9.30         12.08         0.92 o                         
  -5  -6   3        280.93        276.13         2.20 o                         
  -4  -6   3         38.49         37.76         1.11 o                         
  -3  -6   3        215.14        199.55         1.76 o                         
  -2  -6   3         20.35         17.99         0.88 o                         
  -1  -6   3          1.66          4.08         0.86 o                         
   0  -6   3          0.58          0.80         0.82 o                         
   1  -6   3         40.50         44.27         1.29 o                         
   2  -6   3          0.71          3.10         1.05 o                         
   3  -6   3          8.14          8.41         1.16 o                         
   4  -6   3          0.24          0.58         1.12 o                         
   5  -6   3          0.95          1.08         1.45 o                         
   6  -6   3          0.41         -0.46         1.45 o                         
   7  -6   3          0.25          1.52         1.57 o                         
 -11  -5   3          0.42          0.67         2.11 o                         
 -10  -5   3          0.81          0.05         2.00 o                         
  -9  -5   3          0.28          1.44         2.03 o                         
  -8  -5   3          3.26          2.47         1.88 o                         
  -7  -5   3        109.36        112.83         5.93 o                         
  -6  -5   3          8.53          9.06         0.95 o                         
  -5  -5   3        183.42        203.48         1.75 o                         
  -4  -5   3        194.76        173.23         1.50 o                         
  -3  -5   3         33.06         36.90         0.95 o                         
  -2  -5   3        240.98        303.75         2.84 o                         
  -1  -5   3         34.90         30.40         0.72 o                         
   0  -5   3         87.04         93.24         1.72 o                         
   1  -5   3          0.85          2.33         0.63 o                         
   2  -5   3          8.69         11.45         0.81 o                         
   3  -5   3         36.79         44.41         1.39 o                         
   4  -5   3          0.20          0.35         1.04 o                         
   5  -5   3          2.59          1.53         1.36 o                         
   6  -5   3          0.66         -0.08         1.42 o                         
   7  -5   3          0.10          0.69         1.35 o                         
 -11  -4   3          0.88          2.82         2.48 o                         
 -10  -4   3          2.52          2.81         6.66 o                         
  -9  -4   3         21.41         25.95         2.34 o                         
  -8  -4   3         10.36         14.00         2.68 o                         
  -7  -4   3          6.39         10.41         2.29 o                         
  -6  -4   3        145.89        142.69         2.20 o                         
  -5  -4   3        585.61        565.64         9.32 o                         
  -4  -4   3         67.37         78.16         1.18 o                         
  -3  -4   3        536.63        550.46         5.87 o                         
  -2  -4   3         17.20          9.82         0.78 o                         
  -1  -4   3       1541.55       1526.82         6.16 o                         
   0  -4   3        246.21        215.57         1.51 o                         
   1  -4   3        291.33        303.35         2.87 o                         
   2  -4   3          1.57          0.88         0.53 o                         
   3  -4   3         67.74         62.89         1.01 o                         
   4  -4   3          0.06         -0.06         0.86 o                         
   5  -4   3          1.86          0.70         1.19 o                         
   6  -4   3          2.14          1.56         1.57 o                         
   7  -4   3          3.61          8.06         2.34 o                         
   8  -4   3          0.98         -1.53         2.08 o                         
 -11  -3   3          0.26          1.13         3.31 o                         
 -10  -3   3          5.32          9.71         2.05 o                         
  -9  -3   3          5.52          4.68         2.83 o                         
  -8  -3   3          4.57          2.76         2.68 o                         
  -7  -3   3          3.19          2.13         2.32 o                         
  -6  -3   3         11.01          5.47         1.24 o                         
  -5  -3   3         36.75         52.17         1.14 o                         
  -4  -3   3         95.65         83.70         2.72 o                         
  -3  -3   3        147.86        209.97         1.52 o                         
  -2  -3   3        215.89        203.25         2.36 o                         
  -1  -3   3         19.32         23.20         0.61 o                         
   0  -3   3        523.72        516.66         2.44 o                         
   1  -3   3         20.16         19.09         0.43 o                         
   2  -3   3         42.50         50.61         0.83 o                         
   3  -3   3          9.05          7.96         1.10 o                         
   4  -3   3          5.10          5.36         1.18 o                         
   5  -3   3          2.26          2.77         1.98 o                         
   6  -3   3          2.24          2.13         1.45 o                         
   7  -3   3          4.08          5.99         1.78 o                         
   8  -3   3          1.22          2.85         1.92 o                         
   9  -3   3          0.49         -4.81         5.05 o                         
 -11  -2   3          0.71          0.55         2.88 o                         
 -10  -2   3          3.45          7.96         3.02 o                         
  -9  -2   3          1.94          2.38         2.88 o                         
  -8  -2   3          4.84          2.22         3.06 o                         
  -7  -2   3         59.43         56.58         3.32 o                         
  -6  -2   3        186.51        188.22         4.35 o                         
  -5  -2   3          0.30          1.56         0.92 o                         
  -4  -2   3        468.36        497.95         6.33 o                         
  -3  -2   3          9.05          7.42         1.24 o                         
  -2  -2   3          3.74          7.21         0.33 o                         
  -1  -2   3        639.43        621.14         1.75 o                         
   0  -2   3       2310.97       2020.78         3.66 o                         
   1  -2   3        219.89        309.57         1.96 o                         
   2  -2   3         88.61         73.65         3.69 o                         
   3  -2   3        445.95        422.81         5.61 o                         
   4  -2   3         73.90         88.02         1.43 o                         
   5  -2   3         17.71         34.16         2.60 o                         
   6  -2   3          0.83          1.25         2.19 o                         
   7  -2   3          0.06         -0.40         2.43 o                         
   8  -2   3          1.13          3.18         3.17 o                         
   9  -2   3          0.51          1.32         1.84 o                         
 -11  -1   3          0.18          2.05         2.91 o                         
 -10  -1   3          3.84          3.30         2.98 o                         
  -9  -1   3          4.93          5.34         3.01 o                         
  -8  -1   3         19.73         22.44         3.27 o                         
  -7  -1   3          8.78          8.08         2.66 o                         
  -6  -1   3          9.41          5.84         2.21 o                         
  -5  -1   3         19.83         22.29         0.91 o                         
  -4  -1   3        344.42        316.31         3.95 o                         
  -3  -1   3          1.14          1.90         1.15 o                         
  -2  -1   3        354.22        306.59         4.55 o                         
  -1  -1   3       7246.89       6676.78        34.40 o                         
   0  -1   3        243.46        215.54         1.90 o                         
   1  -1   3       1665.55       1677.33         6.36 o                         
   2  -1   3         55.60         49.70         1.62 o                         
   3  -1   3        147.86        138.10         3.02 o                         
   4  -1   3        646.39        643.62         4.07 o                         
   5  -1   3          2.55          4.53         2.21 o                         
   6  -1   3          1.03          1.82         2.24 o                         
   7  -1   3         19.25         22.78         2.98 o                         
   8  -1   3          0.08          2.15         2.93 o                         
   9  -1   3          5.42          4.25         2.96 o                         
  10  -1   3          0.26          4.59         2.99 o                         
 -10   0   3          1.19         -0.17         3.02 o                         
  -9   0   3          0.20          0.83         2.80 o                         
  -8   0   3         12.84         12.08         3.20 o                         
  -7   0   3          7.25          8.89         2.77 o                         
  -6   0   3          0.01          2.25         0.95 o                         
  -5   0   3         55.71         57.58         1.79 o                         
  -4   0   3          0.70          0.87         0.63 o                         
  -3   0   3          1.53          4.31         0.45 o                         
  -2   0   3        777.58        704.65        12.01 o                         
  -1   0   3       1674.02       1640.05         2.95 o                         
   0   0   3        241.14        261.75         3.15 o                         
   1   0   3       4475.13       4091.01        18.54 o                         
   2   0   3       2005.70       2023.79         8.93 o                         
   3   0   3          3.98          1.33         0.56 o                         
   4   0   3        559.61        590.55         5.52 o                         
   5   0   3         37.49         53.10         1.73 o                         
   6   0   3         41.69         43.67         3.00 o                         
   7   0   3          0.97         -0.32         2.46 o                         
   8   0   3          0.04          0.67         2.88 o                         
   9   0   3          0.74         -3.10         3.10 o                         
  10   0   3          0.01          5.01         3.29 o                         
 -10   1   3          0.00          0.19         2.64 o                         
  -9   1   3          5.72          7.14         2.81 o                         
  -8   1   3         29.45         33.51         3.38 o                         
  -7   1   3         93.67        102.48         3.61 o                         
  -6   1   3        104.20        122.89         2.24 o                         
  -5   1   3        281.28        264.60         7.55 o                         
  -4   1   3        213.31        212.27         2.52 o                         
  -3   1   3        161.92        187.26         2.03 o                         
  -2   1   3        386.53        330.89         2.16 o                         
  -1   1   3       3022.28       2945.65         5.26 o                         
   0   1   3         28.15         44.91         0.88 o                         
   1   1   3       7680.74       7061.26        19.61 o                         
   2   1   3        502.91        543.26         3.77 o                         
   3   1   3        107.39        101.18         2.73 o                         
   4   1   3        526.69        496.64         2.68 o                         
   5   1   3          1.76          2.06         1.08 o                         
   6   1   3         43.75         47.54         3.13 o                         
   7   1   3         11.18         16.59         2.77 o                         
   8   1   3          4.93          5.36         3.01 o                         
   9   1   3          4.63          3.30         3.24 o                         
  10   1   3          0.01          0.54         3.26 o                         
  11   1   3          0.25         -3.46         3.46 o                         
 -10   2   3          0.02         -0.49         2.70 o                         
  -9   2   3          0.19          1.52         2.54 o                         
  -8   2   3         39.99         39.79         3.52 o                         
  -7   2   3          1.73          7.92         2.04 o                         
  -6   2   3         92.96         81.07         2.91 o                         
  -5   2   3         23.49         27.33         1.39 o                         
  -4   2   3          1.76          1.85         0.55 o                         
  -3   2   3         13.63         16.87         0.59 o                         
  -2   2   3        562.55        579.66         1.70 o                         
  -1   2   3        571.42        533.93         2.99 o                         
   0   2   3         11.50         26.79         0.62 o                         
   1   2   3        911.70        919.49         8.20 o                         
   2   2   3        742.84        669.43         5.00 o                         
   3   2   3          1.45          3.26         0.65 o                         
   4   2   3       1634.03       1678.87         7.49 o                         
   5   2   3         75.49         69.44         1.83 o                         
   6   2   3        239.86        266.51         5.26 o                         
   7   2   3          5.26          7.09         2.64 o                         
   8   2   3          4.86          2.53         2.90 o                         
   9   2   3          0.64         -0.91         3.13 o                         
  10   2   3          0.13         -2.55         3.44 o                         
  11   2   3          0.44         -0.81         3.15 o                         
  -9   3   3          0.35         -0.52         2.31 o                         
  -8   3   3          1.63          1.85         1.22 o                         
  -7   3   3         45.38         48.65         2.30 o                         
  -6   3   3         30.02         26.75         1.13 o                         
  -5   3   3        175.51        191.42         1.85 o                         
  -4   3   3        224.54        245.56         3.66 o                         
  -3   3   3         80.57         72.94         0.74 o                         
  -2   3   3        394.24        347.68         1.79 o                         
  -1   3   3       1061.29       1130.06         6.94 o                         
   0   3   3        628.97        574.38         4.88 o                         
   1   3   3        909.12        947.03         5.57 o                         
   2   3   3         79.72        109.08         1.20 o                         
   3   3   3        436.47        400.66         4.48 o                         
   4   3   3         16.42         21.99         0.86 o                         
   5   3   3         63.77         69.57         1.76 o                         
   6   3   3        107.34         95.67         3.81 o                         
   7   3   3         16.81         13.83         2.64 o                         
   8   3   3          0.38         -1.57         2.55 o                         
   9   3   3          1.55         -2.78         3.24 o                         
  10   3   3          0.67         -0.19         3.61 o                         
  11   3   3          0.54          0.96         3.23 o                         
  -8   4   3         13.27         17.07         3.64 o                         
  -7   4   3          9.74         12.99         1.64 o                         
  -6   4   3        114.48        127.10         5.49 o                         
  -5   4   3          3.82          6.89         1.33 o                         
  -4   4   3        133.24        124.02         2.92 o                         
  -3   4   3          6.58          3.28         0.61 o                         
  -2   4   3         65.15         54.58         1.28 o                         
  -1   4   3          1.35          4.92         0.39 o                         
   0   4   3          4.50          1.68         0.71 o                         
   1   4   3       1236.45       1214.30         7.34 o                         
   2   4   3        270.85        253.91         4.30 o                         
   3   4   3        994.25        911.86         5.79 o                         
   4   4   3        131.61        137.52         1.59 o                         
   5   4   3        238.35        197.62         4.65 o                         
   6   4   3        103.99        115.97         3.79 o                         
   7   4   3         19.75         10.66         2.37 o                         
   8   4   3          1.92         -1.14         2.76 o                         
   9   4   3          0.07         -1.13         3.04 o                         
  10   4   3          1.84         -1.96         3.53 o                         
  11   4   3          1.61          0.70         3.12 o                         
  -8   5   3          0.65          0.53         3.04 o                         
  -7   5   3          1.74         -0.50         1.64 o                         
  -6   5   3          1.28          1.23         1.65 o                         
  -5   5   3         34.24         35.51         1.93 o                         
  -4   5   3          0.10          1.20         1.05 o                         
  -3   5   3          4.42          5.89         1.29 o                         
  -2   5   3         19.34         24.31         0.93 o                         
  -1   5   3         23.21         29.22         0.81 o                         
   0   5   3         58.97         64.79         1.94 o                         
   1   5   3        743.39        779.62         6.86 o                         
   2   5   3        188.80        176.15         3.10 o                         
   3   5   3         30.72         23.27         1.72 o                         
   4   5   3        153.29        141.71         1.97 o                         
   5   5   3         95.04         75.50         1.41 o                         
   6   5   3          2.62          2.17         0.91 o                         
   7   5   3          6.35          1.20         2.22 o                         
   8   5   3         18.17         12.45         2.76 o                         
   9   5   3          3.64         -0.10         2.89 o                         
  10   5   3          0.82         -0.33         3.09 o                         
  11   5   3          0.30          0.54         2.94 o                         
  -7   6   3          8.13          6.35         2.65 o                         
  -6   6   3         28.13         37.00         3.02 o                         
  -5   6   3         14.65         12.54         2.36 o                         
  -4   6   3         32.93         40.81         2.77 o                         
  -3   6   3         15.65         18.72         1.60 o                         
  -2   6   3         15.19         17.19         1.45 o                         
  -1   6   3          0.79         -0.13         0.85 o                         
   0   6   3         26.77         27.83         1.13 o                         
   1   6   3         46.23         51.49         2.88 o                         
   2   6   3          4.45          1.64         2.05 o                         
   3   6   3        229.90        189.39         3.27 o                         
   4   6   3         82.22         86.55         3.58 o                         
   5   6   3        283.74        235.93         6.62 o                         
   6   6   3         19.01         27.46         1.35 o                         
   7   6   3        149.97        140.78         2.51 o                         
   8   6   3          0.02          0.47         1.39 o                         
   9   6   3          2.87          3.43         1.58 o                         
  10   6   3          0.53         -2.84         2.84 o                         
  11   6   3          1.54         -0.61         3.17 o                         
  -6   7   3          4.96          7.06         2.35 o                         
  -5   7   3          0.05         -2.58         2.58 o                         
  -4   7   3          0.04          1.56         2.01 o                         
  -3   7   3          1.09          0.07         1.51 o                         
  -2   7   3         17.23         18.24         2.19 o                         
  -1   7   3          3.16          1.71         1.00 o                         
   0   7   3          0.01          0.18         1.03 o                         
   1   7   3         79.57         60.16         3.40 o                         
   2   7   3          3.69         -1.47         2.45 o                         
   3   7   3         90.14         80.00         3.55 o                         
   4   7   3          4.78          3.03         1.36 o                         
   5   7   3         37.41         34.00         1.63 o                         
   6   7   3          8.84          4.45         1.01 o                         
   7   7   3          0.78          0.95         1.75 o                         
   8   7   3          4.55          4.31         1.46 o                         
   9   7   3          0.40          3.20         1.61 o                         
  10   7   3          0.70          0.74         1.57 o                         
  11   7   3          0.02         -2.10         2.10 o                         
  -5   8   3          5.69          1.57         2.44 o                         
  -4   8   3          4.88          3.56         2.14 o                         
  -3   8   3          0.84         -0.50         1.82 o                         
  -2   8   3          2.86          0.24         1.65 o                         
  -1   8   3          0.63         -1.62         1.67 o                         
   0   8   3         16.09         17.31         1.34 o                         
   1   8   3          0.01          0.43         3.04 o                         
   2   8   3         15.35         21.79         3.17 o                         
   3   8   3          0.28         -0.01         2.69 o                         
   4   8   3          2.64          3.79         1.94 o                         
   5   8   3         43.62         46.74         1.99 o                         
   6   8   3          2.77          3.07         1.43 o                         
   7   8   3         25.85         37.64         1.88 o                         
   8   8   3          0.01          0.24         1.36 o                         
   9   8   3          3.94          6.82         2.06 o                         
  10   8   3          0.04         -1.04         2.00 o                         
  -4   9   3          5.79          2.82         2.33 o                         
  -3   9   3          1.87          2.49         1.83 o                         
  -2   9   3          0.01          1.59         1.65 o                         
  -1   9   3          9.88          5.81         1.75 o                         
   0   9   3          3.21          1.42         1.72 o                         
   1   9   3          6.43          4.68         1.63 o                         
   2   9   3          0.41         -0.68         3.03 o                         
   3   9   3         46.91         39.46         3.57 o                         
   4   9   3         12.27         10.16         2.90 o                         
   5   9   3          2.63          3.65         1.67 o                         
   6   9   3          0.92          0.50         1.55 o                         
   7   9   3          2.85          7.92         2.17 o                         
   8   9   3          0.12          0.18         1.44 o                         
   9   9   3          0.81          0.31         1.44 o                         
  10   9   3          0.47          1.00         1.52 o                         
  -2  10   3          0.54         -1.28         2.32 o                         
  -1  10   3          0.95          2.50         1.63 o                         
   0  10   3          1.33          0.45         1.73 o                         
   1  10   3          0.81         -1.81         3.14 o                         
   2  10   3         10.63          9.45         3.18 o                         
   3  10   3         13.70          7.81         3.37 o                         
   4  10   3          5.92          6.25         3.23 o                         
   5  10   3          4.07          2.06         2.91 o                         
   6  10   3          1.24          1.13         1.74 o                         
   7  10   3          0.01         -1.51         1.74 o                         
   8  10   3          0.46          2.12         2.38 o                         
   9  10   3          1.45         -1.00         2.07 o                         
   0  11   3          0.91         -0.17         3.33 o                         
   1  11   3          0.20          0.80         3.32 o                         
   2  11   3          2.99          7.49         3.63 o                         
   3  11   3         14.54         13.67         3.68 o                         
   4  11   3         10.02         12.48         3.56 o                         
   5  11   3          0.00          1.60         3.21 o                         
   6  11   3          1.32          2.35         3.23 o                         
   7  11   3          1.06          1.24         1.73 o                         
  -7 -10   4          0.06          2.41         1.73 o                         
  -6 -10   4          0.36          0.74         2.02 o                         
  -5 -10   4          0.70         -2.15         2.95 o                         
  -4 -10   4          2.19         -1.57         2.84 o                         
  -3 -10   4          0.11         -1.01         3.07 o                         
  -2 -10   4          0.05          3.56         3.25 o                         
  -1 -10   4          0.23          0.99         2.85 o                         
   0 -10   4          4.23          5.55         3.22 o                         
   1 -10   4          4.71          4.30         3.21 o                         
  -8  -9   4          0.07          2.24         1.55 o                         
  -7  -9   4          0.51          0.44         2.13 o                         
  -6  -9   4          2.06          3.36         1.40 o                         
  -5  -9   4          0.65          2.63         1.95 o                         
  -4  -9   4          9.63          9.79         1.98 o                         
  -3  -9   4          4.69          6.23         2.98 o                         
  -2  -9   4          0.20         -0.02         2.95 o                         
  -1  -9   4          1.98         -1.42         2.89 o                         
   0  -9   4          1.29         -0.38         2.90 o                         
   1  -9   4          8.45         10.82         3.30 o                         
   2  -9   4          0.24         -0.25         2.85 o                         
   3  -9   4          0.58          1.86         3.39 o                         
  -9  -8   4          3.14          2.66         1.97 o                         
  -8  -8   4          1.00          0.81         1.47 o                         
  -7  -8   4          0.83         -0.74         1.53 o                         
  -6  -8   4         20.43         20.35         1.52 o                         
  -5  -8   4          5.13          2.89         1.34 o                         
  -4  -8   4         60.04         62.13         8.06 o                         
  -3  -8   4          0.59          0.67         1.73 o                         
  -2  -8   4         48.75         50.76         3.65 o                         
  -1  -8   4         28.20         28.02         3.32 o                         
   0  -8   4          1.05          3.39         2.85 o                         
   1  -8   4          5.84          4.38         1.70 o                         
   2  -8   4          2.50         -0.23         1.66 o                         
   3  -8   4          0.12          0.33         1.66 o                         
   4  -8   4          0.03          3.19         2.03 o                         
 -10  -7   4          6.16          5.61         3.48 o                         
  -9  -7   4          1.52          3.10         2.04 o                         
  -8  -7   4          7.10          6.78         1.91 o                         
  -7  -7   4         59.20         69.36         2.55 o                         
  -6  -7   4         15.87         20.99         1.23 o                         
  -5  -7   4         42.50         49.07         1.37 o                         
  -4  -7   4         12.17         15.08         1.27 o                         
  -3  -7   4          0.19         -0.41         1.50 o                         
  -2  -7   4          6.65          2.45         1.39 o                         
  -1  -7   4          1.47          0.59         2.51 o                         
   0  -7   4          1.31          0.31         1.46 o                         
   1  -7   4         30.73         29.89         1.93 o                         
   2  -7   4          2.56          3.32         1.15 o                         
   3  -7   4          3.23          0.72         1.18 o                         
   4  -7   4          0.87         -2.64         2.64 o                         
   5  -7   4          1.23          1.67         1.36 o                         
 -10  -6   4          0.15          0.93         1.96 o                         
  -9  -6   4          5.98          2.80         2.01 o                         
  -8  -6   4          0.29         -1.50         1.95 o                         
  -7  -6   4         88.05         78.95         2.65 o                         
  -6  -6   4         40.45         42.13         1.68 o                         
  -5  -6   4         10.10          9.27         0.93 o                         
  -4  -6   4        253.06        252.61         2.08 o                         
  -3  -6   4          7.46         12.18         0.82 o                         
  -2  -6   4        216.98        190.27         4.18 o                         
  -1  -6   4         15.23         23.10         1.09 o                         
   0  -6   4         56.78         46.73         1.51 o                         
   1  -6   4          0.07         -0.90         0.90 o                         
   2  -6   4          5.32          7.02         1.03 o                         
   3  -6   4          2.34          2.15         1.12 o                         
   4  -6   4          0.13          0.40         1.12 o                         
   5  -6   4          0.36         -0.13         2.09 o                         
   6  -6   4          0.00          1.99         1.34 o                         
 -11  -5   4          0.79          0.65         2.00 o                         
 -10  -5   4          0.14         -2.00         2.00 o                         
  -9  -5   4          2.24         -0.05         2.91 o                         
  -8  -5   4          0.17         -1.29         2.42 o                         
  -7  -5   4          5.04          4.66         2.35 o                         
  -6  -5   4          0.47          1.23         1.77 o                         
  -5  -5   4          4.89          8.82         1.62 o                         
  -4  -5   4         62.10         60.09         1.28 o                         
  -3  -5   4         99.68        108.60         1.49 o                         
  -2  -5   4        135.30        139.00         1.67 o                         
  -1  -5   4         41.66         42.51         0.91 o                         
   0  -5   4          5.44          4.48         0.53 o                         
   1  -5   4         14.79         19.40         0.79 o                         
   2  -5   4         30.19         29.01         1.62 o                         
   3  -5   4         26.51         24.90         1.58 o                         
   4  -5   4          0.00          1.74         1.03 o                         
   5  -5   4          0.02          0.70         1.27 o                         
   6  -5   4          2.80          3.36         1.35 o                         
   7  -5   4          1.77          2.84         1.92 o                         
 -11  -4   4          0.09          2.43         3.03 o                         
 -10  -4   4          0.37          1.09         2.02 o                         
  -9  -4   4         11.83          8.25         3.09 o                         
  -8  -4   4          0.29          0.96         2.48 o                         
  -7  -4   4         21.52         17.36         2.44 o                         
  -6  -4   4          0.94          1.21         1.03 o                         
  -5  -4   4        263.40        263.46         2.23 o                         
  -4  -4   4        145.98        122.43         1.70 o                         
  -3  -4   4        493.96        462.94         5.26 o                         
  -2  -4   4        386.45        353.25         2.10 o                         
  -1  -4   4         95.98         96.94         1.65 o                         
   0  -4   4       1240.79       1197.72         7.94 o                         
   1  -4   4          1.74          1.70         0.40 o                         
   2  -4   4          1.71          4.74         0.54 o                         
   3  -4   4         77.81         72.75         1.06 o                         
   4  -4   4          2.73          3.07         0.77 o                         
   5  -4   4         21.48         23.91         1.45 o                         
   6  -4   4          0.35          0.87         1.63 o                         
   7  -4   4          5.72          3.39         2.23 o                         
   8  -4   4          0.06         -0.08         2.59 o                         
 -11  -3   4          0.23         -2.12         2.87 o                         
 -10  -3   4          0.70         -1.32         2.93 o                         
  -9  -3   4          0.05          0.10         2.84 o                         
  -8  -3   4          3.16          4.05         2.60 o                         
  -7  -3   4         12.98          9.63         2.38 o                         
  -6  -3   4        113.39        115.02         4.89 o                         
  -5  -3   4        318.85        315.65         2.29 o                         
  -4  -3   4        108.91        128.88         1.44 o                         
  -3  -3   4         29.22         13.59         0.46 o                         
  -2  -3   4        185.46        209.18         1.50 o                         
  -1  -3   4        108.59        156.20         1.46 o                         
   0  -3   4        266.68        331.01         2.18 o                         
   1  -3   4          0.09          1.04         0.37 o                         
   2  -3   4         16.17         25.27         0.70 o                         
   3  -3   4        169.38        195.59         3.60 o                         
   4  -3   4         12.19         17.47         0.98 o                         
   5  -3   4          7.63          5.52         2.20 o                         
   6  -3   4          2.26          2.32         2.23 o                         
   7  -3   4          6.59          4.92         2.78 o                         
   8  -3   4          2.48          2.54         1.85 o                         
   9  -3   4          0.59         -2.01         2.01 o                         
 -11  -2   4          0.89          0.99         3.02 o                         
 -10  -2   4          0.23          4.86         2.86 o                         
  -9  -2   4          0.53          2.07         3.07 o                         
  -8  -2   4          0.84          6.53         2.70 o                         
  -7  -2   4          4.75          5.47         2.28 o                         
  -6  -2   4         29.73         16.51         2.41 o                         
  -5  -2   4         91.34         93.95         3.09 o                         
  -4  -2   4        571.84        524.50         5.51 o                         
  -3  -2   4        446.20        437.28         3.58 o                         
  -2  -2   4        117.73        129.95         1.15 o                         
  -1  -2   4         13.18         14.19         0.48 o                         
   0  -2   4       1620.79       1329.18         2.99 o                         
   1  -2   4        919.15        785.32         6.59 o                         
   2  -2   4        539.92        606.66         2.97 o                         
   3  -2   4        233.56        291.06         6.84 o                         
   4  -2   4         45.44         40.14         1.08 o                         
   5  -2   4          0.39         -1.62         2.06 o                         
   6  -2   4         10.20         14.49         2.49 o                         
   7  -2   4         14.15         12.29         2.84 o                         
   8  -2   4          0.05          1.88         2.90 o                         
   9  -2   4          1.92          3.14         3.21 o                         
 -10  -1   4          0.02          0.68         2.89 o                         
  -9  -1   4          4.64          2.91         2.93 o                         
  -8  -1   4         17.50         20.79         3.03 o                         
  -7  -1   4          0.38          2.88         2.27 o                         
  -6  -1   4          2.85          3.80         2.11 o                         
  -5  -1   4         62.89         69.22         1.74 o                         
  -4  -1   4        725.90        787.16         5.12 o                         
  -3  -1   4        673.05        653.47         6.15 o                         
  -2  -1   4        826.82        968.33         3.29 o                         
  -1  -1   4        535.24        469.91         2.12 o                         
   0  -1   4        285.17        319.10         2.63 o                         
   1  -1   4         51.43         49.49         2.07 o                         
   2  -1   4         15.91         18.19         1.41 o                         
   3  -1   4        266.77        235.31         2.16 o                         
   4  -1   4        236.41        177.41         7.01 o                         
   5  -1   4         35.05         45.34         2.84 o                         
   6  -1   4         23.27         28.96         2.85 o                         
   7  -1   4         33.51         19.82         2.94 o                         
   8  -1   4         22.45         23.13         3.50 o                         
   9  -1   4          8.37          9.23         3.22 o                         
  10  -1   4          0.12         -2.91         2.91 o                         
 -10   0   4          1.77          2.41         2.86 o                         
  -9   0   4          3.51          5.00         2.80 o                         
  -8   0   4          6.88          0.22         2.89 o                         
  -7   0   4         23.61         23.58         2.88 o                         
  -6   0   4          2.37          2.79         2.05 o                         
  -5   0   4        119.08        155.99         3.25 o                         
  -4   0   4        411.55        417.35         2.29 o                         
  -3   0   4         52.57         46.09         2.55 o                         
  -2   0   4        784.00        796.17        12.92 o                         
  -1   0   4        681.67        617.31         7.62 o                         
   0   0   4         19.56         30.76         1.47 o                         
   1   0   4       1476.25       1176.43         7.46 o                         
   2   0   4        560.66        581.73         1.87 o                         
   3   0   4        908.51        940.49         3.15 o                         
   4   0   4        278.02        270.39         2.57 o                         
   5   0   4         90.35         88.81         3.40 o                         
   6   0   4         18.43         22.12         2.81 o                         
   7   0   4         19.41         19.29         2.86 o                         
   8   0   4          1.91          0.05         2.88 o                         
   9   0   4          0.37          4.64         3.32 o                         
  10   0   4          0.49          1.25         3.27 o                         
 -10   1   4          0.09          0.83         2.74 o                         
  -9   1   4         11.43          9.13         2.76 o                         
  -8   1   4          1.95          2.59         1.40 o                         
  -7   1   4         48.89         40.51         3.08 o                         
  -6   1   4         45.08         55.95         1.72 o                         
  -5   1   4          1.46          1.78         1.04 o                         
  -4   1   4        159.98        156.01         1.81 o                         
  -3   1   4        107.65        126.67         1.76 o                         
  -2   1   4          0.24          0.69         0.36 o                         
  -1   1   4          7.12         12.00         1.76 o                         
   0   1   4         87.42         93.10         0.77 o                         
   1   1   4       1015.89       1145.96         3.40 o                         
   2   1   4        495.37        510.83         2.43 o                         
   3   1   4         18.93         22.46         1.30 o                         
   4   1   4         33.79         15.34         0.97 o                         
   5   1   4          0.83          0.31         0.94 o                         
   6   1   4         65.42         85.67         3.66 o                         
   7   1   4          7.42          6.23         2.66 o                         
   8   1   4         22.57         20.55         3.38 o                         
   9   1   4         16.80         10.37         3.57 o                         
  10   1   4          6.24          2.72         3.18 o                         
  11   1   4          0.76          4.85         3.47 o                         
  -9   2   4          0.25         -0.29         2.54 o                         
  -8   2   4          0.08          0.63         2.51 o                         
  -7   2   4         12.30          8.40         1.16 o                         
  -6   2   4         42.19         29.75         1.23 o                         
  -5   2   4        397.67        416.97         2.84 o                         
  -4   2   4        462.78        431.51         4.47 o                         
  -3   2   4        917.18        983.15         2.32 o                         
  -2   2   4         27.98         28.60         0.79 o                         
  -1   2   4       3155.05       3081.60         7.73 o                         
   0   2   4        840.64        769.96         3.06 o                         
   1   2   4         37.13         30.70         3.00 o                         
   2   2   4        265.53        274.12         1.77 o                         
   3   2   4        567.04        515.71         4.55 o                         
   4   2   4         11.76         19.19         1.09 o                         
   5   2   4        106.26        129.32         2.35 o                         
   6   2   4          4.89          3.51         2.45 o                         
   7   2   4         31.31         36.11         3.17 o                         
   8   2   4          0.07         -0.67         2.94 o                         
   9   2   4          3.03         -1.15         3.34 o                         
  10   2   4          1.78         -1.41         3.01 o                         
  11   2   4          1.04          0.84         3.45 o                         
  -9   3   4          0.30          2.64         2.06 o                         
  -8   3   4          1.30          4.84         2.21 o                         
  -7   3   4         40.84         43.92         1.82 o                         
  -6   3   4          3.38          4.50         0.94 o                         
  -5   3   4         40.46         36.18         1.09 o                         
  -4   3   4         66.67         74.76         1.60 o                         
  -3   3   4         32.67         37.67         0.75 o                         
  -2   3   4        900.33        933.15         3.51 o                         
  -1   3   4         20.81         35.14         2.34 o                         
   0   3   4         56.69         47.33         0.79 o                         
   1   3   4       1719.43       1693.85         6.00 o                         
   2   3   4        914.92        860.46         2.28 o                         
   3   3   4        102.47        123.09         1.29 o                         
   4   3   4          1.27          2.39         0.94 o                         
   5   3   4          5.70         11.47         1.21 o                         
   6   3   4         98.89        119.95         4.08 o                         
   7   3   4          0.03         -1.22         2.39 o                         
   8   3   4          2.35          3.99         2.83 o                         
   9   3   4          2.86         -1.77         3.23 o                         
  10   3   4          1.81          2.31         3.23 o                         
  11   3   4          1.31          1.73         3.23 o                         
  -8   4   4          2.84          3.58         2.33 o                         
  -7   4   4          0.25          0.23         1.53 o                         
  -6   4   4         27.36         29.63         1.89 o                         
  -5   4   4         33.25         25.54         1.64 o                         
  -4   4   4        101.71         88.00         1.43 o                         
  -3   4   4        280.64        310.53         1.89 o                         
  -2   4   4        422.93        467.19         2.56 o                         
  -1   4   4       1369.07       1403.01         5.79 o                         
   0   4   4       1620.27       1744.92        13.74 o                         
   1   4   4         67.01         60.60         3.31 o                         
   2   4   4       1283.84       1244.54         3.54 o                         
   3   4   4        177.89        250.49         5.48 o                         
   4   4   4        118.07        145.97         1.57 o                         
   5   4   4        184.43        267.74         2.56 o                         
   6   4   4          5.66          4.53         2.34 o                         
   7   4   4          0.12          0.03         2.29 o                         
   8   4   4          0.04         -1.30         2.53 o                         
   9   4   4          1.15          1.19         2.99 o                         
  10   4   4          0.43          0.01         3.36 o                         
  11   4   4          1.65         -0.08         3.40 o                         
  -8   5   4          0.99         -0.24         2.16 o                         
  -7   5   4          3.68         -0.53         2.37 o                         
  -6   5   4          6.44          3.31         2.33 o                         
  -5   5   4         41.01         43.93         2.74 o                         
  -4   5   4         31.15         34.95         2.38 o                         
  -3   5   4          5.35          1.54         0.81 o                         
  -2   5   4          0.71          0.11         0.79 o                         
  -1   5   4        114.99        119.55         1.49 o                         
   0   5   4         56.47         59.41         1.21 o                         
   1   5   4         72.24         79.71         2.71 o                         
   2   5   4        124.02        147.36         1.92 o                         
   3   5   4          1.83          4.10         0.82 o                         
   4   5   4        102.92         75.53         1.89 o                         
   5   5   4         23.46         28.29         1.12 o                         
   6   5   4          1.65          1.01         0.87 o                         
   7   5   4          5.51          1.70         1.31 o                         
   8   5   4          0.85          1.50         2.62 o                         
   9   5   4          0.01         -0.28         2.86 o                         
  10   5   4          2.38         -0.76         3.43 o                         
  11   5   4          0.53         -0.26         2.98 o                         
  -7   6   4          0.32          1.27         2.56 o                         
  -6   6   4         19.78         20.31         2.74 o                         
  -4   6   4         25.77         23.64         2.51 o                         
  -3   6   4          5.91          1.98         1.37 o                         
  -2   6   4          2.70          2.52         0.86 o                         
  -1   6   4         10.42         12.13         0.95 o                         
   0   6   4         14.98         16.54         1.06 o                         
   1   6   4         35.19         42.81         2.68 o                         
   2   6   4         70.27         57.65         2.79 o                         
   3   6   4         53.08         55.20         1.62 o                         
   4   6   4         82.49         54.47         2.10 o                         
   5   6   4         29.45         48.77         1.11 o                         
   6   6   4         18.32         12.74         1.08 o                         
   7   6   4          1.71          0.11         1.37 o                         
   8   6   4         11.24          8.24         1.52 o                         
   9   6   4          4.57          2.73         2.23 o                         
  10   6   4          0.04          0.10         1.73 o                         
  11   6   4          1.65         -0.56         3.42 o                         
  -6   7   4          5.68          6.01         2.47 o                         
  -5   7   4         19.26         20.65         2.70 o                         
  -4   7   4          6.37          4.37         2.07 o                         
  -3   7   4         11.30         17.41         2.15 o                         
  -2   7   4         29.93         36.96         1.92 o                         
  -1   7   4          0.78         -0.14         1.00 o                         
   0   7   4         17.62         16.58         1.36 o                         
   1   7   4         42.28         48.63         1.90 o                         
   2   7   4         19.56         29.90         2.78 o                         
   3   7   4          3.40          5.70         2.39 o                         
   4   7   4         98.04         95.37         4.67 o                         
   5   7   4          1.43         -0.34         1.40 o                         
   6   7   4         46.74         54.79         1.47 o                         
   7   7   4          9.30         11.05         1.96 o                         
   8   7   4          0.13         -0.60         1.46 o                         
   9   7   4          0.12         -2.31         2.75 o                         
  10   7   4          3.01          6.92         1.76 o                         
  11   7   4          0.05          0.77         1.63 o                         
  -5   8   4          0.15         -1.53         2.41 o                         
  -4   8   4          9.15         11.25         2.38 o                         
  -3   8   4          0.32         -0.70         1.57 o                         
  -2   8   4          1.36          2.68         1.80 o                         
  -1   8   4          0.28         -0.74         1.65 o                         
   0   8   4         15.97         19.01         1.33 o                         
   1   8   4          2.40         -1.59         1.59 o                         
   2   8   4         40.41         18.06         3.08 o                         
   3   8   4          0.09         -2.66         2.66 o                         
   4   8   4          0.00         -0.55         1.41 o                         
   5   8   4          7.01          4.65         1.43 o                         
   6   8   4          3.47          3.17         1.44 o                         
   7   8   4         14.19         14.07         1.83 o                         
   8   8   4          1.63          2.45         2.01 o                         
   9   8   4          2.13          2.85         1.91 o                         
  10   8   4          0.67          0.09         2.20 o                         
  -4   9   4          6.31          4.21         2.53 o                         
  -3   9   4          5.20          6.71         1.91 o                         
  -2   9   4          2.23          5.04         1.66 o                         
  -1   9   4          0.57          1.54         1.60 o                         
   0   9   4          2.38          3.40         1.57 o                         
   1   9   4          2.60          2.21         1.62 o                         
   2   9   4          6.66          4.85         3.02 o                         
   3   9   4          0.03         -1.11         2.82 o                         
   4   9   4          0.07          2.54         2.75 o                         
   5   9   4          2.16          4.19         1.61 o                         
   6   9   4          8.11          3.29         1.57 o                         
   7   9   4          0.05         -0.01         1.50 o                         
   8   9   4          3.64          2.59         2.31 o                         
   9   9   4          0.03          1.33         1.45 o                         
  10   9   4          0.74         -1.51         3.03 o                         
  -2  10   4          0.03          0.88         1.65 o                         
  -1  10   4          0.00          1.29         1.76 o                         
   0  10   4          0.17          1.81         3.01 o                         
   1  10   4          4.83          6.11         3.10 o                         
   2  10   4          0.33         -2.18         3.02 o                         
   3  10   4          0.00         -2.69         3.15 o                         
   4  10   4          4.59          1.37         3.07 o                         
   5  10   4          0.33          1.36         2.82 o                         
   6  10   4          2.31          0.40         1.72 o                         
   7  10   4          3.92          9.00         1.79 o                         
   8  10   4          0.06          1.90         2.35 o                         
   9  10   4          0.04          0.70         2.22 o                         
   0  11   4          1.09          5.73         3.42 o                         
   1  11   4          0.27          4.43         3.10 o                         
   2  11   4          0.11          1.93         3.27 o                         
   3  11   4          0.02          0.02         3.11 o                         
   4  11   4          4.59          9.11         3.36 o                         
   5  11   4          0.27          3.49         2.95 o                         
   6  11   4          0.00          0.48         2.77 o                         
   7  11   4          0.25         -0.56         1.75 o                         
  -6 -10   5          0.56          0.15         2.07 o                         
  -5 -10   5          1.68          5.74         2.16 o                         
  -4 -10   5          1.31          1.43         2.98 o                         
  -3 -10   5          1.06          0.67         2.90 o                         
  -2 -10   5          1.74         -0.05         2.90 o                         
  -1 -10   5          4.32          4.40         3.25 o                         
   0 -10   5          0.25          3.46         3.56 o                         
  -8  -9   5          0.83          0.86         1.64 o                         
  -7  -9   5          0.15          1.30         2.14 o                         
  -6  -9   5          0.00          0.88         1.45 o                         
  -5  -9   5          1.13          1.90         1.96 o                         
  -4  -9   5          0.01         -0.59         1.89 o                         
  -3  -9   5         19.78         21.87         3.50 o                         
  -2  -9   5         11.98          9.93         3.20 o                         
  -1  -9   5          8.94         10.58         3.37 o                         
   0  -9   5          4.20          4.02         3.27 o                         
   1  -9   5          0.00         -3.03         3.03 o                         
   2  -9   5          0.04         -0.11         1.86 o                         
  -9  -8   5          0.48          1.56         1.62 o                         
  -8  -8   5          0.57          1.28         2.41 o                         
  -7  -8   5          0.12          0.06         1.51 o                         
  -6  -8   5          1.51          0.17         1.31 o                         
  -5  -8   5         28.46         22.54         1.55 o                         
  -4  -8   5          9.39          9.71         1.92 o                         
  -3  -8   5         22.56         24.80         2.10 o                         
  -2  -8   5         46.19         40.84         3.56 o                         
  -1  -8   5          1.97          1.43         3.00 o                         
   0  -8   5          4.67          2.53         1.53 o                         
   1  -8   5          0.15          0.80         2.98 o                         
   2  -8   5          0.82          1.62         1.66 o                         
   3  -8   5          0.00         -1.84         1.84 o                         
   4  -8   5          0.00          0.55         2.35 o                         
 -10  -7   5          2.56          3.48         5.03 o                         
  -9  -7   5          1.50         -0.65         2.04 o                         
  -8  -7   5          3.96          2.24         1.90 o                         
  -7  -7   5          2.14          5.46         1.27 o                         
  -6  -7   5          0.16         -0.72         1.04 o                         
  -5  -7   5         10.24         14.81         1.56 o                         
  -4  -7   5          0.76          1.80         1.13 o                         
  -3  -7   5          0.17          0.77         1.56 o                         
  -2  -7   5         64.13         64.19         2.22 o                         
  -1  -7   5          3.78          2.93         2.51 o                         
   0  -7   5        107.64        102.69         2.56 o                         
   1  -7   5          7.98          9.97         1.71 o                         
   2  -7   5          2.45         -0.66         1.69 o                         
   3  -7   5          0.01         -1.69         1.69 o                         
   4  -7   5          0.08         -0.63         2.14 o                         
   5  -7   5          2.50          1.31         2.19 o                         
 -10  -6   5          0.71         -0.86         2.46 o                         
  -9  -6   5          0.94          1.05         2.54 o                         
  -8  -6   5          0.04         -0.49         3.00 o                         
  -7  -6   5          0.01         -0.28         1.89 o                         
  -6  -6   5          8.85          7.11         0.99 o                         
  -5  -6   5          0.19          3.34         0.90 o                         
  -4  -6   5          0.14          1.04         0.81 o                         
  -3  -6   5          0.60         -0.26         0.75 o                         
  -2  -6   5         24.55         14.66         1.01 o                         
  -1  -6   5          0.01          0.80         0.89 o                         
   0  -6   5         35.20         29.83         1.63 o                         
   1  -6   5          9.27          8.46         1.49 o                         
   2  -6   5          1.76          1.99         1.43 o                         
   3  -6   5         38.32         39.38         1.92 o                         
   4  -6   5          0.17         -0.82         1.11 o                         
   5  -6   5          0.60          0.65         1.30 o                         
   6  -6   5          0.01          0.68         1.36 o                         
 -10  -5   5          4.14          2.37         2.12 o                         
  -9  -5   5          0.00          0.39         2.52 o                         
  -8  -5   5         24.64         16.66         2.86 o                         
  -7  -5   5          5.23          1.46         2.30 o                         
  -6  -5   5          0.50         -1.48         1.96 o                         
  -5  -5   5          1.96          2.84         1.24 o                         
  -4  -5   5         22.21         17.75         1.05 o                         
  -3  -5   5          8.78          7.53         0.84 o                         
  -2  -5   5         31.37         39.32         3.51 o                         
  -1  -5   5          9.16          8.67         0.71 o                         
   0  -5   5         90.31         79.10         2.56 o                         
   1  -5   5         20.80         18.77         0.80 o                         
   2  -5   5         47.54         49.80         2.97 o                         
   3  -5   5          1.96          2.36         0.97 o                         
   4  -5   5          4.16          4.41         1.26 o                         
   5  -5   5          2.77          2.57         2.41 o                         
   6  -5   5          2.10          7.29         1.46 o                         
   7  -5   5          6.35         10.60         1.63 o                         
 -10  -4   5          0.44          0.79         2.56 o                         
  -9  -4   5          0.01          1.73         2.81 o                         
  -8  -4   5          2.33          0.97         2.43 o                         
  -7  -4   5          4.05          2.27         2.12 o                         
  -6  -4   5          5.20          8.68         2.07 o                         
  -5  -4   5          0.61          3.73         1.24 o                         
  -4  -4   5          3.84          0.42         1.16 o                         
  -3  -4   5        298.21        256.28         2.37 o                         
  -2  -4   5          2.90          3.69         0.52 o                         
  -1  -4   5         80.51         83.88         1.21 o                         
   0  -4   5        242.50        217.41         4.01 o                         
   1  -4   5        353.91        328.34         4.96 o                         
   2  -4   5         30.33         32.81         0.93 o                         
   3  -4   5         12.43         17.29         0.94 o                         
   4  -4   5          3.14          3.43         0.88 o                         
   5  -4   5          7.09         10.41         1.92 o                         
   6  -4   5          0.03          1.38         1.62 o                         
   7  -4   5          0.01         -0.54         2.40 o                         
   8  -4   5          0.05         -0.65         2.20 o                         
 -10  -3   5          0.32          0.22         2.80 o                         
  -9  -3   5          0.03         -2.80         2.80 o                         
  -8  -3   5          5.78          7.58         2.58 o                         
  -7  -3   5          2.99          1.15         2.20 o                         
  -6  -3   5         22.18         20.24         2.14 o                         
  -5  -3   5         18.88         13.03         0.94 o                         
  -4  -3   5         96.61        110.21         1.59 o                         
  -3  -3   5          9.42          8.66         0.37 o                         
  -2  -3   5        167.60        144.21         2.84 o                         
  -1  -3   5         47.99         25.92         0.81 o                         
   0  -3   5        109.74        148.64         3.74 o                         
   1  -3   5        365.67        379.98         2.31 o                         
   2  -3   5         36.26         42.44         1.15 o                         
   3  -3   5          0.59          0.37         0.78 o                         
   4  -3   5          6.88          9.71         0.93 o                         
   5  -3   5         15.64         18.51         2.55 o                         
   6  -3   5         17.23         23.55         2.72 o                         
   7  -3   5          1.60          0.45         2.73 o                         
   8  -3   5          3.37          6.37         3.17 o                         
   9  -3   5          2.67          5.54         1.93 o                         
 -10  -2   5          0.35         -2.45         2.86 o                         
  -9  -2   5          0.54          0.88         2.91 o                         
  -8  -2   5          3.62          2.25         2.52 o                         
  -7  -2   5          4.33          6.19         2.33 o                         
  -6  -2   5          1.21          2.53         1.99 o                         
  -5  -2   5        164.33        155.64         3.40 o                         
  -4  -2   5         13.85         18.87         1.08 o                         
  -3  -2   5         60.17         91.54         1.48 o                         
  -2  -2   5         15.82         16.51         1.24 o                         
  -1  -2   5          4.05          1.50         0.24 o                         
   0  -2   5        416.65        338.31         2.82 o                         
   1  -2   5        682.00        649.91         4.72 o                         
   2  -2   5        289.11        255.80         2.00 o                         
   3  -2   5         86.67        100.30         1.62 o                         
   4  -2   5          1.36          4.16         1.07 o                         
   5  -2   5          0.16         -0.32         1.43 o                         
   6  -2   5          1.21          1.46         2.27 o                         
   7  -2   5         10.53         11.05         2.91 o                         
   8  -2   5          0.27          0.54         2.81 o                         
   9  -2   5          0.23         -0.42         3.20 o                         
 -10  -1   5          0.03          5.50         3.29 o                         
  -9  -1   5          0.17         -0.47         2.73 o                         
  -8  -1   5          2.49          3.96         2.71 o                         
  -7  -1   5          6.38          1.13         2.21 o                         
  -6  -1   5          0.34          3.38         1.99 o                         
  -5  -1   5         33.95         35.05         1.45 o                         
  -4  -1   5        384.40        452.05         3.35 o                         
  -3  -1   5         66.85         64.00         1.30 o                         
  -2  -1   5         39.65         24.68         0.90 o                         
  -1  -1   5        267.31        251.66         3.59 o                         
   0  -1   5        558.98        594.29         3.97 o                         
   1  -1   5        127.24        129.04         1.37 o                         
   2  -1   5        116.38        117.79         2.83 o                         
   3  -1   5         47.47         42.91         0.69 o                         
   4  -1   5          2.58          3.79         0.97 o                         
   5  -1   5          0.00          0.11         1.47 o                         
   6  -1   5          8.05          7.02         2.55 o                         
   7  -1   5         13.09         13.68         2.92 o                         
   8  -1   5         16.59         15.03         3.27 o                         
   9  -1   5          0.71          2.32         3.27 o                         
  10  -1   5          0.14         -0.89         2.86 o                         
 -10   0   5          0.08          1.57         2.81 o                         
  -9   0   5          7.05          2.20         2.89 o                         
  -8   0   5          0.36          2.19         2.66 o                         
  -7   0   5          1.26         -0.84         2.21 o                         
  -6   0   5          3.41          4.36         2.03 o                         
  -5   0   5         76.86         66.67         2.89 o                         
  -4   0   5        714.07        747.98         6.19 o                         
  -3   0   5       1474.39       1530.51        14.51 o                         
  -2   0   5        338.58        369.09         5.17 o                         
  -1   0   5         29.49         30.25         0.98 o                         
   0   0   5        855.10        929.13         4.36 o                         
   1   0   5        221.76        299.37         2.19 o                         
   2   0   5        225.64        301.24         2.62 o                         
   3   0   5          2.00          0.44         0.47 o                         
   4   0   5         16.16          8.47         0.65 o                         
   5   0   5         20.81         26.23         1.76 o                         
   6   0   5         15.75         24.32         2.78 o                         
   7   0   5          6.01          4.53         2.72 o                         
   8   0   5          4.58          5.74         3.03 o                         
   9   0   5         12.18         13.00         3.65 o                         
  10   0   5          0.05          2.29         3.34 o                         
 -10   1   5          0.01          2.22         2.73 o                         
  -9   1   5          6.60          5.45         2.79 o                         
  -8   1   5          7.81          6.23         1.39 o                         
  -7   1   5          2.58          2.70         2.22 o                         
  -6   1   5         60.64         50.41         2.85 o                         
  -5   1   5         27.37         27.93         2.30 o                         
  -4   1   5         86.40        106.64         4.19 o                         
  -3   1   5        282.83        287.45         4.22 o                         
  -2   1   5        162.99        161.13         1.83 o                         
  -1   1   5        212.02        234.36         1.30 o                         
   0   1   5         40.90         32.44         0.88 o                         
   1   1   5       1120.48       1076.81         2.59 o                         
   2   1   5       1453.43       1384.25         4.12 o                         
   3   1   5         44.64         57.22         0.96 o                         
   4   1   5         12.86         10.05         1.57 o                         
   5   1   5        132.35        139.79         3.99 o                         
   6   1   5          2.50          1.16         2.35 o                         
   7   1   5          2.17          0.77         2.61 o                         
   8   1   5         21.24         21.57         3.37 o                         
   9   1   5         10.47          9.59         3.50 o                         
  10   1   5          5.25          6.86         3.47 o                         
  -9   2   5          0.27         -1.63         1.63 o                         
  -8   2   5          0.35          0.36         1.43 o                         
  -7   2   5         18.19         14.68         1.50 o                         
  -6   2   5          5.85          7.21         0.84 o                         
  -5   2   5         53.35         51.73         1.46 o                         
  -4   2   5        298.24        279.33         2.22 o                         
  -3   2   5        854.68        820.24         2.56 o                         
  -2   2   5        263.62        280.84         2.49 o                         
  -1   2   5         86.56         84.97         0.84 o                         
   0   2   5       3007.80       2999.19        11.46 o                         
   1   2   5        951.26        948.19        12.55 o                         
   2   2   5       1079.05       1126.42         4.50 o                         
   3   2   5         14.92         13.00         1.41 o                         
   4   2   5        115.30        115.97         2.30 o                         
   5   2   5          7.79         16.23         2.55 o                         
   6   2   5          2.77          2.30         2.47 o                         
   7   2   5          6.15          2.90         2.56 o                         
   8   2   5          9.11         13.83         3.18 o                         
   9   2   5          0.44         -0.84         3.50 o                         
  10   2   5          0.30          2.62         3.34 o                         
  11   2   5          0.65          3.84         3.72 o                         
  -9   3   5          0.71          1.81         2.02 o                         
  -8   3   5          0.07          3.80         2.17 o                         
  -7   3   5          6.64          7.24         1.50 o                         
  -6   3   5          4.01          2.18         0.98 o                         
  -5   3   5          3.97          4.77         0.93 o                         
  -4   3   5         21.28         26.95         0.92 o                         
  -3   3   5         76.46         83.83         1.01 o                         
  -2   3   5          7.23          7.67         0.58 o                         
  -1   3   5        109.88         92.92         1.02 o                         
   0   3   5        719.61        740.60         4.14 o                         
   1   3   5       1805.29       1653.54        15.09 o                         
   2   3   5       1505.04       1443.71         6.74 o                         
   3   3   5          1.55          0.19         0.73 o                         
   4   3   5        107.57        121.18         3.60 o                         
   5   3   5        176.68        206.49         4.45 o                         
   6   3   5          7.45         13.50         2.67 o                         
   7   3   5          4.57          6.78         2.51 o                         
   8   3   5         19.04         12.27         3.03 o                         
   9   3   5          6.55          6.85         3.69 o                         
  10   3   5          8.75          5.67         3.44 o                         
  11   3   5          3.65          9.05         3.72 o                         
  -8   4   5          1.42          0.34         2.11 o                         
  -7   4   5          0.26          0.02         2.14 o                         
  -6   4   5          0.04         -1.08         1.37 o                         
  -5   4   5         11.16         12.37         1.41 o                         
  -4   4   5          1.14          3.06         0.76 o                         
  -3   4   5        278.60        297.52         4.71 o                         
  -2   4   5          2.87          1.25         0.58 o                         
  -1   4   5         67.64         76.74         1.05 o                         
   0   4   5        266.42        335.21         2.90 o                         
   1   4   5         25.16         27.00         0.74 o                         
   2   4   5        363.87        366.69         4.44 o                         
   3   4   5         14.62          6.60         0.56 o                         
   4   4   5         49.25         38.03         1.05 o                         
   5   4   5         16.99         25.12         2.31 o                         
   6   4   5         52.81         46.09         2.96 o                         
   7   4   5          0.66          4.33         2.50 o                         
   8   4   5          2.73          3.95         2.61 o                         
   9   4   5          0.00         -3.08         3.23 o                         
  10   4   5          0.29          0.31         3.20 o                         
  11   4   5          0.07          2.74         3.34 o                         
  -8   5   5          0.28          1.52         2.45 o                         
  -7   5   5          0.68         -0.82         2.01 o                         
  -6   5   5         11.86         12.44         2.42 o                         
  -5   5   5          0.54         -0.39         2.06 o                         
  -4   5   5         30.07         27.25         2.31 o                         
  -3   5   5         15.86         18.98         1.00 o                         
  -2   5   5         35.76         26.84         1.03 o                         
  -1   5   5         84.07         69.24         1.28 o                         
   0   5   5        139.62        122.06         1.56 o                         
   1   5   5          0.35         -0.57         1.04 o                         
   2   5   5         20.45         24.00         0.94 o                         
   3   5   5          2.01          7.92         0.70 o                         
   4   5   5         57.89         49.93         0.97 o                         
   5   5   5         19.86         27.68         1.13 o                         
   6   5   5          0.50          3.20         0.89 o                         
   7   5   5          6.96          2.42         1.35 o                         
   8   5   5          6.53          6.46         2.87 o                         
   9   5   5          0.27         -1.00         2.96 o                         
  10   5   5          0.59         -2.49         3.14 o                         
  11   5   5          1.26          1.41         2.98 o                         
  -7   6   5          0.15          0.48         2.35 o                         
  -6   6   5         10.39          7.31         2.59 o                         
  -5   6   5          0.03         -1.88         2.37 o                         
  -4   6   5          1.36          2.21         2.07 o                         
  -3   6   5          0.19          0.89         1.42 o                         
  -2   6   5          4.41          4.13         0.92 o                         
  -1   6   5         50.79         56.48         1.35 o                         
   0   6   5         35.59         37.44         1.45 o                         
   1   6   5         18.25         15.71         1.35 o                         
   2   6   5          2.50          2.85         1.88 o                         
   3   6   5         34.05         45.08         1.50 o                         
   4   6   5         10.40          9.75         2.13 o                         
   5   6   5         52.70         68.03         1.23 o                         
   6   6   5         22.87         25.17         1.20 o                         
   7   6   5          1.30         -0.31         1.36 o                         
   8   6   5          2.95          8.62         2.28 o                         
   9   6   5          7.97          5.20         1.68 o                         
  10   6   5          0.06         -3.13         3.13 o                         
  11   6   5          0.21         -0.02         1.90 o                         
  -6   7   5          0.94          0.45         2.59 o                         
  -5   7   5          1.62          3.95         2.36 o                         
  -4   7   5         20.06         24.51         2.70 o                         
  -3   7   5         21.53         29.99         2.78 o                         
  -2   7   5         59.22         59.75         2.76 o                         
  -1   7   5        128.07        147.53         2.61 o                         
   0   7   5         15.55         10.03         1.14 o                         
   1   7   5        164.28        158.91         2.69 o                         
   2   7   5         71.06         66.18         3.17 o                         
   3   7   5         22.16         25.91         2.61 o                         
   4   7   5          1.58          1.09         1.29 o                         
   5   7   5         22.65         30.81         4.25 o                         
   6   7   5          2.29          4.14         1.03 o                         
   7   7   5          2.78          6.85         1.86 o                         
   8   7   5         10.04          6.98         1.62 o                         
   9   7   5          0.02         -0.45         1.66 o                         
  10   7   5          3.70          1.58         1.68 o                         
  -5   8   5          3.24          2.96         2.29 o                         
  -4   8   5          0.60          3.85         2.38 o                         
  -3   8   5          2.09          1.52         1.70 o                         
  -2   8   5          0.14         -2.42         4.36 o                         
  -1   8   5          1.42          1.31         1.61 o                         
   0   8   5          1.39         -0.06         1.15 o                         
   1   8   5          8.20         12.75         1.78 o                         
   2   8   5          3.92          3.10         2.76 o                         
   3   8   5          0.84         -2.59         2.59 o                         
   4   8   5          0.09         -1.47         1.47 o                         
   5   8   5         16.57         13.31         1.60 o                         
   6   8   5         11.94          9.83         1.54 o                         
   7   8   5          2.41          1.28         1.38 o                         
   8   8   5         10.19          8.94         2.29 o                         
   9   8   5          0.48          0.48         2.15 o                         
  10   8   5          0.04          1.13         2.08 o                         
  -4   9   5          0.37          1.41         2.47 o                         
  -3   9   5          1.40          0.59         1.83 o                         
  -2   9   5          0.10         -0.32         1.65 o                         
  -1   9   5          4.84          4.79         2.72 o                         
   0   9   5          2.98          1.69         1.58 o                         
   1   9   5         15.49         12.69         1.77 o                         
   2   9   5          3.73          0.34         1.75 o                         
   3   9   5          0.34         -1.07         2.81 o                         
   4   9   5         21.91         27.93         3.09 o                         
   5   9   5          3.16          2.49         1.63 o                         
   6   9   5          4.52          3.37         1.61 o                         
   7   9   5          1.14          2.28         1.54 o                         
   8   9   5          1.69         -1.14         1.67 o                         
   9   9   5          0.01          0.89         1.63 o                         
  -2  10   5          3.91          4.78         1.86 o                         
  -1  10   5          2.92          3.87         1.89 o                         
   0  10   5          4.24          1.85         2.86 o                         
   1  10   5          0.04         -2.85         2.85 o                         
   2  10   5          4.04          3.40         1.79 o                         
   3  10   5          0.64         -0.81         2.97 o                         
   4  10   5          0.47         -1.91         3.00 o                         
   5  10   5          9.67          7.03         2.96 o                         
   6  10   5          7.28         10.32         1.76 o                         
   7  10   5          2.94          0.93         1.67 o                         
   8  10   5          2.94          7.65         2.19 o                         
   9  10   5          1.09          2.05         2.28 o                         
   0  11   5          2.61          3.87         2.94 o                         
   1  11   5          1.89          6.41         3.26 o                         
   2  11   5          1.94          3.00         3.28 o                         
   3  11   5          7.18          5.98         1.97 o                         
   4  11   5          1.39         -1.92         3.32 o                         
   5  11   5          0.00         -1.29         3.24 o                         
   6  11   5          0.94          0.41         3.21 o                         
   7  11   5          0.02         -1.88         1.88 o                         
  -5 -10   6          2.32         -3.15         3.15 o                         
  -4 -10   6          0.15         -2.90         3.25 o                         
  -3 -10   6          0.12         -1.77         3.06 o                         
  -2 -10   6          1.04         -0.75         3.01 o                         
  -1 -10   6          0.32          0.02         3.31 o                         
  -7  -9   6          2.18          1.09         3.37 o                         
  -6  -9   6          0.00         -0.14         1.39 o                         
  -5  -9   6          0.22          0.84         1.87 o                         
  -4  -9   6          1.41          3.04         2.98 o                         
  -3  -9   6          3.80          2.17         2.88 o                         
  -2  -9   6          3.39          4.16         3.01 o                         
  -1  -9   6         17.01         15.98         3.38 o                         
   0  -9   6          0.19         -1.01         2.92 o                         
   1  -9   6          2.09          6.24         1.81 o                         
   2  -9   6          6.62          7.89         1.84 o                         
  -9  -8   6          0.03         -0.13         1.46 o                         
  -8  -8   6          0.19          3.10         1.67 o                         
  -7  -8   6          0.64          1.85         1.45 o                         
  -6  -8   6          4.29         -0.14         1.26 o                         
  -5  -8   6         11.52          9.75         1.46 o                         
  -4  -8   6          1.53          1.66         1.88 o                         
  -3  -8   6          9.69          9.87         3.10 o                         
  -2  -8   6          5.22         10.97         3.10 o                         
  -1  -8   6          5.28          7.21         2.91 o                         
   0  -8   6          5.49          8.69         3.13 o                         
   1  -8   6         19.26         17.59         1.88 o                         
   2  -8   6          0.50          1.74         1.79 o                         
   3  -8   6          9.60          6.83         3.25 o                         
  -9  -7   6          0.91          1.98         1.92 o                         
  -8  -7   6          0.95         -0.22         1.17 o                         
  -7  -7   6          6.38          6.36         1.20 o                         
  -6  -7   6          0.19         -0.02         1.02 o                         
  -5  -7   6          0.65          0.04         0.97 o                         
  -4  -7   6         10.28         17.33         1.30 o                         
  -3  -7   6          3.04          2.58         1.62 o                         
  -2  -7   6         46.51         46.49         3.39 o                         
  -1  -7   6         28.64         17.66         2.95 o                         
   0  -7   6         47.01         55.93         2.14 o                         
   1  -7   6         63.62         58.42         3.87 o                         
   2  -7   6          0.69          1.01         2.08 o                         
   3  -7   6          3.68          0.41         1.79 o                         
   4  -7   6          0.08          1.88         2.39 o                         
   5  -7   6          0.12          4.08         2.56 o                         
 -10  -6   6          5.77          9.26         9.86 o                         
  -9  -6   6          0.36          0.11         1.94 o                         
  -8  -6   6          2.00         -1.26         2.43 o                         
  -7  -6   6          1.43          1.39         2.42 o                         
  -6  -6   6          0.58          1.24         0.96 o                         
  -5  -6   6          8.65         16.15         1.11 o                         
  -4  -6   6         12.27         11.69         0.98 o                         
  -3  -6   6          0.74          1.19         1.26 o                         
  -2  -6   6         10.47         14.83         1.04 o                         
  -1  -6   6         10.47         10.35         0.93 o                         
   0  -6   6         45.13         51.23         1.90 o                         
   1  -6   6          2.39          6.31         1.53 o                         
   2  -6   6         11.56          8.21         1.62 o                         
   3  -6   6         45.41         52.21         3.66 o                         
   4  -6   6          9.49         11.67         1.88 o                         
   5  -6   6          8.80          3.38         2.40 o                         
   6  -6   6          0.08          0.48         2.04 o                         
 -10  -5   6          0.31          2.57         2.73 o                         
  -9  -5   6          1.22          2.77         2.49 o                         
  -8  -5   6          1.18          1.54         2.47 o                         
  -7  -5   6         12.09          9.89         2.42 o                         
  -6  -5   6          1.53          0.86         1.98 o                         
  -5  -5   6          8.66          3.60         0.83 o                         
  -4  -5   6          8.14          8.08         0.95 o                         
  -3  -5   6          5.00          5.72         0.80 o                         
  -2  -5   6         18.83         27.72         1.61 o                         
  -1  -5   6          7.86         12.93         1.47 o                         
   0  -5   6          0.45          0.31         0.78 o                         
   1  -5   6         10.93          9.01         0.98 o                         
   2  -5   6         12.63         14.31         1.16 o                         
   3  -5   6         16.01         11.48         1.26 o                         
   4  -5   6          0.35         -0.14         1.08 o                         
   5  -5   6          0.76          2.51         1.49 o                         
   6  -5   6          3.34          5.18         1.39 o                         
   7  -5   6          2.48          5.13         1.54 o                         
 -10  -4   6          6.05          5.97         2.86 o                         
  -9  -4   6          0.05         -0.58         2.75 o                         
  -8  -4   6         15.96         18.49         3.01 o                         
  -7  -4   6          1.26          2.72         2.19 o                         
  -6  -4   6          4.55          2.01         2.02 o                         
  -5  -4   6         17.05         18.25         1.40 o                         
  -4  -4   6        217.20        233.71         2.85 o                         
  -3  -4   6          0.76          0.33         0.70 o                         
  -2  -4   6        262.84        289.75         4.48 o                         
  -1  -4   6         63.46         66.16         1.82 o                         
   0  -4   6        283.26        310.10         5.42 o                         
   1  -4   6        184.63        211.48         2.09 o                         
   2  -4   6         11.37         15.05         0.90 o                         
   3  -4   6         33.59         26.11         1.11 o                         
   4  -4   6          0.72          0.06         0.95 o                         
   5  -4   6          6.80          3.22         2.73 o                         
   6  -4   6          2.59          4.48         1.87 o                         
   7  -4   6          1.38          3.20         2.31 o                         
   8  -4   6          0.29          0.81         2.74 o                         
 -10  -3   6          0.79         -0.32         2.64 o                         
  -9  -3   6          0.67         -0.01         2.70 o                         
  -8  -3   6         11.33          2.27         2.61 o                         
  -7  -3   6         16.17         14.64         2.41 o                         
  -6  -3   6          8.72          9.49         2.18 o                         
  -5  -3   6        108.93        107.62         4.26 o                         
  -4  -3   6        148.93        187.29         4.73 o                         
  -3  -3   6         27.58         27.90         1.74 o                         
  -2  -3   6        331.39        281.55         3.75 o                         
  -1  -3   6         26.37         43.16         1.69 o                         
   0  -3   6        624.04        610.79        14.26 o                         
   1  -3   6          0.80          1.76         0.64 o                         
   2  -3   6         28.17         43.41         2.17 o                         
   3  -3   6         52.97         62.36         1.82 o                         
   4  -3   6          7.08          8.33         1.31 o                         
   5  -3   6          4.19          6.13         2.38 o                         
   6  -3   6          6.88          4.67         2.72 o                         
   7  -3   6          0.30          1.07         2.92 o                         
   8  -3   6          0.97         -2.89         2.89 o                         
 -10  -2   6          0.96          1.06         2.87 o                         
  -9  -2   6          0.30         -2.08         2.84 o                         
  -8  -2   6          6.40          5.23         2.63 o                         
  -7  -2   6          4.91          2.80         2.30 o                         
  -6  -2   6         14.70         12.51         2.23 o                         
  -5  -2   6         22.51         20.15         1.23 o                         
  -4  -2   6          0.13          0.50         0.88 o                         
  -3  -2   6         12.28         17.83         1.61 o                         
  -2  -2   6         84.74         70.62         2.00 o                         
  -1  -2   6        177.77        227.47         7.26 o                         
   0  -2   6        495.10        457.73         2.61 o                         
   1  -2   6        102.77        114.14         1.89 o                         
   2  -2   6        387.11        351.92         4.35 o                         
   3  -2   6         51.06         49.62         2.31 o                         
   4  -2   6          1.05         -0.09         0.94 o                         
   5  -2   6          0.93         -0.36         2.23 o                         
   6  -2   6          0.10          1.19         2.50 o                         
   7  -2   6          5.88          7.54         2.99 o                         
   8  -2   6          0.06         -1.79         3.01 o                         
   9  -2   6          0.05          1.70         3.29 o                         
 -10  -1   6          0.43          0.45         2.91 o                         
  -9  -1   6          0.90          0.32         2.72 o                         
  -8  -1   6         16.68         13.43         2.86 o                         
  -7  -1   6          4.50          7.04         2.44 o                         
  -6  -1   6          1.36          0.18         2.03 o                         
  -5  -1   6         73.45         94.60         3.28 o                         
  -4  -1   6        170.00        199.05         2.33 o                         
  -3  -1   6          6.15          5.76         1.54 o                         
  -2  -1   6       1012.53       1017.35        14.45 o                         
  -1  -1   6          9.57         11.18         1.23 o                         
   0  -1   6       3135.16       3411.30        10.31 o                         
   1  -1   6         40.24         27.40         1.35 o                         
   2  -1   6         31.45         24.50         0.86 o                         
   3  -1   6         25.63         28.68         1.06 o                         
   4  -1   6         99.55         70.86         2.87 o                         
   5  -1   6         10.00          1.57         2.11 o                         
   6  -1   6          5.52          1.51         2.41 o                         
   7  -1   6          0.78          5.51         2.86 o                         
   8  -1   6         11.21          9.18         3.14 o                         
   9  -1   6          0.09         -1.11         3.18 o                         
 -10   0   6          1.46         -0.24         2.96 o                         
  -9   0   6          5.07          4.50         2.89 o                         
  -8   0   6          0.06         -2.62         2.62 o                         
  -7   0   6          4.66          2.34         2.37 o                         
  -6   0   6          0.61          0.98         2.01 o                         
  -5   0   6         89.31         99.17         3.19 o                         
  -4   0   6        164.87        179.94         2.34 o                         
  -3   0   6         30.45         43.43         1.72 o                         
  -2   0   6        165.69        189.38         2.16 o                         
  -1   0   6        851.60        884.69        12.40 o                         
   0   0   6       2702.41       2993.43         9.75 o                         
   1   0   6        481.20        529.21        10.21 o                         
   2   0   6        110.42        107.28         1.37 o                         
   3   0   6          3.81          1.40         0.56 o                         
   4   0   6          6.88          2.85         0.58 o                         
   5   0   6         12.12         15.66         2.41 o                         
   6   0   6          5.86          7.30         2.62 o                         
   7   0   6         53.99         50.00         3.66 o                         
   8   0   6          1.41          2.83         3.07 o                         
   9   0   6          9.41         10.10         3.49 o                         
  10   0   6          0.03         -1.34         3.35 o                         
 -10   1   6          0.01         -1.67         2.84 o                         
  -9   1   6          0.08         -2.53         2.53 o                         
  -8   1   6          5.02          4.82         1.37 o                         
  -7   1   6         10.46         12.23         2.45 o                         
  -6   1   6          0.71          1.78         1.98 o                         
  -5   1   6          5.24          7.29         1.08 o                         
  -4   1   6         41.32         51.53         1.39 o                         
  -3   1   6          1.91          4.61         0.69 o                         
  -2   1   6          3.87          2.72         0.47 o                         
  -1   1   6         59.35         63.88         1.74 o                         
   0   1   6        266.68        304.27         3.17 o                         
   1   1   6        902.32        716.20         2.23 o                         
   2   1   6       3570.79       3651.16         6.98 o                         
   3   1   6         24.63         21.91         1.52 o                         
   4   1   6         29.18         39.99         1.80 o                         
   5   1   6        127.08        138.65         3.74 o                         
   6   1   6          3.82          1.73         2.51 o                         
   7   1   6         31.08         34.04         3.34 o                         
   8   1   6          9.12          9.01         3.38 o                         
   9   1   6          1.93         -0.09         3.46 o                         
  10   1   6          1.07         -0.61         3.42 o                         
  -9   2   6          8.87         14.10         3.91 o                         
  -8   2   6          0.12          1.03         1.13 o                         
  -7   2   6          0.00          1.04         1.06 o                         
  -6   2   6          0.43          1.30         0.94 o                         
  -5   2   6          0.92          1.86         0.86 o                         
  -4   2   6          9.92         10.43         0.92 o                         
  -3   2   6         40.11         29.03         0.86 o                         
  -2   2   6          2.79          4.32         0.49 o                         
  -1   2   6        296.81        311.50         1.74 o                         
   0   2   6       3156.10       3269.94         5.41 o                         
   1   2   6        173.28        145.11        12.75 o                         
   2   2   6       1695.96       1827.42         4.29 o                         
   3   2   6        253.34        282.75         5.05 o                         
   4   2   6          8.07          4.76         1.17 o                         
   5   2   6         85.34         65.85         3.00 o                         
   6   2   6         26.87         40.77         3.10 o                         
   7   2   6          9.77          9.87         2.77 o                         
   8   2   6          2.35          2.29         2.95 o                         
   9   2   6         46.65         58.47         4.58 o                         
  10   2   6          0.07          0.53         3.49 o                         
  -9   3   6          0.98          0.13         1.89 o                         
  -8   3   6          1.70          1.46         1.96 o                         
  -7   3   6          1.97          0.64         1.10 o                         
  -6   3   6         19.11         19.34         1.21 o                         
  -5   3   6          5.33          3.10         0.95 o                         
  -4   3   6         53.96         68.49         1.22 o                         
  -3   3   6          5.71          5.17         0.72 o                         
  -2   3   6        312.46        359.18         7.24 o                         
  -1   3   6          0.16          0.49         0.48 o                         
   0   3   6       1091.14        989.31         8.55 o                         
   1   3   6        937.27        850.61        10.56 o                         
   2   3   6        368.44        424.87         4.90 o                         
   3   3   6         10.08         11.53         0.89 o                         
   4   3   6         35.20         38.54         3.39 o                         
   5   3   6         83.36        101.98         3.61 o                         
   6   3   6         58.33         51.10         3.13 o                         
   7   3   6         20.75         30.05         3.12 o                         
   8   3   6          7.30          9.23         2.97 o                         
   9   3   6         38.57         45.78         4.31 o                         
  10   3   6          6.28         10.98         3.74 o                         
  11   3   6          1.21          0.24         3.61 o                         
  -8   4   6          0.41          0.87         2.01 o                         
  -7   4   6          1.60          0.86         1.41 o                         
  -6   4   6          1.21         -0.65         1.31 o                         
  -5   4   6          3.53          4.63         1.27 o                         
  -4   4   6          8.80          7.96         1.17 o                         
  -3   4   6          1.38          1.18         0.66 o                         
  -2   4   6        100.96         92.24         1.10 o                         
  -1   4   6          0.03          0.51         0.53 o                         
   0   4   6         12.08         12.74         0.75 o                         
   1   4   6          6.88          5.99         1.16 o                         
   2   4   6          3.65          3.70         0.64 o                         
   3   4   6         11.12         12.58         0.82 o                         
   4   4   6          3.93          8.11         0.86 o                         
   5   4   6         23.48         19.67         1.31 o                         
   6   4   6          0.01          0.85         2.22 o                         
   7   4   6         35.55         24.58         3.03 o                         
   8   4   6          4.50          6.64         3.09 o                         
   9   4   6          0.05         -3.18         3.18 o                         
  10   4   6          0.13          5.02         3.38 o                         
  11   4   6          4.05          4.06         3.19 o                         
  -7   5   6          0.21          1.08         2.08 o                         
  -6   5   6          5.61          6.20         2.25 o                         
  -5   5   6          0.11         -0.61         1.95 o                         
  -4   5   6          1.60          2.95         1.17 o                         
  -3   5   6          2.58          5.24         0.93 o                         
  -2   5   6         15.46         23.60         1.83 o                         
  -1   5   6         34.60         31.92         1.06 o                         
   0   5   6        144.06        132.52         1.60 o                         
   1   5   6         28.61         34.45         1.36 o                         
   2   5   6          7.87          6.90         0.79 o                         
   3   5   6          1.19          5.46         0.74 o                         
   4   5   6         47.85         59.98         1.04 o                         
   5   5   6         12.30         10.40         1.01 o                         
   6   5   6         17.05         12.89         1.42 o                         
   7   5   6         15.53         18.01         1.60 o                         
   8   5   6         19.90         14.15         2.05 o                         
   9   5   6          6.01          7.14         3.22 o                         
  10   5   6         12.27         12.39         3.33 o                         
  11   5   6          9.37         13.56         3.59 o                         
  -7   6   6          0.06         -2.11         2.11 o                         
  -6   6   6          0.08         -0.81         2.14 o                         
  -5   6   6          0.11         -1.12         2.15 o                         
  -4   6   6          3.74          2.24         2.02 o                         
  -3   6   6         58.50         61.05         1.48 o                         
  -2   6   6         17.67         11.87         1.05 o                         
  -1   6   6         37.39         29.91         1.35 o                         
   0   6   6         87.48         86.10         1.55 o                         
   1   6   6        162.52        159.37         5.60 o                         
   2   6   6          3.38         -0.02         1.25 o                         
   3   6   6         14.88         13.86         1.17 o                         
   4   6   6          6.86          4.39         1.56 o                         
   5   6   6         15.82         15.31         0.91 o                         
   6   6   6         21.77         10.80         1.60 o                         
   7   6   6          9.00          6.35         1.48 o                         
   8   6   6         10.24          5.27         1.56 o                         
   9   6   6          1.34          0.92         1.87 o                         
  10   6   6          0.13          3.45         1.86 o                         
  11   6   6          0.09          0.96         2.78 o                         
  -6   7   6          0.07          1.19         2.20 o                         
  -5   7   6          0.93          1.67         2.25 o                         
  -4   7   6          0.09          1.54         2.35 o                         
  -3   7   6          1.37          1.61         1.60 o                         
  -2   7   6          9.14          5.28         1.59 o                         
  -1   7   6          1.13          4.80         1.32 o                         
   0   7   6          0.13          1.67         1.09 o                         
   1   7   6         11.37         10.87         1.54 o                         
   2   7   6          8.84          7.56         1.59 o                         
   3   7   6          7.03          3.09         2.28 o                         
   4   7   6         95.44         93.62         3.74 o                         
   5   7   6         21.43         35.65         1.80 o                         
   6   7   6         24.50         24.53         1.23 o                         
   7   7   6          0.00          1.72         1.24 o                         
   8   7   6          3.46          7.44         2.04 o                         
   9   7   6          0.03          1.45         1.60 o                         
  10   7   6          0.76          4.38         1.68 o                         
  -5   8   6          0.15          2.88         2.52 o                         
  -4   8   6          0.49         -0.90         2.36 o                         
  -3   8   6          7.33          9.93         2.23 o                         
  -2   8   6          0.00         -0.61         1.69 o                         
  -1   8   6         27.44         31.43         1.38 o                         
   0   8   6          3.63          2.62         1.24 o                         
   1   8   6         67.27         73.31         2.32 o                         
   2   8   6         10.32          8.26         1.79 o                         
   3   8   6         22.62         26.87         2.93 o                         
   4   8   6          0.79         -0.35         2.30 o                         
   5   8   6         12.97         20.56         1.68 o                         
   6   8   6         37.98         49.24         5.21 o                         
   7   8   6          3.00          8.12         1.42 o                         
   8   8   6         12.19         11.17         1.49 o                         
   9   8   6          3.41          3.53         2.11 o                         
  10   8   6          0.77         -0.51         2.37 o                         
  -3   9   6          3.11          4.65         2.57 o                         
  -2   9   6          6.50          5.11         1.72 o                         
  -1   9   6          0.00          1.30         1.67 o                         
   0   9   6         10.88         13.45         2.52 o                         
   1   9   6          0.02          0.74         1.65 o                         
   2   9   6         20.70         16.15         2.02 o                         
   3   9   6         12.88         21.75         3.24 o                         
   4   9   6          8.63          9.92         2.81 o                         
   5   9   6          1.58         -0.23         1.57 o                         
   6   9   6          2.99          4.66         1.62 o                         
   7   9   6          0.03          0.31         1.51 o                         
   8   9   6          4.97          5.60         1.47 o                         
   9   9   6          0.03          2.38         2.28 o                         
  -2  10   6          0.50          0.71         2.13 o                         
  -1  10   6          7.38          8.01         1.96 o                         
   0  10   6          2.02          4.19         2.87 o                         
   1  10   6          3.76          1.98         1.75 o                         
   2  10   6          7.00          8.91         1.89 o                         
   3  10   6          0.00         -0.08         1.91 o                         
   4  10   6          6.11          4.25         3.00 o                         
   5  10   6          0.75         -0.32         2.79 o                         
   6  10   6          0.01         -1.41         1.74 o                         
   7  10   6          1.25          2.56         1.60 o                         
   8  10   6          0.17         -2.23         2.30 o                         
   0  11   6          0.91          0.48         3.46 o                         
   1  11   6          0.04          2.08         3.15 o                         
   2  11   6          4.88          3.45         1.84 o                         
   3  11   6          0.15          1.57         1.91 o                         
   4  11   6          2.56          4.08         3.06 o                         
   5  11   6          1.19         -1.20         3.10 o                         
   6  11   6          1.78         -0.56         2.93 o                         
   7  11   6          1.45         -0.09         1.73 o                         
  -3 -10   7          0.82         -1.81         3.22 o                         
  -7  -9   7          0.21          2.76         3.15 o                         
  -6  -9   7          0.26          0.33         2.11 o                         
  -5  -9   7          2.75         -0.19         1.97 o                         
  -4  -9   7          0.40          1.40         3.03 o                         
  -3  -9   7          2.70          3.54         2.98 o                         
  -2  -9   7          0.28         -1.15         3.11 o                         
  -1  -9   7          0.02         -2.05         2.95 o                         
   0  -9   7          0.30         -0.28         2.93 o                         
   1  -9   7          1.52          3.22         3.32 o                         
  -8  -8   7          0.01         -1.53         3.09 o                         
  -7  -8   7          0.91          0.93         2.77 o                         
  -6  -8   7          2.42          5.23         2.00 o                         
  -5  -8   7          0.00          0.42         1.87 o                         
  -4  -8   7          2.06          4.14         1.86 o                         
  -3  -8   7          8.37          9.58         3.11 o                         
  -2  -8   7          3.23          5.79         2.94 o                         
  -1  -8   7         14.48         17.70         3.20 o                         
   0  -8   7          3.68          5.39         3.13 o                         
   1  -8   7         24.44         23.19         2.02 o                         
   2  -8   7          3.07          2.07         3.70 o                         
   3  -8   7          6.62          1.79         1.68 o                         
  -9  -7   7          3.96          0.76         2.54 o                         
  -8  -7   7          2.94          1.28         1.89 o                         
  -7  -7   7          3.22          3.54         2.47 o                         
  -6  -7   7          0.17          0.94         1.40 o                         
  -5  -7   7         21.77         30.17         1.63 o                         
  -4  -7   7          0.19         -1.83         1.83 o                         
  -3  -7   7         87.09         83.85         2.64 o                         
  -2  -7   7          5.61          2.01         2.85 o                         
  -1  -7   7         80.23         84.99         4.08 o                         
   0  -7   7          1.29          2.52         3.04 o                         
   1  -7   7          4.19          3.25         1.61 o                         
   2  -7   7          6.15          8.81         1.84 o                         
   3  -7   7          1.92          4.37         2.33 o                         
   4  -7   7          0.38          0.11         2.37 o                         
  -9  -6   7          0.04          1.44         2.27 o                         
  -8  -6   7          0.05          0.08         2.58 o                         
  -7  -6   7          1.29         -1.04         2.49 o                         
  -6  -6   7          3.24          0.66         2.14 o                         
  -5  -6   7         11.82         12.75         1.56 o                         
  -4  -6   7         11.36          7.77         2.92 o                         
  -3  -6   7          7.43          4.58         1.66 o                         
  -2  -6   7          0.01          0.76         1.15 o                         
  -1  -6   7         30.69         30.84         1.55 o                         
   0  -6   7          2.88          2.81         1.34 o                         
   1  -6   7        102.62        101.63         2.56 o                         
   2  -6   7         40.92         42.41         2.16 o                         
   3  -6   7         69.04         65.95         2.52 o                         
   4  -6   7          3.35          3.52         1.63 o                         
   5  -6   7          3.64          2.61         2.33 o                         
 -10  -5   7          0.00          3.41         2.85 o                         
  -9  -5   7          1.52          2.73         2.47 o                         
  -8  -5   7          1.57         -0.03         2.28 o                         
  -7  -5   7          6.66          6.67         2.54 o                         
  -6  -5   7          0.08         -0.72         2.17 o                         
  -5  -5   7          3.14          7.62         0.88 o                         
  -4  -5   7          4.77          3.55         0.82 o                         
  -3  -5   7         46.10         54.31         1.21 o                         
  -2  -5   7         26.44         26.00         3.55 o                         
  -1  -5   7        140.89        134.20         2.80 o                         
   0  -5   7          6.25          5.76         0.90 o                         
   1  -5   7        131.63        125.12         3.61 o                         
   2  -5   7          1.58          1.87         1.08 o                         
   3  -5   7          2.12          3.25         1.27 o                         
   4  -5   7          0.00          4.03         1.77 o                         
   5  -5   7          0.09          0.89         2.23 o                         
   6  -5   7          4.57          4.21         2.50 o                         
 -10  -4   7          2.75          3.89         2.63 o                         
  -9  -4   7          0.29          0.13         2.65 o                         
  -8  -4   7          0.02          1.18         2.68 o                         
  -7  -4   7          4.96          1.76         2.24 o                         
  -6  -4   7          0.02         -1.34         1.99 o                         
  -5  -4   7         23.78         24.61         1.53 o                         
  -4  -4   7         33.21         44.75         1.22 o                         
  -3  -4   7        143.73        144.95         2.53 o                         
  -2  -4   7        217.47        243.93         3.69 o                         
  -1  -4   7         31.72         40.92         1.23 o                         
   0  -4   7        492.05        528.50         3.53 o                         
   1  -4   7         11.11         21.11         1.71 o                         
   2  -4   7         34.23         24.65         1.53 o                         
   3  -4   7         92.58         74.45         7.15 o                         
   4  -4   7         12.42         11.17         2.59 o                         
   5  -4   7         44.45         42.32         3.31 o                         
   6  -4   7          0.03          3.41         2.89 o                         
   7  -4   7          0.76          7.16         2.02 o                         
 -10  -3   7          0.73         -2.89         2.89 o                         
  -9  -3   7          0.20          2.21         2.55 o                         
  -8  -3   7          0.64          3.61         2.75 o                         
  -7  -3   7          7.64          7.37         2.55 o                         
  -6  -3   7         10.83          6.95         2.06 o                         
  -5  -3   7          1.28          0.56         1.96 o                         
  -4  -3   7          6.98         13.94         2.03 o                         
  -3  -3   7          8.86         12.76         0.79 o                         
  -2  -3   7         20.04         19.70         0.83 o                         
  -1  -3   7          9.66         10.30         1.48 o                         
   0  -3   7        307.39        357.42         4.14 o                         
   1  -3   7         16.44         17.70         1.66 o                         
   2  -3   7         94.10        113.29         3.03 o                         
   3  -3   7          1.64          0.39         1.67 o                         
   4  -3   7          3.84          5.31         1.39 o                         
   5  -3   7          0.10         -0.75         2.63 o                         
   6  -3   7          2.33          5.38         2.74 o                         
   7  -3   7          0.34          1.79         2.80 o                         
   8  -3   7          4.93          3.72         3.15 o                         
 -10  -2   7          1.23          1.47         2.60 o                         
  -9  -2   7          0.41         -2.91         2.91 o                         
  -8  -2   7          4.30          7.58         2.87 o                         
  -7  -2   7          0.33          1.51         2.27 o                         
  -6  -2   7          0.31          0.00         2.11 o                         
  -5  -2   7          1.10          0.30         0.94 o                         
  -4  -2   7         61.41         57.05         1.51 o                         
  -3  -2   7        122.82        148.02         3.13 o                         
  -2  -2   7         26.61         32.81         0.76 o                         
  -1  -2   7         14.45         11.31         0.84 o                         
   0  -2   7        326.00        307.36         3.72 o                         
   1  -2   7         22.58         28.80         0.91 o                         
   2  -2   7        368.78        334.98         4.46 o                         
   3  -2   7        206.97        213.66         4.03 o                         
   4  -2   7         28.88         29.30         2.50 o                         
   5  -2   7          0.89          0.18         2.42 o                         
   6  -2   7          0.18          1.88         2.65 o                         
   7  -2   7          0.91          6.18         3.14 o                         
   8  -2   7          0.05          1.19         3.03 o                         
   9  -2   7          0.13          0.97         2.83 o                         
 -10  -1   7          0.26         -1.02         2.66 o                         
  -9  -1   7          0.18         -0.09         2.68 o                         
  -8  -1   7          6.26          8.22         2.82 o                         
  -7  -1   7          3.00          0.14         2.40 o                         
  -6  -1   7         26.51         30.26         2.58 o                         
  -5  -1   7          2.12         -0.31         1.83 o                         
  -4  -1   7          0.45          0.27         0.94 o                         
  -3  -1   7          6.57          4.69         0.54 o                         
  -2  -1   7         33.08         51.18         2.21 o                         
  -1  -1   7        117.84        120.28         2.46 o                         
   0  -1   7        452.78        414.60         4.11 o                         
   1  -1   7         26.83         35.31         1.05 o                         
   2  -1   7         83.08         83.80         1.04 o                         
   3  -1   7          1.13          0.12         0.96 o                         
   4  -1   7          6.93          4.65         2.02 o                         
   5  -1   7         11.87          4.06         2.38 o                         
   6  -1   7         29.55         25.98         2.78 o                         
   7  -1   7          2.02          2.40         2.84 o                         
   8  -1   7          0.15         -0.19         3.29 o                         
   9  -1   7          0.00         -0.29         3.46 o                         
 -10   0   7          0.21          0.26         2.73 o                         
  -9   0   7          3.19          2.19         2.81 o                         
  -8   0   7          1.55          0.48         2.56 o                         
  -7   0   7          8.33         12.99         2.63 o                         
  -6   0   7          0.06         -1.25         2.03 o                         
  -5   0   7          0.60          1.36         1.86 o                         
  -4   0   7        167.29        169.94         6.29 o                         
  -3   0   7         45.39         50.26         1.35 o                         
  -2   0   7        163.73        152.54         1.19 o                         
  -1   0   7        385.40        390.15         7.72 o                         
   0   0   7       1914.44       2169.12        27.43 o                         
   1   0   7        560.17        604.68         5.75 o                         
   2   0   7        464.21        480.95         4.97 o                         
   3   0   7          1.08          1.21         0.52 o                         
   4   0   7         74.69         71.13         1.76 o                         
   5   0   7         91.95         83.91         3.50 o                         
   6   0   7          0.07         -0.65         2.26 o                         
   7   0   7          0.36         -1.39         2.80 o                         
   8   0   7          0.25          2.61         3.04 o                         
   9   0   7          1.60         -0.07         3.20 o                         
  10   0   7          0.00          0.92         3.34 o                         
  -9   1   7          0.78          0.84         1.08 o                         
  -8   1   7          1.54          2.90         1.12 o                         
  -7   1   7          0.05          0.10         1.30 o                         
  -6   1   7          7.16          9.98         1.22 o                         
  -5   1   7          4.07          1.88         1.01 o                         
  -4   1   7         16.41         25.21         1.13 o                         
  -3   1   7          6.37          7.43         0.72 o                         
  -2   1   7         56.61         57.80         1.08 o                         
  -1   1   7         35.02         45.52         2.77 o                         
   0   1   7       1331.41       1369.01         7.09 o                         
   1   1   7        443.81        594.01         3.06 o                         
   2   1   7         79.95         77.29         2.84 o                         
   3   1   7       1011.05        995.43         8.87 o                         
   4   1   7         36.10         42.26         1.63 o                         
   5   1   7          1.71          2.92         2.19 o                         
   6   1   7          0.75          0.28         1.78 o                         
   7   1   7          0.02          0.02         2.74 o                         
   8   1   7         34.13         29.42         3.78 o                         
   9   1   7          3.62          0.43         3.31 o                         
  10   1   7          1.77          1.45         3.35 o                         
  -9   2   7          3.25          4.84         1.54 o                         
  -8   2   7          0.89          0.68         1.12 o                         
  -7   2   7          5.07          4.19         1.13 o                         
  -6   2   7          0.61          2.94         0.96 o                         
  -5   2   7         13.21         10.40         0.97 o                         
  -4   2   7         60.63         66.89         1.33 o                         
  -3   2   7        104.93        117.19         1.30 o                         
  -2   2   7        265.42        232.53         1.95 o                         
  -1   2   7         28.15         42.73         1.30 o                         
   0   2   7       2154.60       2207.71        15.14 o                         
   1   2   7         79.08         76.50         4.01 o                         
   2   2   7        421.08        458.10         4.38 o                         
   3   2   7         21.44         23.24         0.83 o                         
   4   2   7        425.99        456.40        10.55 o                         
   5   2   7         11.40         18.80         1.81 o                         
   6   2   7        210.42        197.40         5.06 o                         
   7   2   7          3.69          7.17         2.77 o                         
   8   2   7          2.03          0.14         3.16 o                         
   9   2   7          7.75          9.93         3.29 o                         
  10   2   7          0.52          0.37         3.59 o                         
  -8   3   7          0.09          1.46         2.06 o                         
  -7   3   7          0.50          0.00         2.25 o                         
  -6   3   7          0.25         -0.05         1.06 o                         
  -5   3   7          2.32          3.44         0.96 o                         
  -4   3   7          8.75         13.41         0.87 o                         
  -3   3   7          0.30          2.68         0.79 o                         
  -2   3   7        102.37        104.56         1.33 o                         
  -1   3   7         20.65         17.56         1.20 o                         
   0   3   7        525.23        454.72         5.30 o                         
   1   3   7          3.30         12.94         1.26 o                         
   2   3   7        325.67        308.60         2.90 o                         
   3   3   7        881.87        876.27         3.35 o                         
   4   3   7        562.19        587.66         3.90 o                         
   5   3   7        145.95        129.73         3.66 o                         
   6   3   7          0.04          2.04         2.54 o                         
   7   3   7         64.56         59.81         3.65 o                         
   8   3   7          7.12          3.78         3.02 o                         
   9   3   7          2.58          4.49         3.56 o                         
  10   3   7          4.96          5.74         3.73 o                         
  -8   4   7          0.26         -2.14         2.14 o                         
  -7   4   7          1.26          0.51         1.42 o                         
  -6   4   7          1.10          2.95         1.42 o                         
  -5   4   7         15.81         12.64         1.47 o                         
  -4   4   7         13.07          7.21         1.01 o                         
  -3   4   7         24.35         28.97         0.94 o                         
  -2   4   7         44.23         53.88         0.90 o                         
  -1   4   7          1.48          2.58         0.58 o                         
   0   4   7        426.28        421.12         9.10 o                         
   1   4   7         42.00         33.17         1.02 o                         
   2   4   7         17.69         25.55         0.82 o                         
   3   4   7        191.87        211.85         2.32 o                         
   4   4   7         15.10          9.62         1.13 o                         
   5   4   7         86.19        100.39         2.01 o                         
   6   4   7        111.07        117.92         2.35 o                         
   7   4   7          0.06          1.53         2.43 o                         
   8   4   7         24.26         22.67         3.44 o                         
   9   4   7         27.86         19.86         3.51 o                         
  10   4   7          1.10          2.40         3.35 o                         
  -7   5   7          1.16          1.23         2.01 o                         
  -6   5   7          0.27         -2.19         2.19 o                         
  -5   5   7          0.00         -2.04         2.04 o                         
  -4   5   7          0.67         -0.74         1.21 o                         
  -3   5   7          3.92          1.95         0.97 o                         
  -2   5   7         37.42         40.32         2.11 o                         
  -1   5   7          5.75          7.05         0.90 o                         
   0   5   7        149.28        161.90         2.02 o                         
   1   5   7          4.22          6.71         1.58 o                         
   2   5   7         18.16         17.61         0.89 o                         
   3   5   7         49.25         48.20         1.05 o                         
   4   5   7         27.05         30.53         1.13 o                         
   5   5   7         73.59         89.00         2.01 o                         
   6   5   7         12.45         20.01         2.37 o                         
   7   5   7          0.43          0.46         1.46 o                         
   8   5   7         10.05         12.08         1.74 o                         
   9   5   7          6.39          7.37         3.35 o                         
  10   5   7          7.10         10.28         3.38 o                         
  -6   6   7          0.64          0.56         2.14 o                         
  -5   6   7          8.45          9.03         2.19 o                         
  -4   6   7         33.03         42.37         2.70 o                         
  -3   6   7          8.89          6.48         1.38 o                         
  -2   6   7         52.40         48.76         1.39 o                         
  -1   6   7          4.06          6.17         1.01 o                         
   0   6   7         79.49         65.59         1.43 o                         
   1   6   7         42.97         26.01         1.50 o                         
   2   6   7         18.11         19.25         1.47 o                         
   3   6   7          1.55          0.59         0.93 o                         
   4   6   7         10.65          8.20         1.14 o                         
   5   6   7          0.10          2.04         0.82 o                         
   6   6   7         57.07         49.74         1.45 o                         
   7   6   7          0.07          0.55         1.70 o                         
   8   6   7          0.48         -2.31         3.21 o                         
   9   6   7          0.02          1.36         1.74 o                         
  10   6   7          0.00          2.29         1.84 o                         
  -6   7   7          0.20          0.14         2.38 o                         
  -5   7   7          0.72          2.35         2.47 o                         
  -4   7   7          0.05         -1.37         2.01 o                         
  -3   7   7          2.60          2.57         1.57 o                         
  -2   7   7         18.31         16.03         1.38 o                         
  -1   7   7         65.30         61.99         1.59 o                         
   0   7   7         68.07         61.62         1.56 o                         
   1   7   7         78.82         69.34         2.10 o                         
   2   7   7         82.46         77.59         2.22 o                         
   3   7   7        155.89        163.24         3.28 o                         
   4   7   7         96.26        120.05         2.28 o                         
   5   7   7          0.09          1.12         1.29 o                         
   6   7   7         12.59         20.07         1.20 o                         
   7   7   7         17.25         13.62         1.45 o                         
   8   7   7          3.63          0.68         1.99 o                         
   9   7   7          4.44          4.05         1.64 o                         
  10   7   7          5.21          6.43         1.87 o                         
  -5   8   7          0.06         -1.41         2.20 o                         
  -4   8   7          1.91          1.70         2.31 o                         
  -3   8   7          3.00          2.82         1.65 o                         
  -2   8   7         23.81         32.69         2.01 o                         
  -1   8   7          6.91          4.51         1.19 o                         
   0   8   7        117.85        110.78         2.47 o                         
   1   8   7          6.28          7.91         1.68 o                         
   2   8   7         21.66         20.42         1.89 o                         
   3   8   7          2.39          2.04         1.71 o                         
   4   8   7          0.82          1.46         2.37 o                         
   5   8   7         10.55         14.84         1.61 o                         
   6   8   7         12.23         23.31         1.66 o                         
   7   8   7          1.52          2.35         1.43 o                         
   8   8   7          0.83         -0.96         1.39 o                         
   9   8   7          1.76          3.30         1.50 o                         
  10   8   7          0.03          0.17         2.14 o                         
  -3   9   7          0.12         -0.42         2.14 o                         
  -2   9   7          1.34          1.06         1.78 o                         
  -1   9   7          3.20          3.94         1.80 o                         
   0   9   7          5.58          3.89         1.52 o                         
   1   9   7         22.10         26.80         1.96 o                         
   2   9   7         61.30         61.43         2.48 o                         
   3   9   7         94.46        100.57         2.87 o                         
   4   9   7          0.90          3.92         2.72 o                         
   5   9   7          6.34          9.49         2.73 o                         
   6   9   7          0.60          0.38         1.51 o                         
   7   9   7          0.29          1.29         1.46 o                         
   8   9   7          0.14         -1.48         1.48 o                         
   9   9   7          0.26          3.54         2.74 o                         
  -2  10   7          0.03          1.58         1.81 o                         
  -1  10   7          0.19          0.21         1.81 o                         
   0  10   7          3.63          1.88         2.77 o                         
   1  10   7          0.07          0.14         2.05 o                         
   2  10   7         10.35          7.78         1.95 o                         
   3  10   7          5.21          4.91         1.95 o                         
   4  10   7          2.71          1.62         2.76 o                         
   5  10   7         24.12         31.02         3.26 o                         
   6  10   7          0.09          1.20         1.67 o                         
   7  10   7          2.17          3.47         1.68 o                         
   8  10   7          4.89          4.81         2.44 o                         
   1  11   7          0.96         -0.55         3.38 o                         
   2  11   7          0.03         -0.73         2.38 o                         
   3  11   7          1.29         -1.94         1.94 o                         
   4  11   7          0.89         -0.13         2.11 o                         
   5  11   7          2.65          1.68         2.86 o                         
   6  11   7          2.74          7.03         3.16 o                         
   7  11   7          0.20         -0.74         1.74 o                         
  -6  -9   8          2.91          2.70         2.08 o                         
  -5  -9   8          0.08         -0.71         3.04 o                         
  -4  -9   8          0.46          1.02         3.21 o                         
  -3  -9   8          0.31          0.53         2.91 o                         
  -2  -9   8          5.66          6.54         3.17 o                         
  -1  -9   8          0.72          0.02         3.13 o                         
   0  -9   8          0.02          0.87         3.01 o                         
  -7  -8   8          2.36         -1.64         3.27 o                         
  -6  -8   8          2.35          1.02         1.90 o                         
  -5  -8   8          9.37         13.67         2.14 o                         
  -4  -8   8         12.60         12.51         1.96 o                         
  -3  -8   8          1.02          1.50         2.96 o                         
  -2  -8   8          1.62          1.01         2.93 o                         
  -1  -8   8          0.00          2.71         2.94 o                         
   0  -8   8          0.03         -0.76         3.06 o                         
   1  -8   8          5.02          6.47         3.15 o                         
   2  -8   8          0.22         -1.03         3.39 o                         
  -8  -7   8          1.27          0.50         1.98 o                         
  -7  -7   8          6.05          5.16         2.33 o                         
  -6  -7   8         21.29         19.70         1.87 o                         
  -5  -7   8          0.24          0.59         1.61 o                         
  -4  -7   8         17.31         15.21         1.45 o                         
  -3  -7   8          1.01         -1.81         1.81 o                         
  -2  -7   8          0.88         -1.72         2.88 o                         
  -1  -7   8          0.29          2.26         3.01 o                         
   0  -7   8          7.03         12.95         3.36 o                         
   1  -7   8         11.00         13.63         3.22 o                         
   2  -7   8         19.58         21.44         3.27 o                         
   3  -7   8          0.00          1.29         1.58 o                         
   4  -7   8          5.26         10.75         2.51 o                         
  -9  -6   8          0.03         -2.67         2.67 o                         
  -8  -6   8          1.47         -0.18         2.54 o                         
  -7  -6   8          0.14         -0.29         2.44 o                         
  -6  -6   8          1.04          0.65         2.23 o                         
  -5  -6   8          1.84          0.82         1.47 o                         
  -4  -6   8         52.01         44.92         1.93 o                         
  -3  -6   8         20.33         20.51         1.60 o                         
  -2  -6   8          0.37          0.41         1.28 o                         
  -1  -6   8         21.87         30.73         1.66 o                         
   0  -6   8          9.21          7.04         1.43 o                         
   1  -6   8          5.12          0.99         1.39 o                         
   2  -6   8          0.49          0.42         1.59 o                         
   3  -6   8         19.56         22.41         2.03 o                         
   4  -6   8          1.00          3.23         2.25 o                         
   5  -6   8          1.68          4.50         2.29 o                         
  -9  -5   8          1.85          4.47         2.77 o                         
  -8  -5   8          6.01          1.56         2.81 o                         
  -7  -5   8          3.04         -1.03         2.63 o                         
  -6  -5   8         16.40         19.73         2.48 o                         
  -5  -5   8          2.70          1.91         1.39 o                         
  -4  -5   8         44.27         51.60         1.88 o                         
  -3  -5   8          6.96         14.08         1.42 o                         
  -2  -5   8          4.00          2.37         2.49 o                         
  -1  -5   8         22.63         18.38         1.48 o                         
   0  -5   8         28.66         23.79         1.62 o                         
   1  -5   8          8.28          3.61         1.07 o                         
   2  -5   8        141.88        174.85         2.43 o                         
   3  -5   8         53.74         54.03         2.75 o                         
   4  -5   8         57.11         56.94         2.39 o                         
   5  -5   8          1.30          0.42         2.30 o                         
   6  -5   8          0.16          2.70         2.40 o                         
 -10  -4   8          0.18         -1.16         2.46 o                         
  -9  -4   8          0.02          0.32         2.39 o                         
  -8  -4   8          0.01          0.99         2.52 o                         
  -6  -4   8          2.28         -0.35         2.26 o                         
  -5  -4   8          1.09         -1.20         1.95 o                         
  -4  -4   8          3.01          0.48         1.65 o                         
  -3  -4   8          0.18          0.87         1.49 o                         
  -2  -4   8          6.60          9.97         1.61 o                         
  -1  -4   8          4.54         -0.90         1.39 o                         
   0  -4   8          6.52          3.43         1.51 o                         
   1  -4   8         18.76         18.29         1.74 o                         
   2  -4   8          0.98          3.08         1.41 o                         
   3  -4   8        100.48        105.11         2.56 o                         
   4  -4   8          2.76          5.56         1.77 o                         
   5  -4   8          4.39          6.29         2.86 o                         
   6  -4   8          4.45          5.15         2.89 o                         
   7  -4   8          1.89          2.71         2.66 o                         
 -10  -3   8          0.61          0.90         2.76 o                         
  -9  -3   8          0.85         -0.93         2.60 o                         
  -8  -3   8         16.24         15.73         2.96 o                         
  -7  -3   8          2.21          0.63         2.40 o                         
  -6  -3   8          2.81          0.62         2.43 o                         
  -5  -3   8         18.52         17.15         2.28 o                         
  -4  -3   8          2.88          3.83         1.78 o                         
  -3  -3   8         24.02         23.36         1.94 o                         
  -2  -3   8          6.31          7.69         1.62 o                         
  -1  -3   8         16.10         20.15         1.72 o                         
   0  -3   8         10.74         12.03         1.65 o                         
   1  -3   8         28.59         28.83         1.95 o                         
   2  -3   8         22.54         18.13         1.92 o                         
   3  -3   8          8.25         13.68         2.16 o                         
   4  -3   8        174.78        188.81         4.62 o                         
   5  -3   8         30.33         32.18         3.25 o                         
   6  -3   8         12.08         10.95         2.09 o                         
   7  -3   8          0.22          3.04         3.10 o                         
   8  -3   8          0.10          3.23         3.09 o                         
 -10  -2   8          0.41          0.70         2.81 o                         
  -9  -2   8          0.14          2.12         2.64 o                         
  -8  -2   8          0.03          2.05         2.69 o                         
  -7  -2   8          4.71          2.32         2.50 o                         
  -6  -2   8          7.58          6.82         2.33 o                         
  -5  -2   8          7.67         -0.36         2.20 o                         
  -4  -2   8         10.70          8.61         1.97 o                         
  -3  -2   8         14.69         15.31         1.85 o                         
  -2  -2   8         45.08         47.40         2.09 o                         
  -1  -2   8         15.62         22.70         1.69 o                         
   0  -2   8         55.53         61.05         2.18 o                         
   1  -2   8          9.59         12.22         1.62 o                         
   2  -2   8         96.41        109.27         2.93 o                         
   3  -2   8        136.64        162.64         3.75 o                         
   4  -2   8          3.29          4.79         2.30 o                         
   5  -2   8         84.23         69.24         3.66 o                         
   6  -2   8          0.20          1.54         2.93 o                         
   7  -2   8          6.40          7.48         3.14 o                         
   8  -2   8          4.75          9.13         3.33 o                         
 -10  -1   8          0.07         -0.48         3.00 o                         
  -9  -1   8          0.20         -1.61         2.51 o                         
  -8  -1   8         19.56         23.18         3.12 o                         
  -7  -1   8          0.01          0.18         2.46 o                         
  -6  -1   8         28.49         22.74         2.55 o                         
  -5  -1   8         31.19         23.56         2.52 o                         
  -4  -1   8          0.95          1.88         1.83 o                         
  -3  -1   8        335.78        309.58         4.43 o                         
  -2  -1   8         11.61         11.48         0.84 o                         
  -1  -1   8         56.20         67.80         2.14 o                         
   0  -1   8          5.07          3.79         1.35 o                         
   1  -1   8         48.91         27.29         1.68 o                         
   2  -1   8          9.03          9.20         0.65 o                         
   3  -1   8          3.05          0.80         0.98 o                         
   4  -1   8         43.53         74.26         3.09 o                         
   5  -1   8          6.81          4.81         2.66 o                         
   6  -1   8         57.96         55.44         3.79 o                         
   7  -1   8          7.13          7.48         3.25 o                         
   8  -1   8          0.04          2.06         3.16 o                         
   9  -1   8          0.79          0.44         3.09 o                         
  -9   0   8          0.00          2.66         2.74 o                         
  -8   0   8          2.08          4.08         2.80 o                         
  -7   0   8         19.86         27.29         2.94 o                         
  -6   0   8          1.71          0.26         2.12 o                         
  -5   0   8          5.76          6.19         1.93 o                         
  -4   0   8         29.38         26.66         2.25 o                         
  -3   0   8          0.16          0.42         0.53 o                         
  -2   0   8        222.65        239.34         2.60 o                         
  -1   0   8        139.67        174.39         3.12 o                         
   0   0   8         30.06         56.60         2.61 o                         
   1   0   8        969.51       1036.72         2.83 o                         
   2   0   8          0.24          1.04         0.54 o                         
   3   0   8         10.05          7.39         0.63 o                         
   4   0   8         77.56         64.47         1.75 o                         
   5   0   8          8.01          7.24         2.48 o                         
   6   0   8         18.32         10.54         3.11 o                         
   7   0   8          2.87          4.66         2.92 o                         
   8   0   8          3.47          6.54         3.50 o                         
   9   0   8          9.96          9.65         3.47 o                         
  -9   1   8          0.03          0.50         1.38 o                         
  -8   1   8          2.53          0.42         1.51 o                         
  -7   1   8          0.27          2.32         1.38 o                         
  -6   1   8         41.78         32.18         2.27 o                         
  -5   1   8          7.90         10.71         1.13 o                         
  -4   1   8         19.37         17.89         1.07 o                         
  -3   1   8         60.66         46.78         1.65 o                         
  -2   1   8          0.45          1.47         0.51 o                         
  -1   1   8        556.64        576.25         7.71 o                         
   0   1   8        104.77        128.99         5.30 o                         
   1   1   8       1157.71       1047.64         3.90 o                         
   2   1   8        195.19        166.36         1.18 o                         
   3   1   8          3.83          4.08         0.81 o                         
   4   1   8        105.03        100.41         4.23 o                         
   5   1   8          0.02          0.62         2.23 o                         
   6   1   8         14.99          7.99         2.97 o                         
   7   1   8         14.32         16.44         3.26 o                         
   8   1   8          6.68         12.87         3.43 o                         
   9   1   8          3.18          5.03         3.38 o                         
  10   1   8          0.40          2.29         3.54 o                         
  -9   2   8          0.88         -0.17         1.25 o                         
  -8   2   8          0.09         -0.63         1.12 o                         
  -7   2   8          9.77         12.65         1.27 o                         
  -6   2   8          6.54          4.24         1.07 o                         
  -5   2   8         10.52          9.25         0.97 o                         
  -4   2   8         55.47         67.83         1.36 o                         
  -3   2   8         22.31         18.30         0.83 o                         
  -2   2   8        272.51        272.25         2.53 o                         
  -1   2   8         91.10         91.43         1.69 o                         
   0   2   8        196.97        166.56         4.49 o                         
   1   2   8       2361.24       2544.65         6.31 o                         
   2   2   8        309.72        366.84         5.23 o                         
   3   2   8        685.58        702.89         4.43 o                         
   4   2   8        146.84        127.56         3.71 o                         
   5   2   8          1.04         -0.17         1.12 o                         
   6   2   8         20.57         15.91         2.85 o                         
   7   2   8          4.64          4.70         3.03 o                         
   8   2   8          4.34          8.42         3.29 o                         
   9   2   8          1.09         -3.52         3.52 o                         
  10   2   8          0.09          2.99         3.37 o                         
  -8   3   8          0.65          0.39         1.33 o                         
  -7   3   8          2.08          0.79         1.36 o                         
  -6   3   8          6.94          5.13         1.37 o                         
  -5   3   8          1.42          3.64         1.03 o                         
  -4   3   8          0.18         -0.33         0.81 o                         
  -3   3   8         81.99         90.80         1.29 o                         
  -2   3   8          0.81          1.88         0.68 o                         
  -1   3   8        130.59        125.76         1.46 o                         
   0   3   8        472.24        514.18         4.19 o                         
   1   3   8         19.97         26.26         1.09 o                         
   2   3   8       1126.85       1070.07        14.55 o                         
   3   3   8          3.00          4.97         0.90 o                         
   4   3   8        165.07        139.07         2.04 o                         
   5   3   8          2.54          4.55         0.93 o                         
   6   3   8         88.43         95.46         7.36 o                         
   7   3   8          5.92          3.82         2.89 o                         
   8   3   8          3.11          4.79         3.23 o                         
   9   3   8          3.32          2.81         3.35 o                         
  10   3   8          0.45          0.71         3.34 o                         
  -8   4   8          1.11          0.24         1.54 o                         
  -7   4   8          0.02          0.88         1.52 o                         
  -6   4   8          0.00          0.11         1.43 o                         
  -5   4   8         17.48         13.13         1.61 o                         
  -4   4   8         15.81         13.45         1.20 o                         
  -3   4   8          3.26          6.46         1.01 o                         
  -2   4   8         34.88         43.71         1.00 o                         
  -1   4   8         37.56         35.13         2.17 o                         
   0   4   8        494.81        464.54         3.24 o                         
   1   4   8        159.05        164.15        11.38 o                         
   2   4   8        318.73        315.00         5.45 o                         
   3   4   8        515.92        502.40         2.61 o                         
   4   4   8          0.09          0.24         0.64 o                         
   5   4   8         30.21         31.02         1.50 o                         
   6   4   8         33.27         41.46         2.43 o                         
   7   4   8          3.23          4.37         2.78 o                         
   8   4   8          0.24          1.09         2.96 o                         
   9   4   8         11.55         12.84         3.62 o                         
  10   4   8          0.00         -0.40         3.44 o                         
  -7   5   8          0.04         -2.03         2.03 o                         
  -6   5   8          0.64         -0.43         2.15 o                         
  -5   5   8          0.45          0.89         1.90 o                         
  -4   5   8          1.58          0.52         1.28 o                         
  -3   5   8         26.67         26.22         1.76 o                         
  -2   5   8         64.98         57.40         1.35 o                         
  -1   5   8         42.41         44.77         1.23 o                         
   0   5   8          0.84          1.27         1.09 o                         
   1   5   8        238.99        243.41         7.28 o                         
   2   5   8        222.01        211.16         3.24 o                         
   3   5   8         51.70         48.03         1.17 o                         
   4   5   8        166.34        171.60         3.08 o                         
   5   5   8         47.93         52.45         1.28 o                         
   6   5   8         34.64         40.66         2.48 o                         
   7   5   8          0.18          0.52         1.51 o                         
   8   5   8         13.69         16.61         1.82 o                         
   9   5   8          0.18          2.70         3.24 o                         
  10   5   8          0.52          0.95         3.57 o                         
  -6   6   8          0.02          0.51         2.03 o                         
  -5   6   8          0.06          0.50         2.15 o                         
  -4   6   8         12.71         17.60         2.33 o                         
  -3   6   8          2.60          2.31         1.17 o                         
  -2   6   8         75.22         72.86         1.59 o                         
  -1   6   8          0.69          2.03         1.03 o                         
   0   6   8         52.56         43.53         1.62 o                         
   1   6   8         12.63         14.49         1.39 o                         
   2   6   8         44.92         42.34         1.75 o                         
   3   6   8        124.76        105.77         2.26 o                         
   4   6   8        105.75        109.97         1.76 o                         
   5   6   8         31.02         48.79         1.36 o                         
   6   6   8         12.33         11.82         1.12 o                         
   7   6   8          0.50          0.74         1.58 o                         
   8   6   8          1.29          2.97         2.42 o                         
   9   6   8         16.37         12.99         1.96 o                         
  10   6   8          0.31          3.47         1.94 o                         
  -5   7   8          0.05          0.67         2.39 o                         
  -4   7   8          4.84          1.15         2.10 o                         
  -3   7   8          4.31          5.37         1.56 o                         
  -2   7   8          4.11          7.23         1.18 o                         
  -1   7   8          0.22          1.67         1.14 o                         
   0   7   8         23.76         17.63         1.54 o                         
   1   7   8          0.69          1.26         1.49 o                         
   2   7   8         34.16         31.22         1.84 o                         
   3   7   8         47.64         53.34         2.06 o                         
   4   7   8         23.13         20.70         1.32 o                         
   5   7   8          1.07          0.92         1.72 o                         
   6   7   8         11.82         11.27         1.38 o                         
   7   7   8         15.24         15.51         1.52 o                         
   8   7   8         11.07         13.74         2.27 o                         
   9   7   8          5.89          5.53         2.13 o                         
  10   7   8          0.64          2.93         1.78 o                         
  -4   8   8          0.00         -0.97         2.18 o                         
  -3   8   8          8.08          5.62         1.58 o                         
  -2   8   8         15.79         21.35         1.84 o                         
  -1   8   8         17.25         15.31         1.33 o                         
   0   8   8         79.96         75.46         3.80 o                         
   1   8   8          7.44          7.16         1.65 o                         
   2   8   8         42.50         37.83         2.05 o                         
   3   8   8         31.06         37.53         2.10 o                         
   4   8   8          3.57          2.34         1.74 o                         
   5   8   8         58.27         66.57         2.07 o                         
   6   8   8          0.28          0.33         1.32 o                         
   7   8   8          1.78          2.31         1.41 o                         
   8   8   8          3.03          1.15         1.46 o                         
   9   8   8          1.09          1.59         1.69 o                         
  -3   9   8          0.01         -0.36         2.54 o                         
  -2   9   8          1.97          0.96         1.64 o                         
  -1   9   8          0.52         -0.18         1.60 o                         
   0   9   8          9.37          7.81         3.82 o                         
   1   9   8          3.70          6.65         1.76 o                         
   2   9   8          6.75         11.05         2.04 o                         
   3   9   8         45.84         38.93         2.27 o                         
   4   9   8          9.93          6.65         1.91 o                         
   5   9   8         11.35         11.19         2.71 o                         
   6   9   8          4.58          8.20         1.59 o                         
   7   9   8          1.18         -0.10         1.45 o                         
   8   9   8          2.38          2.48         1.87 o                         
   9   9   8          4.57          6.81         2.53 o                         
  -1  10   8          4.68          4.02         1.77 o                         
   0  10   8          5.24          3.97         2.79 o                         
   1  10   8         14.20         13.43         1.85 o                         
   2  10   8          7.98          6.18         2.09 o                         
   3  10   8          7.74          3.07         1.85 o                         
   4  10   8         16.09         16.84         2.08 o                         
   5  10   8          0.52          1.50         2.68 o                         
   6  10   8          9.93          7.12         2.70 o                         
   7  10   8          0.14          0.99         1.61 o                         
   8  10   8          3.55          0.11         2.16 o                         
   1  11   8          0.56          2.89         3.11 o                         
   2  11   8          9.00         13.15         2.83 o                         
   3  11   8          2.42          5.49         2.08 o                         
   4  11   8         16.82         24.41         2.46 o                         
   5  11   8          4.54          5.54         2.16 o                         
   6  11   8          5.98          7.21         3.00 o                         
  -4  -9   9          1.89          9.25         3.32 o                         
  -3  -9   9          2.95          4.34         3.34 o                         
  -2  -9   9          0.91          5.73         3.41 o                         
  -7  -8   9          7.52          4.38         2.83 o                         
  -6  -8   9          0.00          0.29         2.93 o                         
  -5  -8   9         19.42         21.24         3.27 o                         
  -4  -8   9          3.78          3.96         3.02 o                         
  -3  -8   9         14.77         12.09         3.40 o                         
  -2  -8   9          0.62         -1.37         3.28 o                         
  -1  -8   9          0.10         -1.89         2.97 o                         
   0  -8   9          1.03          1.21         3.09 o                         
   1  -8   9          2.49         -0.30         2.89 o                         
  -8  -7   9          0.59          1.88         2.60 o                         
  -7  -7   9          1.27          0.45         2.27 o                         
  -6  -7   9          6.21          7.95         3.41 o                         
  -5  -7   9         19.83         18.15         1.85 o                         
  -4  -7   9          2.38          4.03         1.79 o                         
  -3  -7   9          9.05          4.20         2.92 o                         
  -2  -7   9          6.33          3.07         2.93 o                         
  -1  -7   9          2.42          2.01         2.90 o                         
   0  -7   9         10.65         13.65         3.32 o                         
   1  -7   9          0.29          1.30         2.97 o                         
   2  -7   9          1.88          5.13         1.67 o                         
   3  -7   9          1.01          1.68         1.64 o                         
  -8  -6   9          6.53          5.12         2.49 o                         
  -7  -6   9         13.11         15.97         2.73 o                         
  -6  -6   9          2.21          3.17         2.37 o                         
  -5  -6   9         48.31         67.67         2.38 o                         
  -4  -6   9         11.77         10.78         1.73 o                         
  -3  -6   9         44.04         47.58         2.04 o                         
  -2  -6   9         30.98         32.35         2.27 o                         
  -1  -6   9          0.92          1.82         1.46 o                         
   0  -6   9          8.49         14.57         1.59 o                         
   1  -6   9         13.31         20.30         3.33 o                         
   2  -6   9          0.07          2.10         1.62 o                         
   3  -6   9         32.96         41.31         2.33 o                         
   4  -6   9          5.79         11.09         1.92 o                         
  -9  -5   9          1.69         -2.14         2.62 o                         
  -8  -5   9          0.02         -0.58         2.47 o                         
  -7  -5   9          0.93         -1.43         2.40 o                         
  -6  -5   9         14.76         14.49         2.54 o                         
  -5  -5   9         23.16         27.46         2.59 o                         
  -4  -5   9         12.92         16.80         1.65 o                         
  -3  -5   9         54.21         51.48         5.80 o                         
  -2  -5   9          2.71          3.72         1.39 o                         
  -1  -5   9         73.88         57.77         5.10 o                         
   0  -5   9         28.21         16.75         1.87 o                         
   1  -5   9         40.32         48.85         1.53 o                         
   2  -5   9         14.95         15.00         1.36 o                         
   3  -5   9         12.78         15.93         1.47 o                         
   4  -5   9          4.14          6.37         1.79 o                         
   5  -5   9          2.66          2.49         2.17 o                         
   6  -5   9          0.01         -2.22         2.22 o                         
  -9  -4   9          1.22          0.02         2.81 o                         
  -8  -4   9          1.23         -1.41         2.80 o                         
  -7  -4   9         10.19          9.50         2.84 o                         
  -6  -4   9         11.25         11.75         2.72 o                         
  -5  -4   9         73.91         74.58         3.32 o                         
  -4  -4   9          1.60          2.34         1.85 o                         
  -3  -4   9         61.43         71.45         2.70 o                         
  -2  -4   9         19.94         19.79         2.00 o                         
  -1  -4   9          7.48          8.79         1.72 o                         
   0  -4   9         50.64         48.98         2.32 o                         
   1  -4   9          0.04         -1.09         1.70 o                         
   2  -4   9          0.75          4.91         2.03 o                         
   3  -4   9         53.57         62.72         2.37 o                         
   4  -4   9          0.92          1.69         1.76 o                         
   5  -4   9          5.78          9.39         2.79 o                         
   6  -4   9          3.51          8.93         2.88 o                         
   7  -4   9          0.65          0.52         2.78 o                         
  -9  -3   9          5.20          3.34         2.83 o                         
  -8  -3   9          0.97          3.20         2.58 o                         
  -7  -3   9         28.07         25.55         3.21 o                         
  -6  -3   9          0.02         -0.48         2.49 o                         
  -5  -3   9          5.99          6.88         2.39 o                         
  -4  -3   9          0.01          1.87         1.84 o                         
  -3  -3   9          0.03          0.82         1.68 o                         
  -2  -3   9          5.92          2.87         1.69 o                         
  -1  -3   9         12.72         19.56         1.83 o                         
   0  -3   9          6.13          6.38         1.66 o                         
   1  -3   9         15.85         18.44         1.88 o                         
   2  -3   9        103.91         93.08         3.18 o                         
   3  -3   9        106.48        102.67         3.71 o                         
   4  -3   9        256.37        269.71         5.56 o                         
   5  -3   9         15.51         17.98         3.10 o                         
   6  -3   9          4.75          2.42         2.79 o                         
   7  -3   9          1.28          6.96         3.23 o                         
  -9  -2   9          0.70          2.63         2.48 o                         
  -8  -2   9         15.37         22.38         3.08 o                         
  -7  -2   9          3.88          3.62         2.66 o                         
  -6  -2   9          6.00         -0.97         2.51 o                         
  -5  -2   9         60.46         58.65         3.14 o                         
  -4  -2   9         48.23         47.72         2.54 o                         
  -3  -2   9          3.99          7.93         1.84 o                         
  -2  -2   9          0.09          0.16         1.65 o                         
  -1  -2   9         31.75         38.68         2.09 o                         
   0  -2   9         55.19         50.29         2.27 o                         
   1  -2   9          1.16          0.18         1.62 o                         
   2  -2   9         27.19         37.50         2.38 o                         
   3  -2   9         87.05         67.93         3.10 o                         
   4  -2   9         42.82         35.19         2.99 o                         
   5  -2   9         11.93         14.47         2.98 o                         
   6  -2   9          0.00         -0.99         2.87 o                         
   7  -2   9         16.29         20.37         3.42 o                         
   8  -2   9          0.08          6.49         3.28 o                         
  -9  -1   9          1.56         -0.37         2.57 o                         
  -8  -1   9          2.90          2.11         2.53 o                         
  -7  -1   9         23.37         25.05         3.00 o                         
  -6  -1   9          0.44         -2.54         2.54 o                         
  -5  -1   9         99.52        116.24         3.80 o                         
  -4  -1   9         28.43         31.16         2.43 o                         
  -3  -1   9         15.57         33.95         1.26 o                         
  -2  -1   9         34.38         24.67         1.03 o                         
  -1  -1   9         45.12         46.94         2.04 o                         
   0  -1   9         27.79         12.15         1.66 o                         
   1  -1   9          2.32          0.30         1.47 o                         
   2  -1   9         21.77         25.74         0.86 o                         
   3  -1   9          1.20         -0.55         2.17 o                         
   4  -1   9        455.89        456.41         6.51 o                         
   5  -1   9         61.67         62.15         3.74 o                         
   6  -1   9        119.46        129.84         4.90 o                         
   7  -1   9          1.04          2.06         2.93 o                         
   8  -1   9          2.20          3.32         3.18 o                         
   9  -1   9          0.00          2.87         2.95 o                         
  -9   0   9          0.40         -1.31         2.54 o                         
  -8   0   9         11.99         15.73         2.79 o                         
  -7   0   9          2.27          2.41         2.44 o                         
  -6   0   9         39.29         41.87         3.16 o                         
  -5   0   9         12.92          9.71         2.39 o                         
  -4   0   9        168.03        163.31         3.85 o                         
  -3   0   9         19.83         18.87         1.17 o                         
  -2   0   9         55.36         48.28         1.31 o                         
  -1   0   9          0.31          0.03         0.91 o                         
   0   0   9        126.17         90.54         1.64 o                         
   1   0   9         64.89         74.94         4.97 o                         
   2   0   9         51.18         49.73         0.88 o                         
   3   0   9          5.77          0.72         0.66 o                         
   4   0   9         26.58         19.77         2.45 o                         
   5   0   9        227.68        206.39         5.19 o                         
   6   0   9         21.59         22.30         3.34 o                         
   7   0   9          3.32          3.13         3.00 o                         
   8   0   9          0.23          0.50         3.37 o                         
   9   0   9         12.93         16.54         3.95 o                         
  -9   1   9          0.12          2.70         2.70 o                         
  -8   1   9          8.48         10.11         1.66 o                         
  -7   1   9          0.01          3.17         2.39 o                         
  -6   1   9         16.93         19.93         2.53 o                         
  -5   1   9         47.75         51.78         2.96 o                         
  -4   1   9          1.61          0.89         1.81 o                         
  -3   1   9         47.44         64.12         2.42 o                         
  -2   1   9        125.69        135.29         1.32 o                         
  -1   1   9          0.51          1.06         0.94 o                         
   0   1   9          8.22          7.34         0.72 o                         
   1   1   9        484.95        464.82         2.99 o                         
   2   1   9          4.07          3.47         0.46 o                         
   3   1   9         31.29         34.49         1.36 o                         
   4   1   9         59.28         45.11         2.24 o                         
   5   1   9          9.87          7.55         2.67 o                         
   6   1   9        102.37         98.92         4.41 o                         
   7   1   9          1.64          2.23         2.97 o                         
   8   1   9          1.11          0.24         3.26 o                         
   9   1   9          0.51         -0.05         3.55 o                         
  -8   2   9          0.68          1.39         1.57 o                         
  -7   2   9          3.80          3.61         1.55 o                         
  -6   2   9          2.90          3.92         1.81 o                         
  -5   2   9          0.32          0.28         1.06 o                         
  -4   2   9          0.09          0.27         0.87 o                         
  -3   2   9          0.00          0.60         0.70 o                         
  -2   2   9        114.00        105.64         1.23 o                         
  -1   2   9          0.01          0.64         0.76 o                         
   0   2   9         29.22         25.92         0.91 o                         
   1   2   9         21.00         23.12         0.92 o                         
   2   2   9          6.40          7.61         0.67 o                         
   3   2   9         62.87         54.24         1.46 o                         
   4   2   9          3.96          1.44         0.74 o                         
   5   2   9         36.05         38.20         1.47 o                         
   6   2   9         11.30          9.17         2.94 o                         
   7   2   9         53.00         49.15         3.80 o                         
   8   2   9          0.50          1.71         3.28 o                         
   9   2   9          2.64          1.86         3.23 o                         
  10   2   9          0.18          0.86         3.35 o                         
  -8   3   9          1.79          0.55         1.46 o                         
  -7   3   9          0.21          3.24         1.50 o                         
  -6   3   9         16.77         20.61         1.40 o                         
  -5   3   9         13.56         12.84         1.23 o                         
  -4   3   9         39.12         29.13         1.12 o                         
  -3   3   9         63.26         59.37         1.46 o                         
  -2   3   9          1.52          0.50         0.70 o                         
  -1   3   9          8.52          5.88         0.74 o                         
   0   3   9        106.48         89.06         1.37 o                         
   1   3   9         26.84         29.93         1.64 o                         
   2   3   9         37.50         36.86         1.29 o                         
   3   3   9        168.50        181.77         2.45 o                         
   4   3   9          0.46          2.02         0.82 o                         
   5   3   9         40.16         36.78         1.22 o                         
   6   3   9         27.23         22.62         1.71 o                         
   7   3   9          2.54          4.85         3.13 o                         
   8   3   9          3.64          7.81         3.35 o                         
   9   3   9          0.22         -0.46         3.32 o                         
  10   3   9          0.64          3.74         3.49 o                         
  -7   4   9          0.27          1.25         1.45 o                         
  -6   4   9          0.40         -0.32         1.45 o                         
  -5   4   9          0.16          1.09         1.62 o                         
  -4   4   9         38.64         40.36         1.53 o                         
  -3   4   9          4.79          4.79         1.10 o                         
  -2   4   9          6.36          6.09         0.77 o                         
  -1   4   9          1.45          2.17         0.69 o                         
   0   4   9          0.00          1.44         0.91 o                         
   1   4   9        127.25        120.99         3.63 o                         
   2   4   9         28.95         30.45         1.27 o                         
   3   4   9        301.61        292.13         1.80 o                         
   4   4   9          3.84          7.45         0.71 o                         
   5   4   9          0.53          1.11         1.00 o                         
   6   4   9         14.71         18.41         1.21 o                         
   7   4   9          3.57          2.42         1.34 o                         
   8   4   9          0.61          3.55         3.30 o                         
   9   4   9          0.00         -3.06         3.06 o                         
  10   4   9          1.33          5.30         3.25 o                         
  -7   5   9          0.20         -0.99         2.24 o                         
  -6   5   9          4.05          4.63         2.13 o                         
  -5   5   9          6.08          4.69         2.13 o                         
  -4   5   9          4.12          4.59         1.42 o                         
  -3   5   9        105.44         99.83         2.17 o                         
  -2   5   9         48.94         43.82         1.62 o                         
  -1   5   9          6.79          6.55         1.12 o                         
   0   5   9          0.41         -0.89         1.61 o                         
   1   5   9         27.89         39.78         2.09 o                         
   2   5   9         95.02         89.14         1.78 o                         
   3   5   9         28.82         26.07         1.03 o                         
   4   5   9          5.23          2.30         0.75 o                         
   5   5   9         47.02         52.81         1.16 o                         
   6   5   9          1.53          1.64         1.55 o                         
   7   5   9         40.25         40.08         3.19 o                         
   8   5   9         24.29         17.45         1.86 o                         
   9   5   9          0.92          1.66         1.82 o                         
  10   5   9          1.00          0.57         1.73 o                         
  -6   6   9          1.47         -2.34         2.34 o                         
  -5   6   9          1.12          0.10         2.29 o                         
  -4   6   9          0.98          2.99         1.45 o                         
  -3   6   9          0.96          0.60         1.39 o                         
  -2   6   9          0.42          1.21         1.09 o                         
  -1   6   9          2.61          2.66         1.06 o                         
   0   6   9         16.38         16.43         2.79 o                         
   1   6   9         18.91         19.83         3.57 o                         
   2   6   9          2.31          3.35         1.42 o                         
   3   6   9        145.14        133.69         3.50 o                         
   4   6   9         11.19         10.17         1.25 o                         
   5   6   9          2.04         -0.32         1.03 o                         
   6   6   9         32.84         30.50         1.41 o                         
   7   6   9          1.51          3.66         1.58 o                         
   8   6   9          1.53         -0.17         1.77 o                         
   9   6   9          1.06          4.13         1.80 o                         
  10   6   9          0.03         -1.69         1.71 o                         
  -5   7   9          0.35         -2.44         2.44 o                         
  -4   7   9          0.20          1.31         2.05 o                         
  -3   7   9         20.15         29.09         1.40 o                         
  -2   7   9          2.39          5.08         1.18 o                         
  -1   7   9         42.49         38.75         1.45 o                         
   0   7   9          6.48          4.94         1.48 o                         
   1   7   9         17.98         14.75         1.59 o                         
   2   7   9         50.59         49.47         2.00 o                         
   3   7   9          0.56          0.56         1.55 o                         
   4   7   9          7.93         10.31         1.86 o                         
   5   7   9          1.41          1.80         1.41 o                         
   6   7   9          1.72          2.71         1.29 o                         
   7   7   9         10.32         16.41         1.50 o                         
   8   7   9          1.18          3.00         1.58 o                         
   9   7   9          6.56          8.86         2.23 o                         
  10   7   9          3.19          5.69         2.43 o                         
  -4   8   9          0.07          1.38         2.45 o                         
  -3   8   9          4.88          3.61         1.55 o                         
  -2   8   9          0.67          0.73         1.15 o                         
  -1   8   9          0.87          1.93         1.14 o                         
   0   8   9         50.52         48.38         1.98 o                         
   1   8   9         16.10         13.84         1.68 o                         
   2   8   9        127.28        126.59         2.76 o                         
   3   8   9          6.51          5.43         1.79 o                         
   4   8   9          8.18          9.12         1.92 o                         
   5   8   9          0.00          0.15         1.41 o                         
   6   8   9          5.09          3.73         1.88 o                         
   7   8   9          0.66          0.18         1.32 o                         
   8   8   9          0.16          2.04         2.19 o                         
   9   8   9          0.35         -1.40         1.40 o                         
  -3   9   9          0.69         -1.06         2.37 o                         
  -2   9   9          0.59          0.08         1.73 o                         
  -1   9   9          0.25          2.85         1.24 o                         
   0   9   9          2.35          3.91         2.15 o                         
   1   9   9          0.07          0.92         2.45 o                         
   2   9   9          0.92          1.95         1.76 o                         
   3   9   9          0.00          2.39         1.77 o                         
   4   9   9          0.38          1.27         2.22 o                         
   5   9   9         12.60         15.49         2.32 o                         
   6   9   9          1.46          3.29         1.47 o                         
   7   9   9          0.03         -1.32         1.99 o                         
   8   9   9          2.93          3.22         2.06 o                         
  -1  10   9          2.17          1.95         2.82 o                         
   0  10   9          1.51          0.53         1.58 o                         
   1  10   9          1.84         -0.54         1.69 o                         
   2  10   9         29.66         30.57         2.89 o                         
   3  10   9          4.57          7.48         1.91 o                         
   4  10   9         16.79         16.43         2.70 o                         
   5  10   9          3.41          8.02         3.49 o                         
   6  10   9          0.28          2.14         2.67 o                         
   7  10   9          0.47          0.86         1.56 o                         
   2  11   9          0.40          2.16         1.97 o                         
   3  11   9          4.16          4.97         2.03 o                         
   4  11   9          0.01          0.65         2.08 o                         
   5  11   9          0.12          1.82         1.97 o                         
  -5  -8  10         13.80         11.80         2.21 o                         
  -4  -8  10          3.93          5.54         3.03 o                         
  -3  -8  10         20.59         29.05         3.80 o                         
  -2  -8  10          4.08          2.57         3.17 o                         
  -1  -8  10          8.56         13.53         3.76 o                         
   0  -8  10          0.02         -2.67         3.27 o                         
  -7  -7  10          2.26          3.23         2.28 o                         
  -6  -7  10         14.51         18.08         2.49 o                         
  -5  -7  10          0.25          0.85         1.74 o                         
  -4  -7  10         25.56         28.47         2.07 o                         
  -3  -7  10         10.25          9.03         3.13 o                         
  -2  -7  10          5.42          0.59         2.90 o                         
  -1  -7  10          0.07         -0.71         3.06 o                         
   0  -7  10          0.09         -1.38         3.03 o                         
   1  -7  10          2.92          3.27         3.19 o                         
   2  -7  10          0.86          4.68         2.92 o                         
  -8  -6  10          1.63          0.91         2.51 o                         
  -7  -6  10          0.00          0.39         2.47 o                         
  -6  -6  10          0.10          3.87         2.66 o                         
  -5  -6  10          3.50          3.88         2.38 o                         
  -4  -6  10          0.05          2.39         1.68 o                         
  -3  -6  10          1.11          2.84         1.62 o                         
  -2  -6  10          2.29          0.86         1.60 o                         
  -1  -6  10          5.38          3.96         1.56 o                         
   0  -6  10          9.29         12.86         1.66 o                         
   1  -6  10          9.58          8.76         3.01 o                         
   2  -6  10          0.13         -0.67         2.77 o                         
   3  -6  10          5.38          6.90         2.72 o                         
   4  -6  10          4.95          7.88         1.90 o                         
  -8  -5  10          1.17         -2.47         2.80 o                         
  -7  -5  10          3.24          4.61         2.79 o                         
  -6  -5  10         33.36         28.20         2.75 o                         
  -5  -5  10         57.24         55.49         5.56 o                         
  -4  -5  10        138.11        139.94         2.91 o                         
  -3  -5  10         15.82         15.56         2.36 o                         
  -2  -5  10         67.86         72.00         2.95 o                         
  -1  -5  10         41.57         34.28         2.44 o                         
   0  -5  10         38.03         23.61         3.35 o                         
   1  -5  10          0.30          2.34         1.54 o                         
   2  -5  10          0.12          0.57         1.16 o                         
   3  -5  10          3.98          4.09         1.35 o                         
   4  -5  10          0.00          3.00         1.48 o                         
   5  -5  10          1.99          7.09         2.38 o                         
  -9  -4  10          0.15         -2.70         2.70 o                         
  -8  -4  10          1.36         -0.35         2.61 o                         
  -7  -4  10          6.40          3.10         2.86 o                         
  -6  -4  10          4.78          4.75         2.57 o                         
  -5  -4  10         22.14         18.88         2.70 o                         
  -4  -4  10          2.71          7.66         2.22 o                         
  -3  -4  10          0.05         -0.34         2.08 o                         
  -2  -4  10         19.22         16.26         2.23 o                         
  -1  -4  10        175.81        215.23         4.25 o                         
   0  -4  10         11.37         18.95         2.24 o                         
   1  -4  10         18.88         18.96         2.32 o                         
   2  -4  10        100.86        108.06         3.60 o                         
   3  -4  10          0.15          0.68         2.27 o                         
   4  -4  10          2.06          3.35         1.81 o                         
   5  -4  10          6.44          6.89         2.68 o                         
   6  -4  10          0.52          2.02         2.90 o                         
  -9  -3  10          4.58          0.01         2.83 o                         
  -8  -3  10          0.40         -2.72         2.72 o                         
  -7  -3  10          5.89          2.88         2.70 o                         
  -6  -3  10         29.27         18.58         2.92 o                         
  -5  -3  10         12.08         19.92         2.59 o                         
  -4  -3  10        221.95        192.01         4.29 o                         
  -3  -3  10        120.03        138.78         3.61 o                         
  -2  -3  10        237.53        212.81         4.13 o                         
  -1  -3  10         64.36         68.67         2.87 o                         
   0  -3  10        153.88        159.16         3.65 o                         
   1  -3  10          8.43          9.17         2.23 o                         
   2  -3  10        423.95        441.04         6.14 o                         
   3  -3  10         32.34         29.65         2.99 o                         
   4  -3  10         45.28         35.19         3.16 o                         
   5  -3  10         18.39         23.88         3.11 o                         
   6  -3  10          1.09          1.98         2.89 o                         
   7  -3  10          1.12         10.18         3.44 o                         
  -9  -2  10          0.09          1.54         2.93 o                         
  -8  -2  10          0.74         -0.27         2.56 o                         
  -7  -2  10          6.93          5.77         2.87 o                         
  -6  -2  10          8.41          9.46         2.72 o                         
  -5  -2  10         23.36         21.54         2.69 o                         
  -4  -2  10         24.34         24.14         2.49 o                         
  -3  -2  10        134.12        122.81         3.33 o                         
  -2  -2  10         11.38          7.86         1.96 o                         
  -1  -2  10        201.43        205.97         3.86 o                         
   0  -2  10        540.69        530.96         5.88 o                         
   1  -2  10        319.31        337.01         4.93 o                         
   2  -2  10         27.28         31.73         2.75 o                         
   3  -2  10         28.93         19.92         2.91 o                         
   4  -2  10         63.30         85.49         3.76 o                         
   5  -2  10         10.57         12.38         3.13 o                         
   6  -2  10          2.12          3.20         2.91 o                         
   7  -2  10          0.84          0.54         2.33 o                         
   8  -2  10          2.15          7.66         3.37 o                         
  -9  -1  10          0.37          4.82         2.99 o                         
  -8  -1  10          0.83         -1.43         2.52 o                         
  -7  -1  10          6.02          2.91         2.63 o                         
  -6  -1  10         21.16         16.66         2.79 o                         
  -5  -1  10          2.24         -1.47         2.46 o                         
  -4  -1  10         71.71         81.30         3.23 o                         
  -3  -1  10         12.04          9.56         2.01 o                         
  -2  -1  10        185.05        158.16         3.43 o                         
  -1  -1  10         10.70         10.25         1.80 o                         
   0  -1  10         26.71         23.06         2.05 o                         
   1  -1  10         15.65         17.09         1.94 o                         
   2  -1  10        569.30        569.63         6.45 o                         
   3  -1  10        311.91        364.35         5.74 o                         
   4  -1  10        667.85        653.72         7.88 o                         
   5  -1  10         37.03         35.11         3.50 o                         
   6  -1  10         81.37         79.83         4.26 o                         
   7  -1  10         10.34         16.72         4.16 o                         
   8  -1  10          1.63         -0.24         3.10 o                         
  -9   0  10          0.31          2.19         2.38 o                         
  -8   0  10          2.51          2.07         2.46 o                         
  -7   0  10          9.12          4.50         2.70 o                         
  -6   0  10          0.00         -1.90         2.62 o                         
  -5   0  10          5.63          1.98         2.37 o                         
  -4   0  10          5.18          6.14         2.16 o                         
  -3   0  10         10.73          7.40         1.14 o                         
  -2   0  10         12.27         12.92         1.01 o                         
  -1   0  10          0.14          0.46         1.45 o                         
   0   0  10         32.93         19.48         1.23 o                         
   1   0  10         69.17         63.68         2.23 o                         
   2   0  10        132.72        124.08         1.90 o                         
   3   0  10         49.78         55.56         1.64 o                         
   4   0  10         31.77         36.14         3.03 o                         
   5   0  10          0.53          3.70         2.88 o                         
   6   0  10          6.00          6.01         3.07 o                         
   7   0  10         32.37         32.76         3.67 o                         
   8   0  10          2.11          3.37         3.37 o                         
   9   0  10          6.49         13.17         3.75 o                         
  -8   1  10          0.12          2.92         3.14 o                         
  -7   1  10          3.42          7.38         2.84 o                         
  -6   1  10         10.32          6.00         2.47 o                         
  -5   1  10         50.96         46.42         3.11 o                         
  -4   1  10          1.73          0.38         1.97 o                         
  -3   1  10          0.85          2.04         1.73 o                         
  -2   1  10          4.70          3.68         1.13 o                         
  -1   1  10        103.60        106.21         1.89 o                         
   0   1  10         13.09         12.96         0.84 o                         
   1   1  10        370.20        365.13         2.88 o                         
   2   1  10        102.77        109.28         1.91 o                         
   3   1  10          0.03          1.17         0.63 o                         
   4   1  10        134.84        158.83         4.20 o                         
   5   1  10         82.44         95.37         3.98 o                         
   6   1  10        192.50        184.39         5.42 o                         
   7   1  10          2.71          3.40         3.13 o                         
   8   1  10         10.15         14.54         3.56 o                         
   9   1  10          1.45          3.52         3.56 o                         
  -8   2  10          1.26          3.18         2.29 o                         
  -7   2  10         20.17         21.28         4.14 o                         
  -6   2  10          4.02          4.00         2.18 o                         
  -5   2  10         86.11         73.22         2.61 o                         
  -4   2  10          4.21          2.38         1.38 o                         
  -3   2  10          6.23          5.78         1.09 o                         
  -2   2  10         40.80         32.54         1.19 o                         
  -1   2  10          0.46          0.11         0.83 o                         
   0   2  10         32.07         39.04         1.72 o                         
   1   2  10          9.26         10.12         0.83 o                         
   2   2  10        100.75        125.68         2.94 o                         
   3   2  10         22.78         19.60         1.86 o                         
   4   2  10        154.20        184.25         2.09 o                         
   5   2  10        177.90        151.11         4.36 o                         
   6   2  10         40.73         35.09         3.44 o                         
   7   2  10          6.13          8.65         2.21 o                         
   8   2  10          0.82          2.31         3.05 o                         
   9   2  10         14.27         18.96         3.59 o                         
  -8   3  10          0.03         -0.05         2.13 o                         
  -7   3  10          3.09          6.80         2.38 o                         
  -6   3  10          7.01          7.14         2.50 o                         
  -5   3  10         77.30         78.88         3.52 o                         
  -4   3  10          9.28          8.00         1.03 o                         
  -3   3  10        257.36        245.64         3.24 o                         
  -2   3  10        362.13        365.53         3.49 o                         
  -1   3  10          3.71          3.06         0.89 o                         
   0   3  10          0.11          0.56         0.82 o                         
   1   3  10         50.70         51.85         2.52 o                         
   2   3  10         58.24         64.85         1.58 o                         
   3   3  10          3.99          9.78         0.85 o                         
   4   3  10          0.27          0.15         0.83 o                         
   5   3  10          2.14          1.26         0.94 o                         
   6   3  10         24.14         19.50         3.67 o                         
   7   3  10          0.70          2.42         2.91 o                         
   8   3  10          1.40          1.68         2.89 o                         
   9   3  10          0.16          0.37         3.07 o                         
  10   3  10          0.06         -3.70         3.70 o                         
  -7   4  10          3.96          4.77         1.56 o                         
  -6   4  10          0.11          0.00         1.90 o                         
  -5   4  10         81.54         84.61         2.42 o                         
  -4   4  10          6.83          5.47         1.30 o                         
  -3   4  10         17.98         19.81         1.33 o                         
  -2   4  10         13.79         12.87         1.12 o                         
  -1   4  10         26.17         31.87         1.42 o                         
   0   4  10         12.16         13.39         1.13 o                         
   1   4  10         49.52         64.99         2.01 o                         
   2   4  10         56.20         51.93         1.55 o                         
   3   4  10        119.00         94.49         4.19 o                         
   4   4  10        147.41        161.73         2.86 o                         
   5   4  10          1.12         -0.07         1.03 o                         
   6   4  10        135.22        136.52         2.64 o                         
   7   4  10         21.99         22.18         1.79 o                         
   8   4  10          7.92          2.76         1.72 o                         
   9   4  10          0.05          1.23         3.51 o                         
  10   4  10          0.58          0.77         3.08 o                         
  -6   5  10          5.59          4.40         1.66 o                         
  -5   5  10          2.08          0.02         5.14 o                         
  -4   5  10         10.46          7.54         1.49 o                         
  -3   5  10         90.99         93.00         2.21 o                         
  -2   5  10        149.52        165.94         2.57 o                         
  -1   5  10         48.12         44.38         1.59 o                         
   0   5  10         74.98         59.98         2.52 o                         
   1   5  10        338.61        325.26         4.43 o                         
   2   5  10          4.42          4.14         1.18 o                         
   3   5  10        151.37        160.94         2.67 o                         
   4   5  10         62.54         51.69         1.93 o                         
   5   5  10        157.72        192.67         4.43 o                         
   6   5  10         25.83         24.14         1.51 o                         
   7   5  10          2.98          4.11         1.36 o                         
   8   5  10          9.36         12.46         1.83 o                         
   9   5  10          0.70         -2.07         2.07 o                         
  10   5  10          0.42          2.88         1.81 o                         
  -6   6  10          2.01         -1.50         2.37 o                         
  -5   6  10          7.77          6.32         2.22 o                         
  -4   6  10          3.44          2.29         1.42 o                         
  -3   6  10          4.11          4.78         1.41 o                         
  -2   6  10          0.14          1.78         1.36 o                         
  -1   6  10          5.01          2.43         1.34 o                         
   0   6  10         54.70         38.42         2.48 o                         
   1   6  10         42.58         36.98         2.34 o                         
   2   6  10         24.99         24.24         2.26 o                         
   3   6  10         26.63         23.59         2.42 o                         
   4   6  10          2.52          4.07         2.26 o                         
   5   6  10          2.24          1.87         1.48 o                         
   6   6  10          9.63          9.41         1.44 o                         
   7   6  10         24.41         36.76         1.73 o                         
   8   6  10          0.32         -1.31         1.63 o                         
   9   6  10          3.14          3.77         1.84 o                         
  -5   7  10          1.23         -1.21         2.35 o                         
  -4   7  10         10.37         14.68         2.56 o                         
  -3   7  10          0.11          0.51         1.94 o                         
  -2   7  10          0.02          0.89         1.32 o                         
  -1   7  10          0.82          0.66         1.11 o                         
   0   7  10          8.09          7.62         1.56 o                         
   1   7  10         24.27         26.83         2.70 o                         
   2   7  10          3.15          5.07         2.14 o                         
   3   7  10         82.30         80.88         3.24 o                         
   4   7  10         33.78         44.15         3.11 o                         
   5   7  10        271.09        294.15         9.32 o                         
   6   7  10         11.26         23.60         1.96 o                         
   7   7  10        103.70        117.62         5.58 o                         
   8   7  10         29.57         33.01         2.79 o                         
   9   7  10          5.00          4.92         2.49 o                         
  -4   8  10          0.48          2.24         2.44 o                         
  -3   8  10          1.61          0.33         2.21 o                         
  -2   8  10          0.08          2.49         1.22 o                         
  -1   8  10         12.34         14.24         2.61 o                         
   0   8  10         17.31         19.10         1.71 o                         
   1   8  10          7.66          4.77         2.17 o                         
   2   8  10         37.42         26.88         2.56 o                         
   3   8  10         35.61         28.40         1.92 o                         
   4   8  10         23.11         29.48         4.92 o                         
   5   8  10         21.29         19.99         1.77 o                         
   6   8  10          3.29          1.17         1.66 o                         
   7   8  10          5.89          6.84         2.02 o                         
   8   8  10          5.37          3.79         1.58 o                         
   9   8  10          5.27          7.39         2.63 o                         
  -2   9  10          0.32          0.87         1.91 o                         
  -1   9  10          0.13          0.61         1.52 o                         
   0   9  10          1.88          0.71         1.53 o                         
   1   9  10          0.59          0.00         1.64 o                         
   2   9  10          9.06         15.31         2.17 o                         
   3   9  10          5.87          7.02         1.82 o                         
   4   9  10         23.63         28.28         2.15 o                         
   5   9  10         19.42         18.49         5.72 o                         
   6   9  10          3.04          4.27         3.49 o                         
   7   9  10         23.05         22.47         1.93 o                         
   8   9  10          0.89          1.83         2.16 o                         
   0  10  10          0.71          2.61         1.62 o                         
   1  10  10          1.08          3.02         1.84 o                         
   2  10  10          4.22          4.94         1.82 o                         
   3  10  10          1.67          2.03         1.83 o                         
   4  10  10          1.33          1.60         1.94 o                         
   5  10  10          1.04         -0.12         1.84 o                         
   6  10  10          0.61          2.49         1.93 o                         
   7  10  10          0.28          2.44         1.62 o                         
  -3  -8  11          9.06          7.84         3.19 o                         
  -2  -8  11          0.44          2.29         3.22 o                         
  -6  -7  11         15.01         17.61         2.57 o                         
  -5  -7  11          6.83          2.40         1.79 o                         
  -4  -7  11         30.69         25.68         2.07 o                         
  -3  -7  11          0.02          0.67         2.95 o                         
  -2  -7  11         10.18         17.57         3.35 o                         
  -1  -7  11          8.70         19.22         3.47 o                         
   0  -7  11          0.14         -1.70         2.84 o                         
   1  -7  11          0.94         -0.24         3.16 o                         
  -7  -6  11         13.90         11.07         2.67 o                         
  -6  -6  11          2.48          4.04         2.44 o                         
  -5  -6  11          0.21          0.77         1.68 o                         
  -4  -6  11         13.70         11.37         1.91 o                         
  -3  -6  11          2.38          2.61         1.73 o                         
  -2  -6  11          4.99          1.88         1.68 o                         
  -1  -6  11          0.03          1.03         1.50 o                         
   0  -6  11          0.48          0.13         1.52 o                         
   1  -6  11          0.45          2.87         2.80 o                         
   2  -6  11          8.50         11.62         3.37 o                         
   3  -6  11          0.54          2.82         1.63 o                         
  -8  -5  11          0.69          4.45         2.72 o                         
  -7  -5  11          0.00          1.40         2.59 o                         
  -6  -5  11         56.01         76.42         3.71 o                         
  -5  -5  11          2.73          6.75         1.79 o                         
  -4  -5  11        209.83        227.81         4.98 o                         
  -3  -5  11         56.25         49.66         2.92 o                         
  -2  -5  11        119.25        112.33         3.63 o                         
  -1  -5  11         24.23         18.64         2.48 o                         
   0  -5  11         10.30         12.20         2.01 o                         
   1  -5  11          0.79          1.82         2.02 o                         
   2  -5  11          2.76          5.27         1.66 o                         
   3  -5  11          2.04         -2.08         2.33 o                         
   4  -5  11          4.01          5.63         1.42 o                         
  -8  -4  11          3.95          1.39         2.65 o                         
  -7  -4  11          7.46         10.15         2.71 o                         
  -6  -4  11          0.98          1.20         2.61 o                         
  -5  -4  11          0.14          4.33         2.41 o                         
  -4  -4  11         65.07         89.03         3.42 o                         
  -3  -4  11         33.73         33.39         2.71 o                         
  -2  -4  11         86.75         83.42         3.25 o                         
  -1  -4  11         80.97         58.42         3.02 o                         
   0  -4  11         99.62        118.49         3.62 o                         
   1  -4  11         53.95         50.74         2.81 o                         
   2  -4  11          0.03          1.40         2.10 o                         
   3  -4  11          1.08          2.42         2.30 o                         
   4  -4  11         11.04          7.78         1.90 o                         
   5  -4  11          0.47         -0.36         2.91 o                         
  -8  -3  11          4.54          3.83         2.99 o                         
  -7  -3  11          0.13         -1.36         2.56 o                         
  -6  -3  11          2.98          4.81         2.58 o                         
  -5  -3  11         42.50         34.17         2.92 o                         
  -4  -3  11        301.83        339.18         5.63 o                         
  -3  -3  11         56.25         64.58         3.12 o                         
  -2  -3  11        303.46        326.89         5.18 o                         
  -1  -3  11        105.79        108.05         3.46 o                         
   0  -3  11        127.73        122.75         3.66 o                         
   1  -3  11         76.28         74.10         3.13 o                         
   2  -3  11          4.74          1.60         2.20 o                         
   3  -3  11         51.74         53.45         3.17 o                         
   4  -3  11          7.29          9.23         2.67 o                         
   5  -3  11          4.32          1.63         2.82 o                         
   6  -3  11          2.95          2.12         2.98 o                         
  -8  -2  11          0.53         -0.59         2.80 o                         
  -7  -2  11          0.14         -0.28         2.55 o                         
  -6  -2  11          4.19          6.37         2.65 o                         
  -5  -2  11         82.91         89.04         3.68 o                         
  -4  -2  11         44.96         55.92         3.07 o                         
  -3  -2  11        100.16        131.15         3.62 o                         
  -2  -2  11         45.97         49.00         2.69 o                         
  -1  -2  11         29.18         34.50         2.49 o                         
   0  -2  11        144.67        138.73         3.63 o                         
   1  -2  11        200.12        195.34         4.31 o                         
   2  -2  11        204.02        201.51         4.59 o                         
   3  -2  11         26.01         27.04         2.78 o                         
   4  -2  11         26.78         28.16         3.13 o                         
   5  -2  11          0.30          1.62         2.79 o                         
   6  -2  11          1.29          1.91         3.00 o                         
   7  -2  11          0.04          2.68         3.34 o                         
  -8  -1  11          0.22          2.46         2.98 o                         
  -7  -1  11          0.44         -1.19         2.69 o                         
  -6  -1  11          5.14          2.93         2.61 o                         
  -5  -1  11         12.65         12.00         2.62 o                         
  -4  -1  11        125.76        130.27         3.96 o                         
  -3  -1  11        384.58        414.44         5.62 o                         
  -2  -1  11        143.43        150.06         3.64 o                         
  -1  -1  11        137.73        127.63         3.35 o                         
   0  -1  11         41.26         43.57         2.54 o                         
   1  -1  11         38.75         46.09         2.63 o                         
   2  -1  11          2.17          1.52         2.37 o                         
   3  -1  11         10.97         19.08         2.77 o                         
   4  -1  11         45.45         44.26         3.31 o                         
   5  -1  11         21.87         16.70         3.27 o                         
   6  -1  11          1.50          2.48         3.03 o                         
   7  -1  11          3.21          2.62         3.13 o                         
   8  -1  11          0.83         -0.54         3.20 o                         
  -8   0  11          6.12          2.19         2.73 o                         
  -7   0  11          2.62          4.16         2.70 o                         
  -6   0  11         11.67         15.57         2.94 o                         
  -5   0  11          7.49         13.43         2.56 o                         
  -4   0  11          0.04          1.75         2.21 o                         
  -3   0  11        634.14        687.47         6.95 o                         
  -2   0  11         95.42         87.35         3.05 o                         
  -1   0  11        370.10        361.19         4.86 o                         
   0   0  11          0.57          0.31         1.18 o                         
   1   0  11          9.54          9.43         1.20 o                         
   2   0  11         40.24         35.74         4.82 o                         
   3   0  11         30.12         32.80         2.76 o                         
   4   0  11         73.58         58.44         3.43 o                         
   5   0  11          3.25          5.00         2.87 o                         
   6   0  11         26.47         29.53         3.58 o                         
   7   0  11          4.48          7.73         3.30 o                         
   8   0  11          6.63          5.90         3.46 o                         
  -8   1  11          0.15         -1.19         1.55 o                         
  -7   1  11         19.46         20.40         1.89 o                         
  -6   1  11          0.03         -0.01         2.36 o                         
  -5   1  11         29.24         24.28         2.79 o                         
  -4   1  11         78.22         84.46         3.32 o                         
  -3   1  11        115.24        100.71         3.19 o                         
  -2   1  11        336.55        339.86         3.87 o                         
  -1   1  11        191.67        164.62         1.90 o                         
   0   1  11          0.00          0.92         0.82 o                         
   1   1  11         39.69         30.78         1.04 o                         
   2   1  11         10.89          5.25         1.08 o                         
   3   1  11         38.70         50.30         1.51 o                         
   4   1  11        113.86         95.34         3.75 o                         
   5   1  11         24.75         33.88         3.27 o                         
   6   1  11         44.60         37.62         3.69 o                         
   7   1  11          0.04          0.06         3.01 o                         
   8   1  11          0.05          2.76         3.39 o                         
   9   1  11          0.00          3.84         3.10 o                         
  -8   2  11          7.40          6.36         1.81 o                         
  -7   2  11          1.95          2.90         1.74 o                         
  -6   2  11         26.21         33.90         2.04 o                         
  -5   2  11          7.88          5.76         1.71 o                         
  -4   2  11        149.69        175.70         4.89 o                         
  -3   2  11         34.78         37.07         3.10 o                         
  -2   2  11         10.36         17.52         1.38 o                         
  -1   2  11         32.69         35.26         2.31 o                         
   0   2  11         46.22         61.16         1.35 o                         
   1   2  11          0.08         -0.17         0.78 o                         
   2   2  11          0.86          9.74         3.76 o                         
   3   2  11          0.29         -0.14         0.73 o                         
   4   2  11         16.72          7.01         1.04 o                         
   5   2  11         73.39         80.47         1.96 o                         
   6   2  11         11.65         10.07         3.18 o                         
   7   2  11          0.23         -0.50         2.83 o                         
   8   2  11          1.62          3.78         3.16 o                         
   9   2  11          3.53          9.27         3.50 o                         
  -7   3  11          4.25          7.73         2.69 o                         
  -6   3  11          0.01          3.56         2.50 o                         
  -5   3  11         64.22         62.89         3.15 o                         
  -4   3  11          3.27          5.56         1.64 o                         
  -3   3  11        128.87        121.15         2.09 o                         
  -2   3  11        382.59        388.77         7.53 o                         
  -1   3  11        288.46        266.02         2.50 o                         
   0   3  11        176.79        169.40         3.96 o                         
   1   3  11         67.94         75.67         1.88 o                         
   2   3  11         63.85         71.88         1.69 o                         
   3   3  11          0.69          2.47         0.90 o                         
   4   3  11          4.95         10.33         0.98 o                         
   5   3  11         11.71          7.37         1.09 o                         
   6   3  11        110.07        136.47         2.59 o                         
   7   3  11         13.17         11.53         1.65 o                         
   8   3  11          1.22          4.12         3.03 o                         
   9   3  11          1.19          0.60         3.12 o                         
  -7   4  11          3.84          1.42         2.49 o                         
  -6   4  11          0.19         -0.47         2.66 o                         
  -5   4  11          7.50          6.71         2.71 o                         
  -4   4  11         56.44         59.38         1.77 o                         
  -3   4  11          5.16          6.64         1.34 o                         
  -2   4  11        195.07        215.56         5.21 o                         
  -1   4  11         61.59         61.39         3.66 o                         
   0   4  11        457.43        465.11         3.64 o                         
   1   4  11        258.13        235.88        10.42 o                         
   2   4  11        242.57        232.98         4.10 o                         
   3   4  11        100.76        110.17         5.82 o                         
   4   4  11          3.73          5.15         0.98 o                         
   5   4  11          2.81          1.55         1.07 o                         
   6   4  11          9.08         13.73         1.86 o                         
   7   4  11         40.75         47.34         1.80 o                         
   8   4  11          1.38          0.91         1.59 o                         
   9   4  11          0.25          1.46         1.73 o                         
  -6   5  11          1.57         -0.56         3.22 o                         
  -5   5  11          3.14          0.36         1.63 o                         
  -4   5  11          0.02          0.93         1.42 o                         
  -3   5  11         23.02         19.90         3.00 o                         
  -2   5  11          8.50         10.42         1.48 o                         
  -1   5  11        322.77        340.16         4.91 o                         
   0   5  11         11.99          7.59         2.26 o                         
   1   5  11         73.52         63.72         2.76 o                         
   2   5  11        214.82        209.60         5.29 o                         
   3   5  11        141.32        120.68         2.28 o                         
   4   5  11         22.29         18.44         1.61 o                         
   5   5  11          7.33          1.21         1.19 o                         
   6   5  11         66.37         70.56         1.99 o                         
   7   5  11          0.18          1.01         1.30 o                         
   8   5  11          4.40          5.04         1.78 o                         
   9   5  11          0.01         -0.07         1.62 o                         
  -5   6  11          2.82          2.73         2.37 o                         
  -4   6  11          7.64          9.88         1.63 o                         
  -3   6  11          3.72          6.56         1.51 o                         
  -2   6  11          3.27          3.37         1.46 o                         
  -1   6  11          5.03          3.96         2.05 o                         
   0   6  11         78.68         93.29         3.18 o                         
   1   6  11         25.58         20.13         2.42 o                         
   2   6  11        337.88        346.73         4.84 o                         
   3   6  11        122.19        101.27         3.25 o                         
   4   6  11         25.49         21.65         2.59 o                         
   5   6  11        137.77        131.10         3.84 o                         
   6   6  11          1.50          2.47         1.33 o                         
   7   6  11          2.83          5.36         1.36 o                         
   8   6  11          5.06          2.74         1.42 o                         
   9   6  11          0.19          0.41         1.65 o                         
  -4   7  11          5.71          9.27         2.49 o                         
  -3   7  11          1.26          0.24         1.43 o                         
  -2   7  11          2.24          2.39         1.43 o                         
  -1   7  11          3.63          3.68         1.99 o                         
   0   7  11          7.39          9.57         2.15 o                         
   1   7  11         75.65         65.76         2.90 o                         
   2   7  11          5.78          7.54         2.16 o                         
   3   7  11        161.92        162.74         4.06 o                         
   4   7  11          0.03          0.30         2.47 o                         
   5   7  11        113.40        145.99         4.16 o                         
   6   7  11         14.06         13.67         2.87 o                         
   7   7  11         22.82         30.88         2.07 o                         
   8   7  11         10.92         13.22         1.83 o                         
   9   7  11          0.03         -0.49         2.19 o                         
  -3   8  11          0.01          3.65         2.10 o                         
  -2   8  11          7.24          4.27         1.55 o                         
  -1   8  11          0.05         -0.69         1.94 o                         
   0   8  11         18.48         22.00         2.33 o                         
   1   8  11          0.03          0.92         2.00 o                         
   2   8  11          0.11          1.64         2.09 o                         
   3   8  11          0.44          1.13         2.33 o                         
   4   8  11          3.93          6.53         2.50 o                         
   5   8  11          3.39          6.45         2.71 o                         
   6   8  11          0.28          1.93         2.69 o                         
   7   8  11          2.86          1.31         2.79 o                         
   8   8  11          0.03          0.45         1.93 o                         
  -2   9  11          0.07          2.10         2.10 o                         
  -1   9  11          5.23          6.25         5.16 o                         
   0   9  11          1.21          5.73         1.62 o                         
   1   9  11          0.00         -0.97         2.05 o                         
   2   9  11          4.72          7.35         2.98 o                         
   3   9  11          0.03          0.69         1.69 o                         
   4   9  11          3.83         -0.66         2.55 o                         
   5   9  11         20.42         24.15         3.12 o                         
   6   9  11          1.63          0.79         2.78 o                         
   7   9  11         32.45         40.20         3.70 o                         
   0  10  11          0.88          5.08         2.89 o                         
   1  10  11          1.62          2.45         1.82 o                         
   2  10  11         13.67         11.62         1.87 o                         
   3  10  11          1.59          7.90         2.21 o                         
   4  10  11          7.50          5.91         1.90 o                         
   5  10  11          2.36          4.10         2.00 o                         
   6  10  11          9.34         10.13         3.47 o                         
  -4  -7  12          3.69          6.09         2.10 o                         
  -3  -7  12          0.24          0.27         3.02 o                         
  -2  -7  12          7.00          8.30         3.26 o                         
  -1  -7  12          9.66         10.81         3.72 o                         
   0  -7  12          1.37          4.14         3.27 o                         
  -6  -6  12          2.52          0.49         2.42 o                         
  -5  -6  12          0.86          1.74         1.76 o                         
  -4  -6  12          6.60          4.70         1.80 o                         
  -3  -6  12         18.83         15.10         1.97 o                         
  -2  -6  12          4.76          6.75         1.88 o                         
  -1  -6  12         14.56         11.67         1.73 o                         
   0  -6  12         20.73         16.59         1.88 o                         
   1  -6  12          0.00         -0.46         2.84 o                         
   2  -6  12          0.19          3.19         3.24 o                         
  -7  -5  12          0.03          1.82         2.70 o                         
  -6  -5  12          8.30          8.67         2.65 o                         
  -5  -5  12          6.65          8.17         2.06 o                         
  -4  -5  12         11.57         11.51         2.59 o                         
  -3  -5  12         13.15         12.64         2.47 o                         
  -2  -5  12         54.53         50.34         3.07 o                         
  -1  -5  12         43.35         37.78         2.83 o                         
   0  -5  12         12.50         17.18         2.31 o                         
   1  -5  12         31.15         38.43         3.26 o                         
   2  -5  12          0.05         -1.42         1.69 o                         
   3  -5  12          1.84          0.56         1.81 o                         
   4  -5  12          0.22          1.19         2.05 o                         
  -7  -4  12          5.40          9.62         2.80 o                         
  -6  -4  12          2.72          4.84         2.61 o                         
  -5  -4  12         19.72         29.96         2.90 o                         
  -4  -4  12          1.82          8.02         2.51 o                         
  -3  -4  12          7.24          5.13         2.34 o                         
  -2  -4  12          8.16          4.26         2.22 o                         
  -1  -4  12         64.01         46.01         2.84 o                         
   0  -4  12          5.74          1.34         1.81 o                         
   1  -4  12         19.59         14.99         2.32 o                         
   2  -4  12          0.67         -2.21         2.21 o                         
   3  -4  12          0.37         -1.01         2.32 o                         
   4  -4  12          3.95          6.49         1.95 o                         
   5  -4  12          0.00          0.98         2.93 o                         
  -8  -3  12          0.35          1.24         2.92 o                         
  -7  -3  12          0.76          1.54         2.61 o                         
  -6  -3  12         10.61          7.82         2.81 o                         
  -5  -3  12         20.32         21.48         2.86 o                         
  -4  -3  12          9.50         10.17         2.43 o                         
  -3  -3  12         32.46         40.29         2.90 o                         
  -2  -3  12         49.39         48.36         2.87 o                         
  -1  -3  12         19.68         23.05         2.64 o                         
   0  -3  12         32.72         28.43         2.63 o                         
   1  -3  12          7.52          4.56         2.09 o                         
   2  -3  12          4.62          4.80         2.10 o                         
   3  -3  12          0.46         -0.92         2.43 o                         
   4  -3  12          1.92         -2.47         2.47 o                         
   5  -3  12          0.14          2.78         2.84 o                         
   6  -3  12          0.31          4.98         3.06 o                         
  -8  -2  12          4.20          3.00         2.75 o                         
  -7  -2  12          0.32          2.77         2.92 o                         
  -6  -2  12          2.39          6.14         2.69 o                         
  -5  -2  12          2.55          3.39         2.45 o                         
  -4  -2  12          7.01          4.15         2.36 o                         
  -3  -2  12          0.81          2.05         2.22 o                         
  -2  -2  12          6.36         12.09         2.33 o                         
  -1  -2  12          8.00          7.13         2.19 o                         
   0  -2  12          0.76          0.71         2.24 o                         
   1  -2  12         48.76         56.21         2.94 o                         
   2  -2  12         20.82         19.53         2.49 o                         
   3  -2  12          2.03         -1.24         2.33 o                         
   4  -2  12          0.23          0.71         2.63 o                         
   5  -2  12          1.27          3.90         2.69 o                         
   6  -2  12          0.00          2.66         3.08 o                         
   7  -2  12          0.71         -1.00         3.34 o                         
  -8  -1  12          0.12         -0.46         2.58 o                         
  -7  -1  12          6.06          3.30         2.72 o                         
  -6  -1  12          0.76          2.72         2.49 o                         
  -5  -1  12         38.30         36.23         2.94 o                         
  -4  -1  12          0.12          4.64         2.25 o                         
  -3  -1  12         75.01         74.73         3.14 o                         
  -2  -1  12          1.19          2.45         2.11 o                         
  -1  -1  12         63.32         61.97         2.91 o                         
   0  -1  12          8.62          7.55         2.25 o                         
   1  -1  12        177.51        189.11         4.15 o                         
   2  -1  12          8.15          8.96         2.27 o                         
   3  -1  12         10.58          8.77         2.53 o                         
   4  -1  12          6.11          3.64         2.86 o                         
   5  -1  12         22.13         34.77         3.38 o                         
   6  -1  12          0.54         -0.96         3.10 o                         
   7  -1  12          0.14         -3.25         3.25 o                         
  -8   0  12          0.20          0.34         2.75 o                         
  -7   0  12          6.95          5.72         2.74 o                         
  -6   0  12          0.00         -1.10         2.48 o                         
  -5   0  12         20.18         15.75         2.54 o                         
  -4   0  12        136.08        158.49         4.13 o                         
  -3   0  12         78.11         80.21         3.24 o                         
  -2   0  12         41.71         41.14         2.61 o                         
  -1   0  12         39.39         37.96         2.56 o                         
   0   0  12          6.94          1.93         1.31 o                         
   1   0  12         22.90         23.48         1.44 o                         
   2   0  12         14.22         17.81         1.34 o                         
   3   0  12         52.12         47.78         3.04 o                         
   4   0  12         42.49         54.58         3.42 o                         
   5   0  12          1.50          4.88         2.88 o                         
   6   0  12          0.68          1.67         2.90 o                         
   7   0  12          0.23         -1.68         2.89 o                         
   8   0  12          3.42          6.64         3.51 o                         
  -7   1  12          0.79         -0.25         1.55 o                         
  -6   1  12          8.78          5.85         2.62 o                         
  -5   1  12          0.21          1.42         2.12 o                         
  -4   1  12         30.88         29.36         2.74 o                         
  -3   1  12         99.61        121.75         3.52 o                         
  -2   1  12          0.03          3.52         2.12 o                         
  -1   1  12         11.08          9.20         1.11 o                         
   0   1  12         60.14         62.58         1.41 o                         
   1   1  12          8.71          5.60         0.87 o                         
   2   1  12         55.19         61.45         1.71 o                         
   3   1  12          0.62          0.16         1.14 o                         
   4   1  12          6.21         13.11         2.73 o                         
   5   1  12          0.35          0.88         2.69 o                         
   6   1  12         22.16         21.61         3.21 o                         
   7   1  12          2.73          1.03         2.98 o                         
   8   1  12          1.39          5.27         3.31 o                         
  -7   2  12         17.38         16.39         2.69 o                         
  -6   2  12          3.00          5.62         1.68 o                         
  -5   2  12         39.69         38.79         2.02 o                         
  -4   2  12        189.80        196.55         3.48 o                         
  -3   2  12          5.51          8.91         1.64 o                         
  -2   2  12        409.73        401.04         3.88 o                         
  -1   2  12        102.00         97.39         1.82 o                         
   0   2  12         98.19        103.21         2.82 o                         
   1   2  12          7.49          5.07         0.93 o                         
   2   2  12          0.19          0.32         1.14 o                         
   3   2  12         37.33         56.34         1.70 o                         
   4   2  12         25.20         37.50         1.71 o                         
   5   2  12         32.66         30.66         3.25 o                         
   6   2  12          5.46          2.94         2.92 o                         
   7   2  12          0.00         -0.89         2.85 o                         
   8   2  12          0.98          4.79         3.24 o                         
  -7   3  12          5.48          9.45         2.83 o                         
  -6   3  12          9.23          9.71         2.64 o                         
  -5   3  12         10.66          9.10         1.74 o                         
  -4   3  12        145.82        165.99         3.06 o                         
  -3   3  12         73.24         94.17         4.93 o                         
  -2   3  12        230.35        232.08         2.63 o                         
  -1   3  12          0.05         -1.09         1.26 o                         
   0   3  12        176.63        171.27         2.82 o                         
   1   3  12         22.42         21.07         1.14 o                         
   2   3  12         78.80         81.22         1.87 o                         
   3   3  12          1.24          4.03         1.23 o                         
   4   3  12          0.72          0.81         1.29 o                         
   5   3  12         69.02         87.12         2.14 o                         
   6   3  12          8.33         14.56         1.53 o                         
   7   3  12          8.07          6.44         1.55 o                         
   8   3  12         12.11         12.76         1.63 o                         
   9   3  12          2.08          4.50         3.28 o                         
  -6   4  12          5.43          5.40         2.72 o                         
  -5   4  12         10.26          6.16         2.70 o                         
  -4   4  12         11.23          7.97         1.93 o                         
  -3   4  12        121.66        126.29         3.06 o                         
  -2   4  12        188.10        186.67         3.29 o                         
  -1   4  12         95.97         99.77         2.11 o                         
   0   4  12        250.02        239.11         2.98 o                         
   1   4  12         55.91         68.74         2.48 o                         
   2   4  12         72.66         75.96         1.88 o                         
   3   4  12         15.86         22.84         1.70 o                         
   4   4  12         16.86         11.31         1.09 o                         
   5   4  12         74.32         59.90         2.00 o                         
   6   4  12         17.92         12.02         1.65 o                         
   7   4  12          7.53          6.44         1.61 o                         
   8   4  12          0.01         -0.64         1.52 o                         
   9   4  12          0.03          3.31         1.68 o                         
  -5   5  12          6.80          0.31         2.73 o                         
  -4   5  12          5.21          7.84         2.50 o                         
  -3   5  12         99.82        111.14         2.48 o                         
  -2   5  12         72.19         87.51         2.21 o                         
  -1   5  12         20.10         19.56         2.59 o                         
   0   5  12        443.77        465.37         5.63 o                         
   1   5  12          1.54          0.83         2.09 o                         
   2   5  12         39.82         39.26         2.33 o                         
   3   5  12         64.50         56.08         1.87 o                         
   4   5  12         16.45         23.54         1.68 o                         
   5   5  12          9.36          9.81         1.24 o                         
   6   5  12         14.22         19.72         1.40 o                         
   7   5  12          8.84          5.01         1.92 o                         
   8   5  12          0.56          0.90         1.61 o                         
   9   5  12          1.80          3.18         1.68 o                         
  -5   6  12          2.56          2.19         2.20 o                         
  -4   6  12          1.14         -1.59         1.59 o                         
  -3   6  12          0.74          2.60         1.49 o                         
  -2   6  12         24.03         30.93         2.04 o                         
  -1   6  12         37.25         34.39         2.58 o                         
   0   6  12         14.69         17.74         2.37 o                         
   1   6  12         70.36         66.30         2.94 o                         
   2   6  12         24.90         27.43         2.35 o                         
   3   6  12        122.63        126.17         3.50 o                         
   4   6  12         19.25         28.56         2.64 o                         
   5   6  12          0.94          1.43         2.30 o                         
   6   6  12         42.40         53.66         1.98 o                         
   7   6  12          3.03          3.68         1.32 o                         
   8   6  12          5.25         10.34         1.84 o                         
   9   6  12          0.12         -1.46         1.71 o                         
  -4   7  12          0.02         -0.09         1.50 o                         
  -3   7  12          6.71          6.00         3.89 o                         
  -2   7  12          2.39          2.43         1.44 o                         
  -1   7  12         17.71         17.69         2.32 o                         
   0   7  12          0.97          0.95         2.02 o                         
   1   7  12          3.41          3.50         2.04 o                         
   2   7  12         42.32         37.56         2.60 o                         
   3   7  12         17.33         19.66         2.46 o                         
   4   7  12         20.02         13.86         2.46 o                         
   5   7  12          1.00          4.63         2.47 o                         
   6   7  12         26.53         25.27         2.99 o                         
   7   7  12          0.41          1.74         1.64 o                         
   8   7  12          7.78          6.68         1.70 o                         
  -2   8  12         10.39          9.69         2.26 o                         
  -1   8  12          0.86          2.06         2.01 o                         
   0   8  12          5.08          9.22         2.22 o                         
   1   8  12          2.44          1.50         2.04 o                         
   2   8  12          0.76          2.30         2.14 o                         
   3   8  12          4.08         -0.29         2.15 o                         
   4   8  12          9.97         12.37         2.51 o                         
   5   8  12         27.96         16.95         2.70 o                         
   6   8  12         19.25         25.88         3.18 o                         
   7   8  12          0.90          3.04         2.80 o                         
   8   8  12          5.80          4.15         1.72 o                         
  -1   9  12          2.18          1.16         2.24 o                         
   0   9  12          2.02          3.16         2.29 o                         
   1   9  12          4.90          1.59         2.19 o                         
   2   9  12          0.59          1.18         2.30 o                         
   3   9  12          1.09          0.97         2.33 o                         
   4   9  12          0.59          3.66         2.46 o                         
   5   9  12          0.00          0.31         2.60 o                         
   6   9  12          0.01          2.87         2.97 o                         
   7   9  12          0.74          1.00         3.03 o                         
   2  10  12          0.90          4.82         2.45 o                         
   3  10  12          0.97         -0.05         2.43 o                         
   4  10  12         10.61         14.20         2.79 o                         
   5  10  12          1.73          1.64         2.68 o                         
  -5  -6  13          1.19         -0.15         1.71 o                         
  -4  -6  13          3.35          4.10         1.70 o                         
  -3  -6  13          0.04         -0.70         1.84 o                         
  -2  -6  13          8.94          6.24         1.85 o                         
  -1  -6  13          0.00         -1.30         1.80 o                         
   0  -6  13          0.80          2.26         1.95 o                         
   1  -6  13          2.69         -0.48         3.18 o                         
  -6  -5  13          0.03         -1.14         2.37 o                         
  -5  -5  13         12.00         11.02         2.49 o                         
  -4  -5  13          1.38         -0.19         2.13 o                         
  -3  -5  13          2.29          0.50         2.11 o                         
  -2  -5  13          9.90          6.48         2.27 o                         
  -1  -5  13          7.28         20.29         2.49 o                         
   0  -5  13          3.86          8.10         2.15 o                         
   1  -5  13          2.13          5.27         2.36 o                         
   2  -5  13          0.07          1.13         1.82 o                         
   3  -5  13          1.19          1.35         3.14 o                         
  -7  -4  13          1.59          6.26         2.92 o                         
  -6  -4  13          5.18          6.86         2.73 o                         
  -5  -4  13          0.69          5.32         2.53 o                         
  -4  -4  13          3.03          4.64         2.31 o                         
  -3  -4  13          4.10          3.33         2.35 o                         
  -2  -4  13         51.79         53.73         3.12 o                         
  -1  -4  13          0.45         -2.45         2.45 o                         
   0  -4  13         68.75         74.66         3.26 o                         
   1  -4  13          0.97         -2.08         2.08 o                         
   2  -4  13          2.30          1.28         2.26 o                         
   3  -4  13          0.41         -2.27         2.27 o                         
   4  -4  13          0.13          0.65         2.76 o                         
  -7  -3  13          5.05          3.93         2.89 o                         
  -6  -3  13          0.00          3.27         2.63 o                         
  -5  -3  13         50.69         49.15         3.32 o                         
  -4  -3  13          8.64         11.23         2.48 o                         
  -3  -3  13          9.95          4.36         2.19 o                         
  -2  -3  13          1.06         -0.79         2.17 o                         
  -1  -3  13         18.75         23.48         2.64 o                         
   0  -3  13          0.01          2.21         2.09 o                         
   1  -3  13          9.78         12.23         2.42 o                         
   2  -3  13          0.20         -0.16         2.32 o                         
   3  -3  13          3.77          2.63         2.11 o                         
   5  -3  13          1.10          8.41         2.86 o                         
  -7  -2  13          3.50          3.92         2.67 o                         
  -6  -2  13         11.47          5.23         2.53 o                         
  -5  -2  13          3.62          4.26         2.56 o                         
  -4  -2  13         21.20         25.16         2.83 o                         
  -3  -2  13         15.26         18.97         2.59 o                         
  -2  -2  13         76.57         97.61         3.50 o                         
  -1  -2  13          2.99          4.20         2.29 o                         
   0  -2  13        107.54        129.51         3.90 o                         
   1  -2  13          0.46          3.72         2.15 o                         
   2  -2  13         30.26         21.23         2.64 o                         
   3  -2  13          1.38         -0.65         2.34 o                         
   4  -2  13          0.58          1.05         2.49 o                         
   5  -2  13          0.04          2.84         2.80 o                         
   6  -2  13          4.94          7.74         3.34 o                         
  -7  -1  13          2.35          3.03         2.86 o                         
  -6  -1  13          0.91         -2.10         2.73 o                         
  -5  -1  13         37.65         41.08         3.07 o                         
  -4  -1  13         37.40         51.25         3.20 o                         
  -3  -1  13         62.42         51.40         3.15 o                         
  -2  -1  13         55.64         55.05         2.96 o                         
  -1  -1  13          0.07         -0.58         2.31 o                         
   0  -1  13         10.18          5.29         2.34 o                         
   1  -1  13         43.92         40.92         2.72 o                         
   2  -1  13          5.12          5.18         2.23 o                         
   3  -1  13          0.41         -0.17         2.45 o                         
   4  -1  13          7.23          7.85         2.64 o                         
   5  -1  13          2.12         -2.88         2.88 o                         
   6  -1  13          1.68         -1.17         3.05 o                         
   7  -1  13          2.03          0.41         3.29 o                         
  -7   0  13          4.38          1.80         2.47 o                         
  -6   0  13          0.03          0.02         2.53 o                         
  -5   0  13         17.51         19.48         2.74 o                         
  -4   0  13          5.96          5.99         2.45 o                         
  -3   0  13         10.38         11.12         2.60 o                         
  -2   0  13        164.45        160.28         4.07 o                         
  -1   0  13          2.77          1.55         2.24 o                         
   0   0  13        139.11        127.09         3.75 o                         
   1   0  13         19.17         23.76         1.56 o                         
   2   0  13         13.99         11.43         2.36 o                         
   3   0  13          9.53         10.83         2.59 o                         
   4   0  13          9.96         11.98         2.85 o                         
   5   0  13          2.38          0.43         2.68 o                         
   6   0  13          0.22         -0.08         2.89 o                         
   7   0  13          0.35         -0.87         3.20 o                         
  -7   1  13          0.37          0.47         1.60 o                         
  -6   1  13          1.83          1.47         1.52 o                         
  -5   1  13          4.74          5.51         1.63 o                         
  -4   1  13         38.44         38.49         2.75 o                         
  -3   1  13          5.51          6.02         1.59 o                         
  -2   1  13        262.99        310.84        10.24 o                         
  -1   1  13          1.06          3.31         1.08 o                         
   0   1  13          3.27          6.76         1.32 o                         
   1   1  13          5.64          3.87         1.28 o                         
   2   1  13          0.37          0.03         1.26 o                         
   3   1  13          0.29          0.79         2.38 o                         
   4   1  13          0.34          4.09         2.69 o                         
   5   1  13          5.39          4.03         2.70 o                         
   6   1  13          3.48          2.73         2.81 o                         
   7   1  13          0.64          1.92         3.14 o                         
   8   1  13          0.67         -0.23         2.19 o                         
  -7   2  13          8.00          8.31         1.81 o                         
  -6   2  13          5.39          7.81         1.73 o                         
  -5   2  13         24.02         28.47         1.96 o                         
  -4   2  13         12.51         15.84         1.73 o                         
  -3   2  13         18.45         24.99         1.76 o                         
  -2   2  13         27.55         31.95         1.56 o                         
  -1   2  13          4.70          5.44         1.20 o                         
   0   2  13         56.94         41.52         2.52 o                         
   1   2  13         13.32         10.46         1.02 o                         
   2   2  13         11.73          8.69         1.30 o                         
   3   2  13          0.15          2.33         1.26 o                         
   4   2  13          5.66          3.68         2.57 o                         
   5   2  13          0.04         -1.37         2.68 o                         
   6   2  13         13.74          6.11         3.04 o                         
   7   2  13          1.05          1.69         2.86 o                         
   8   2  13          0.89          0.34         2.29 o                         
  -6   3  13          6.48         12.58         2.54 o                         
  -5   3  13          0.34          3.79         2.60 o                         
  -4   3  13          9.30          7.01         1.67 o                         
  -3   3  13          5.28          4.54         1.38 o                         
  -2   3  13        199.94        228.60         2.71 o                         
  -1   3  13         91.39         97.14         1.94 o                         
   0   3  13         15.19         18.36         1.34 o                         
   1   3  13          0.56         -0.72         0.97 o                         
   2   3  13          1.82          1.86         1.22 o                         
   3   3  13          6.87          9.69         1.34 o                         
   4   3  13         25.34         26.31         1.59 o                         
   5   3  13          0.93         -0.58         2.56 o                         
   6   3  13          4.43          2.32         2.72 o                         
   7   3  13          0.04         -1.65         2.94 o                         
   8   3  13          0.74          3.74         3.04 o                         
  -6   4  13          8.62          8.87         2.99 o                         
  -5   4  13         12.13         14.08         2.91 o                         
  -4   4  13          8.20         10.15         1.99 o                         
  -3   4  13          0.08          0.19         2.93 o                         
  -2   4  13          0.19         -0.48         1.81 o                         
  -1   4  13         66.64         73.21         3.47 o                         
   0   4  13          0.41         -1.46         1.46 o                         
   1   4  13          4.19          5.90         1.29 o                         
   2   4  13          0.52          0.82         1.24 o                         
   3   4  13          0.17          1.07         1.28 o                         
   4   4  13          4.15          0.18         2.24 o                         
   5   4  13          1.77          4.28         1.09 o                         
   6   4  13          5.34          5.00         1.43 o                         
   7   4  13          0.85          0.61         1.46 o                         
   8   4  13          0.58          3.54         2.01 o                         
  -5   5  13          2.26         -2.71         2.71 o                         
  -4   5  13          0.23         -0.88         2.23 o                         
  -3   5  13         18.48         22.17         2.05 o                         
  -2   5  13         26.00         28.50         2.61 o                         
  -1   5  13         76.42         79.80         3.26 o                         
   0   5  13         34.85         39.44         2.63 o                         
   1   5  13         22.63         19.92         2.26 o                         
   2   5  13         10.14         15.88         2.02 o                         
   3   5  13         20.17         23.69         1.68 o                         
   4   5  13          1.58          1.26         1.47 o                         
   5   5  13          2.06          3.60         1.13 o                         
   6   5  13          1.42          0.77         1.15 o                         
   7   5  13          1.56          2.56         1.29 o                         
   8   5  13          4.88          2.56         1.63 o                         
  -4   6  13          0.06         -2.09         2.48 o                         
  -3   6  13          0.75          1.08         2.17 o                         
  -2   6  13          5.20          4.95         2.12 o                         
  -1   6  13         13.75         13.42         2.35 o                         
   0   6  13          3.63          2.00         2.11 o                         
   1   6  13         10.51         13.66         2.13 o                         
   2   6  13          2.38          3.89         1.97 o                         
   3   6  13          2.32          2.92         2.07 o                         
   4   6  13          1.19         -1.60         2.04 o                         
   5   6  13          0.62         -2.16         2.16 o                         
   6   6  13          0.84          1.61         1.39 o                         
   7   6  13          0.34          0.13         1.25 o                         
   8   6  13          0.08         -0.66         1.57 o                         
  -3   7  13         12.71         18.22         1.79 o                         
  -2   7  13          3.60          7.25         2.35 o                         
  -1   7  13         27.77         27.90         2.56 o                         
   0   7  13          1.87          1.99         2.04 o                         
   1   7  13         14.10         13.88         2.31 o                         
   2   7  13          0.09         -0.01         2.02 o                         
   3   7  13          1.28          1.36         2.10 o                         
   4   7  13          0.44         -2.22         2.22 o                         
   5   7  13          6.38          3.90         2.46 o                         
   6   7  13          7.98         10.67         2.52 o                         
   7   7  13          4.10          1.88         1.65 o                         
   8   7  13          0.67         -1.52         1.52 o                         
  -2   8  13         13.67         21.51         2.69 o                         
  -1   8  13          0.00          2.12         2.10 o                         
   0   8  13         23.68         19.77         2.39 o                         
   1   8  13          1.20          6.27         2.23 o                         
   2   8  13          1.04          0.45         2.15 o                         
   3   8  13          0.20          0.17         2.06 o                         
   4   8  13          1.70         -0.34         2.34 o                         
   5   8  13          0.01         -1.67         2.50 o                         
   6   8  13          0.90          3.95         2.56 o                         
   7   8  13          0.45         -0.86         2.68 o                         
   0   9  13          0.79          1.38         2.26 o                         
   1   9  13          4.63          6.10         2.32 o                         
   2   9  13          7.08         10.83         2.26 o                         
   3   9  13          3.16          3.91         2.44 o                         
   4   9  13          1.62          0.15         2.20 o                         
   5   9  13          1.21         -0.27         2.67 o                         
   6   9  13          0.12         -2.77         2.77 o                         
  -5  -5  14          2.93          4.02         2.44 o                         
  -4  -5  14          0.91          3.03         2.26 o                         
  -3  -5  14          7.67          7.96         2.50 o                         
  -2  -5  14          2.14         -0.65         2.15 o                         
  -1  -5  14          7.76          8.20         2.25 o                         
   0  -5  14          2.10         -0.51         2.08 o                         
   1  -5  14          2.03          1.85         2.20 o                         
  -6  -4  14          4.26          4.64         2.85 o                         
  -5  -4  14          1.83          3.87         2.45 o                         
  -4  -4  14          0.37         -0.58         2.17 o                         
  -3  -4  14          3.76          6.32         2.34 o                         
  -2  -4  14         18.97         15.58         2.37 o                         
  -1  -4  14          0.68         -0.78         2.18 o                         
   0  -4  14         24.52         18.14         2.37 o                         
   1  -4  14          3.67          1.96         2.19 o                         
   2  -4  14          0.31          1.62         2.15 o                         
   3  -4  14          1.69          3.56         2.37 o                         
  -6  -3  14          1.18         -1.25         2.65 o                         
  -5  -3  14          3.12          6.59         2.57 o                         
  -4  -3  14          6.25          6.12         2.53 o                         
  -3  -3  14         20.75         26.92         2.85 o                         
  -2  -3  14          5.75          5.71         2.32 o                         
  -1  -3  14          0.22         -0.25         2.17 o                         
   0  -3  14          7.41         10.29         2.26 o                         
   1  -3  14          1.66          2.07         2.22 o                         
   2  -3  14          1.69         -2.18         2.18 o                         
   3  -3  14          0.11         -2.16         2.16 o                         
   4  -3  14          0.02         -1.74         2.78 o                         
  -6  -2  14          0.05          0.66         2.46 o                         
  -5  -2  14         10.21         12.20         2.78 o                         
  -4  -2  14         16.73         19.53         2.77 o                         
  -3  -2  14          8.41          7.67         2.58 o                         
  -2  -2  14         30.23         31.21         2.78 o                         
  -1  -2  14          0.05         -1.16         2.26 o                         
   0  -2  14         60.31         52.73         3.02 o                         
   1  -2  14          0.97          0.86         2.20 o                         
   2  -2  14         32.04         39.11         2.91 o                         
   3  -2  14          4.16          1.58         2.47 o                         
   4  -2  14          0.92         -1.35         2.51 o                         
   5  -2  14          4.60          6.19         2.87 o                         
  -6  -1  14          7.12          9.91         2.81 o                         
  -5  -1  14         10.18          8.75         2.57 o                         
  -4  -1  14         57.45         65.34         3.52 o                         
  -3  -1  14          8.01          3.63         2.36 o                         
  -2  -1  14         40.89         39.84         3.06 o                         
  -1  -1  14          9.34          6.38         2.51 o                         
   0  -1  14         26.31         29.25         2.86 o                         
   1  -1  14         73.38         72.96         3.32 o                         
   2  -1  14          9.78         11.16         2.48 o                         
   3  -1  14          6.36          5.62         2.57 o                         
   4  -1  14          0.00         -0.91         2.55 o                         
   5  -1  14          0.70         -1.42         2.61 o                         
   6  -1  14          0.16         -0.04         2.88 o                         
  -6   0  14          0.13          0.28         2.27 o                         
  -5   0  14         18.45         17.92         2.73 o                         
  -4   0  14          0.77          4.74         2.53 o                         
  -3   0  14          1.29          2.23         2.30 o                         
  -2   0  14        190.31        188.99         4.55 o                         
  -1   0  14          6.74          5.99         2.61 o                         
   0   0  14         98.41         85.02         3.52 o                         
   1   0  14         15.42         12.89         2.49 o                         
   2   0  14          2.80          1.99         2.48 o                         
   3   0  14          0.65          2.41         2.64 o                         
   4   0  14          1.15          0.05         2.45 o                         
   5   0  14          4.56          1.37         2.70 o                         
   6   0  14          1.15         -0.83         2.97 o                         
  -6   1  14          0.29          2.02         1.61 o                         
  -5   1  14          0.03         -0.26         1.49 o                         
  -4   1  14         12.22         17.50         1.73 o                         
  -3   1  14         27.59         23.87         3.33 o                         
  -2   1  14        207.35        208.08         6.55 o                         
  -1   1  14         13.34         11.36         1.46 o                         
   0   1  14         11.91         13.16         1.26 o                         
   1   1  14        237.68        180.99         4.46 o                         
   2   1  14          5.79          5.97         1.41 o                         
   3   1  14        101.03         99.96         4.03 o                         
   4   1  14          5.18          3.67         2.60 o                         
   5   1  14         13.00         14.65         2.85 o                         
   6   1  14          0.00          1.34         2.75 o                         
   7   1  14          3.52          4.40         3.29 o                         
  -6   2  14          0.06          2.31         1.65 o                         
  -5   2  14          1.42          2.85         1.58 o                         
  -4   2  14          3.50          3.72         1.58 o                         
  -3   2  14          1.73         -0.16         1.47 o                         
  -2   2  14          0.03          2.03         1.25 o                         
  -1   2  14          1.14          0.91         1.21 o                         
   0   2  14         55.17         54.86         3.24 o                         
   1   2  14         11.77          3.46         1.71 o                         
   2   2  14          9.54         10.48         1.47 o                         
   3   2  14          0.15          2.75         1.38 o                         
   4   2  14         13.50         12.19         2.82 o                         
   5   2  14          1.85          1.43         2.72 o                         
   6   2  14          1.03          0.02         3.04 o                         
   7   2  14          2.86          4.43         3.17 o                         
  -5   3  14          0.64          2.28         2.54 o                         
  -4   3  14          3.46          4.74         1.57 o                         
  -3   3  14         13.28         10.68         1.40 o                         
  -2   3  14          7.74         10.75         1.34 o                         
  -1   3  14          5.07          3.80         1.27 o                         
   0   3  14         57.17         55.22         1.66 o                         
   1   3  14         34.94         32.97         1.41 o                         
   2   3  14         33.57         35.57         1.73 o                         
   3   3  14         49.68         47.35         1.83 o                         
   4   3  14          1.70          0.20         1.36 o                         
   5   3  14         14.48          7.36         2.85 o                         
   6   3  14          1.40          0.72         2.81 o                         
   7   3  14          6.50          3.85         3.05 o                         
  -5   4  14          7.15          7.81         2.96 o                         
  -4   4  14          0.00         -0.10         2.66 o                         
  -3   4  14          0.06         -0.50         1.78 o                         
  -2   4  14         23.80         18.97         1.99 o                         
  -1   4  14          0.60         -1.48         1.60 o                         
   0   4  14         22.97         19.06         1.57 o                         
   1   4  14          4.99          7.34         1.36 o                         
   2   4  14          4.96          2.44         1.34 o                         
   3   4  14          0.24          0.68         1.36 o                         
   4   4  14          2.33          0.99         1.41 o                         
   5   4  14          0.02          2.42         1.44 o                         
   6   4  14          4.75          4.65         2.91 o                         
   7   4  14          3.22         -0.05         2.78 o                         
   8   4  14          0.25          1.99         2.83 o                         
  -4   5  14          0.35         -0.80         1.93 o                         
  -3   5  14          1.05         -1.49         1.84 o                         
  -2   5  14         19.69         16.04         2.42 o                         
  -1   5  14         14.07         14.32         2.62 o                         
   0   5  14          0.13         -0.14         2.05 o                         
   1   5  14          2.30          3.21         1.98 o                         
   2   5  14         15.66         20.52         2.26 o                         
   3   5  14          1.10          1.47         2.03 o                         
   4   5  14          0.51          2.75         1.41 o                         
   5   5  14          2.76          2.17         1.48 o                         
   6   5  14          0.03          0.60         1.20 o                         
   7   5  14          0.61          1.01         1.56 o                         
  -3   6  14          0.03         -2.43         2.43 o                         
  -2   6  14         11.78          5.43         2.36 o                         
  -1   6  14          5.49          6.80         2.42 o                         
   0   6  14         13.98         17.45         2.32 o                         
   1   6  14          2.97          1.93         1.85 o                         
   2   6  14          0.17          1.46         1.86 o                         
   3   6  14          3.86          5.09         2.00 o                         
   4   6  14          1.07          2.75         2.07 o                         
   5   6  14          0.08         -0.30         2.08 o                         
   6   6  14          0.61          0.28         1.97 o                         
   7   6  14          0.07          0.78         1.86 o                         
  -2   7  14          4.65          2.88         2.52 o                         
  -1   7  14          0.19         -1.95         2.17 o                         
   0   7  14          3.89          4.40         2.34 o                         
   1   7  14          2.78          1.69         2.10 o                         
   2   7  14          0.09          4.68         2.14 o                         
   3   7  14          5.68          5.23         2.05 o                         
   4   7  14          0.11          2.57         2.12 o                         
   5   7  14          3.26          1.91         2.23 o                         
   6   7  14          0.03         -2.19         2.19 o                         
   7   7  14          0.66          2.00         2.20 o                         
  -1   8  14          5.03          5.11         2.31 o                         
   0   8  14         13.94         19.76         2.64 o                         
   1   8  14          7.21          6.78         2.22 o                         
   2   8  14          0.02          3.79         2.21 o                         
   3   8  14          1.31          1.63         2.01 o                         
   4   8  14          0.53          0.56         2.26 o                         
   5   8  14          0.05         -0.32         2.28 o                         
   6   8  14          2.21          5.26         2.63 o                         
   2   9  14          0.27          2.11         2.14 o                         
   3   9  14          2.68          5.85         2.45 o                         
   4   9  14          8.84          5.69         2.55 o                         
  -4  -4  15          0.03          1.70         2.36 o                         
  -3  -4  15          0.21         -0.80         2.12 o                         
  -2  -4  15          0.00         -0.71         2.17 o                         
  -1  -4  15          5.71          8.21         2.35 o                         
   0  -4  15          4.72          5.55         2.24 o                         
   1  -4  15          0.27          3.49         2.31 o                         
  -5  -3  15          2.25          5.17         2.38 o                         
  -4  -3  15          3.87          4.60         2.23 o                         
  -3  -3  15          4.54          3.81         2.34 o                         
  -2  -3  15          0.03          0.71         2.17 o                         
  -1  -3  15          8.95          7.85         2.56 o                         
   0  -3  15          1.20          0.59         2.04 o                         
   1  -3  15          0.72         -2.05         2.05 o                         
   2  -3  15          3.17          1.65         2.33 o                         
  -5  -2  15          1.29          4.95         2.71 o                         
  -4  -2  15         12.96          9.72         2.71 o                         
  -3  -2  15          0.42          1.04         2.24 o                         
  -2  -2  15          3.73          2.43         2.29 o                         
  -1  -2  15          7.39          8.41         2.58 o                         
   0  -2  15          0.54          1.13         2.29 o                         
   1  -2  15          2.08          4.07         2.36 o                         
   2  -2  15          1.34          3.58         2.42 o                         
   3  -2  15          0.84          1.34         2.60 o                         
   4  -2  15          3.94          6.35         2.71 o                         
  -6  -1  15          0.02          1.34         2.43 o                         
  -5  -1  15         31.49         41.66         3.21 o                         
  -4  -1  15          0.67          5.64         2.16 o                         
  -3  -1  15         13.32         21.95         2.76 o                         
  -2  -1  15          7.22          3.32         2.41 o                         
  -1  -1  15         79.17         81.73         3.72 o                         
   0  -1  15          7.82          8.11         2.30 o                         
   1  -1  15          9.59          9.54         2.46 o                         
   2  -1  15          0.08          3.55         2.50 o                         
   3  -1  15          0.67          2.74         2.54 o                         
   4  -1  15          0.80         -0.66         2.60 o                         
   5  -1  15          1.93          2.03         2.99 o                         
  -6   0  15          0.40          1.64         2.45 o                         
  -5   0  15          1.98          3.38         2.56 o                         
  -4   0  15         38.14         37.23         3.03 o                         
  -3   0  15         10.07          9.17         2.45 o                         
  -2   0  15         24.42         21.42         2.63 o                         
  -1   0  15          4.00          3.41         2.19 o                         
   0   0  15          4.50          3.96         2.48 o                         
   1   0  15          0.14          2.95         2.35 o                         
   2   0  15          0.77          7.08         2.55 o                         
   3   0  15          1.60          3.15         2.58 o                         
   4   0  15          0.16         -0.05         2.64 o                         
   5   0  15          0.73          0.24         2.68 o                         
   6   0  15          1.48          1.66         3.21 o                         
  -5   1  15          2.06          3.44         1.57 o                         
  -4   1  15          3.54          4.53         1.50 o                         
  -3   1  15          0.30          0.51         1.44 o                         
  -2   1  15          0.90          2.46         1.50 o                         
  -1   1  15         60.93         55.91         2.07 o                         
   0   1  15         27.49         17.33         1.75 o                         
   1   1  15         33.04         27.81         1.80 o                         
   2   1  15          6.14          4.82         2.53 o                         
   3   1  15          8.88          7.79         2.71 o                         
   4   1  15          2.07          0.38         2.58 o                         
   5   1  15          1.44          3.92         2.74 o                         
   6   1  15          1.11         -0.41         3.19 o                         
  -5   2  15          0.09          1.89         2.10 o                         
  -4   2  15          0.00         -0.78         1.56 o                         
  -3   2  15          1.31          1.30         1.53 o                         
  -2   2  15         28.86         21.50         1.76 o                         
  -1   2  15         12.45         13.06         1.38 o                         
   0   2  15          1.56         -0.69         1.15 o                         
   1   2  15          1.39          5.04         1.49 o                         
   2   2  15          9.19          8.05         1.75 o                         
   3   2  15         22.46         39.84         3.19 o                         
   4   2  15          3.00         -1.11         2.61 o                         
   5   2  15          1.19          4.01         2.75 o                         
   6   2  15          1.47          0.51         2.81 o                         
  -5   3  15          0.48          2.26         2.59 o                         
  -4   3  15          0.26          1.52         1.74 o                         
  -3   3  15         17.99         15.32         1.70 o                         
  -2   3  15          0.54          0.10         1.25 o                         
  -1   3  15          9.85          5.34         1.31 o                         
   0   3  15          3.48          4.70         1.22 o                         
   1   3  15          8.87          6.05         1.49 o                         
   2   3  15          8.59         11.69         2.54 o                         
   3   3  15          6.32         -0.58         1.42 o                         
   4   3  15          3.82          3.87         2.49 o                         
   5   3  15          5.05          5.24         2.75 o                         
   6   3  15          2.52          1.37         2.88 o                         
   7   3  15          5.07          7.56         3.21 o                         
  -4   4  15          1.76          4.26         2.48 o                         
  -3   4  15          5.96          4.76         1.92 o                         
  -2   4  15          0.00         -1.62         1.69 o                         
  -1   4  15          3.44          2.38         2.70 o                         
   0   4  15          2.52          1.08         1.42 o                         
   1   4  15          9.62          4.31         1.45 o                         
   2   4  15          4.94          4.60         1.48 o                         
   3   4  15          1.27         -0.37         1.41 o                         
   4   4  15          1.20          2.18         2.26 o                         
   5   4  15          1.22          3.04         2.52 o                         
   6   4  15          3.87          1.64         2.83 o                         
   7   4  15          1.02          0.44         2.94 o                         
  -3   5  15          2.05          1.83         2.37 o                         
  -2   5  15          0.06          2.49         2.47 o                         
  -1   5  15          6.59         -0.84         2.38 o                         
   0   5  15          7.16          6.51         2.27 o                         
   1   5  15          0.39          1.18         2.03 o                         
   2   5  15          2.88          3.96         2.05 o                         
   3   5  15          0.68         -1.11         2.01 o                         
   4   5  15          2.73          3.10         2.02 o                         
   5   5  15          0.11          1.30         2.17 o                         
   6   5  15          1.92          4.24         2.83 o                         
   7   5  15          0.45         -1.69         3.07 o                         
  -2   6  15          0.01         -1.29         2.26 o                         
  -1   6  15          0.26          0.77         2.35 o                         
   0   6  15          0.00          1.00         2.20 o                         
   1   6  15          6.45          6.92         2.20 o                         
   2   6  15         23.25         15.60         2.19 o                         
   3   6  15         27.73         27.34         2.36 o                         
   4   6  15          3.30          6.34         2.00 o                         
   5   6  15          2.50          4.63         2.08 o                         
   6   6  15          0.30          5.60         2.31 o                         
  -1   7  15          4.36          2.60         2.32 o                         
   0   7  15          0.23          0.64         2.05 o                         
   1   7  15         10.50         12.80         2.22 o                         
   2   7  15          2.26          3.71         2.16 o                         
   3   7  15          5.23          9.19         2.22 o                         
   4   7  15          1.08          3.21         2.10 o                         
   5   7  15          0.20          4.15         2.39 o                         
   6   7  15          0.37          2.44         2.50 o                         
   1   8  15          3.83          1.81         2.06 o                         
   2   8  15          0.00          4.14         2.06 o                         
   3   8  15          2.08          3.53         2.12 o                         
   4   8  15          0.38          0.46         2.16 o                         
  -3  -3  16          0.14         -0.86         2.19 o                         
  -2  -3  16          0.98         -0.30         2.29 o                         
  -1  -3  16          1.79          5.67         2.31 o                         
   0  -3  16          1.22          1.51         2.42 o                         
   1  -3  16          0.61         -0.52         2.23 o                         
  -4  -2  16          1.91         -0.22         2.41 o                         
  -3  -2  16          3.19          0.52         2.53 o                         
  -2  -2  16          0.72          0.92         2.22 o                         
  -1  -2  16          1.01          4.62         2.53 o                         
   0  -2  16          0.12         -1.38         2.05 o                         
   1  -2  16          4.20          2.92         2.57 o                         
   2  -2  16          1.31          1.67         2.52 o                         
   3  -2  16          1.56          3.99         2.69 o                         
  -4  -1  16          0.66          1.49         2.44 o                         
  -3  -1  16          0.00         -0.70         2.19 o                         
  -2  -1  16          2.17          4.56         2.39 o                         
  -1  -1  16         11.34         12.33         2.53 o                         
   0  -1  16          2.43          1.04         2.38 o                         
   1  -1  16          1.81          1.01         2.36 o                         
   2  -1  16          2.57          5.54         2.41 o                         
   3  -1  16          8.18         10.95         2.65 o                         
   4  -1  16          0.18          4.77         2.79 o                         
  -5   0  16          1.50          1.87         2.48 o                         
  -4   0  16          6.54          3.04         2.32 o                         
  -3   0  16         14.50         11.07         2.52 o                         
  -2   0  16          9.08         11.14         1.48 o                         
  -1   0  16          9.92          3.00         2.49 o                         
   0   0  16         16.52         14.62         2.53 o                         
   1   0  16          0.05         -1.52         2.31 o                         
   2   0  16         20.66         24.84         3.04 o                         
   3   0  16          2.03          3.45         2.70 o                         
   4   0  16          0.01         -0.13         2.67 o                         
   5   0  16          0.00          4.42         2.99 o                         
  -4   1  16          2.43          2.20         1.55 o                         
  -3   1  16          5.33          7.53         1.93 o                         
  -2   1  16          1.26          3.50         2.35 o                         
  -1   1  16          2.30         -0.66         2.27 o                         
   0   1  16         32.74         29.07         2.88 o                         
   1   1  16          1.14          2.38         1.92 o                         
   2   1  16          9.64         11.20         2.59 o                         
   3   1  16          2.13          0.90         2.51 o                         
   4   1  16          0.00         -1.52         2.59 o                         
   5   1  16          8.55          8.95         3.18 o                         
  -4   2  16          0.72          0.20         1.61 o                         
  -3   2  16          2.61          2.82         1.54 o                         
  -2   2  16          3.02          4.19         1.53 o                         
  -1   2  16         24.31         22.52         1.52 o                         
   0   2  16          9.72          8.84         1.74 o                         
   1   2  16          0.53         -0.18         2.57 o                         
   2   2  16         37.10         24.01         1.84 o                         
   3   2  16          9.28         12.43         2.84 o                         
   4   2  16          3.66          3.61         2.58 o                         
   5   2  16          4.02          2.82         2.74 o                         
  -4   3  16          0.06         -0.62         2.53 o                         
  -3   3  16          0.62          0.01         1.62 o                         
  -2   3  16          7.92         10.92         1.94 o                         
  -1   3  16          4.97          2.34         1.34 o                         
   0   3  16         17.89         23.85         1.50 o                         
   1   3  16          7.21          5.39         1.53 o                         
   2   3  16         36.28         46.17         2.09 o                         
   3   3  16          7.96          8.62         1.62 o                         
   4   3  16          6.83         11.11         2.70 o                         
   5   3  16          0.17          2.42         2.79 o                         
   6   3  16          0.60          0.05         2.82 o                         
  -3   4  16          0.04         -1.45         2.93 o                         
  -2   4  16          2.79          3.51         1.72 o                         
  -1   4  16          7.81          1.61         2.27 o                         
   0   4  16          4.26          0.14         1.47 o                         
   1   4  16          6.78          4.90         1.58 o                         
   2   4  16          0.90          0.57         1.56 o                         
   3   4  16          0.07          1.10         1.53 o                         
   4   4  16          0.63          3.31         1.76 o                         
   5   4  16          0.09         -0.32         2.64 o                         
   6   4  16          0.29          0.77         2.76 o                         
  -2   5  16          4.88          7.12         2.61 o                         
  -1   5  16          3.42          0.79         2.36 o                         
   0   5  16          0.13          1.62         2.23 o                         
   1   5  16          0.77         -0.41         2.25 o                         
   2   5  16         18.43         25.47         2.60 o                         
   3   5  16          5.54          1.22         1.98 o                         
   4   5  16          7.02          3.04         1.48 o                         
   5   5  16          1.46          1.81         1.57 o                         
   6   5  16          1.44          1.19         2.80 o                         
  -1   6  16          0.32         -2.39         2.39 o                         
   0   6  16          6.38          6.26         2.33 o                         
   1   6  16         12.93         11.16         2.36 o                         
   2   6  16         16.80         16.57         2.40 o                         
   3   6  16          0.41         -0.60         1.99 o                         
   4   6  16          2.98          6.90         2.18 o                         
   5   6  16          0.36          7.51         2.20 o                         
   0   7  16          0.43         -1.36         2.30 o                         
   1   7  16          1.75          4.60         2.31 o                         
   2   7  16          0.17         -0.98         2.00 o                         
   3   7  16          1.57          1.18         2.08 o                         
   4   7  16          0.30          3.21         2.30 o                         
  -2  -2  17          6.88         11.92         2.67 o                         
  -1  -2  17          0.31         -0.16         2.22 o                         
   0  -2  17          1.13          3.77         2.56 o                         
   1  -2  17          2.85          2.25         2.58 o                         
  -3  -1  17          0.60          2.57         2.62 o                         
  -2  -1  17          9.16         10.11         2.56 o                         
  -1  -1  17          0.43          0.63         2.29 o                         
   0  -1  17          4.46          2.35         2.31 o                         
   1  -1  17          1.89          1.80         2.73 o                         
   2  -1  17          8.56          6.93         2.66 o                         
  -3   0  17          0.64          1.39         1.60 o                         
  -2   0  17         25.00         30.84         2.99 o                         
  -1   0  17          0.91          0.84         2.37 o                         
   0   0  17         23.09         24.09         2.87 o                         
   1   0  17          1.84          4.65         2.62 o                         
   2   0  17         19.96         17.34         2.99 o                         
   3   0  17          0.47          2.27         2.64 o                         
  -3   1  17          2.46          2.69         1.63 o                         
  -2   1  17          0.73          3.62         1.58 o                         
  -1   1  17          4.03         -2.38         2.38 o                         
   0   1  17          0.34          0.74         2.21 o                         
   1   1  17          0.92          0.41         2.40 o                         
   2   1  17          7.61          7.98         2.70 o                         
   3   1  17          2.63          2.93         2.85 o                         
   4   1  17          3.29          2.45         2.92 o                         
  -3   2  17          0.84          0.78         1.60 o                         
  -2   2  17          6.23          4.98         2.40 o                         
  -1   2  17          0.17          0.84         1.48 o                         
   0   2  17         15.94         18.18         1.79 o                         
   1   2  17          2.97          1.06         1.57 o                         
   2   2  17         29.46         22.38         1.80 o                         
   3   2  17          0.06          0.89         2.70 o                         
   4   2  17          9.04          7.59         2.84 o                         
  -3   3  17         10.62         16.07         1.81 o                         
  -2   3  17         14.92         23.63         2.02 o                         
  -1   3  17          2.53          6.37         1.46 o                         
   0   3  17          7.44          7.48         1.71 o                         
   1   3  17         13.84         16.38         1.80 o                         
   2   3  17          0.20         -0.89         1.57 o                         
   3   3  17          3.69          3.83         2.69 o                         
   4   3  17          1.68          2.18         2.55 o                         
  -2   4  17          1.46          3.48         4.03 o                         
  -1   4  17          1.35         -1.82         1.82 o                         
   0   4  17          0.66          1.50         2.19 o                         
   1   4  17         13.00          9.04         1.65 o                         
   2   4  17          0.09          0.29         1.57 o                         
   3   4  17          2.75          3.34         1.59 o                         
   4   4  17          2.97          3.55         2.55 o                         
  -1   5  17          0.00          1.24         2.44 o                         
   0   5  17          8.29          6.52         2.55 o                         
   1   5  17          8.05          6.98         2.28 o                         
   2   5  17         16.20         10.94         2.39 o                         
   3   5  17          4.46          7.93         2.41 o
[truncated: 1,540 more chars]
